# Supplementary material for: Broad spectrum immunomodulatory effects of Anopheles gambiae microRNAs and their use for transgenic suppression of Plasmodium
Source: PLoS Pathog. 2020 Apr 24;16(4):e1008453. doi: 10.1371/journal.ppat.1008453 (PMC7202664; doi:10.1371/journal.ppat.1008453)
Supplement: S1 Table — (XLSX) [file ppat.1008453.s005.xlsx]

## Sheet: sequencingStat
Supplementary Table 1: Reads statistics of 12 CLEAR-CLIP libraries
Sample	Raw Reads	Clean Reads	Unique Reads	Mapped Reads	Chimeric Reads	Percent of Chimeras
24h UN1	69948688	16183521	798076	528147	13384	0.0253414
24h UN2	94181724	20267276	1308923	950460	28010	0.0294699
24h UN3	78828488	16077865	1273413	921331	27077	0.029389
24h INF1	57759216	13681015	679860	2453242	4807	0.00195945
24h INF2	78253136	18381024	1519745	1142017	23535	0.0206083
24h INF3	65443980	15617478	1341499	1009824	22635	0.0224148
36h UN1	100386316	23196955	8412056	2141935	14156	0.00660898
36h UN2	90100556	21066388	978203	642555	14689	0.0228603
36h UN3	69907208	15195022	924273	630128	12628	0.0200404
36h INF1	90338932	18207195	9893540	2147045	1998	0.000930581
36h INF2	48042196	7259612	556497	349289	6644	0.0190215
36h INF3	75587368	14959528	730794	441767	8884	0.0201101
