# Supplementary material for: Broad spectrum immunomodulatory effects of Anopheles gambiae microRNAs and their use for transgenic suppression of Plasmodium
Source: PLoS Pathog. 2020 Apr 24;16(4):e1008453. doi: 10.1371/journal.ppat.1008453 (PMC7202664; doi:10.1371/journal.ppat.1008453)
Supplement: S2 Table — (XLSX) [file ppat.1008453.s006.xlsx]

## Sheet: Chimeric_reads
						CLASH chimeric reads					CLIP peaks
miRNAs	Transcript ID	Gene Name	bioType	site_S	site_E	24N	24P	36N	36P	ID	24N	24P	36N	36P	Annotation
aga-miR-281-5p	AGAP003141-RA	UNKNOWN	3UTR	2465	2511	-	13	-	-	1	0	3.30663	0	0	Insulin-related peptide binding protein [Source:VB External Description%3BAcc:AGAP003141]
aga-miR-8-3p	AGAP001716-RA	TSUP1 - SOCS	3UTR	6285	6316	2	-	-	-	2	3.17564	0	3.04851	7.96425	tubby [Source:VB External Description%3BAcc:AGAP001716]
aga-miR-2-1-3p	AGAP000396-RA	TPX1	CDS	447	515	-	-	1	-	3	0	0	3.81064	0	thioredoxin peroxidase 1 [Source:VB Community Annotation%3BAcc:AGAP000396]
aga-miR-2b-3p	AGAP000396-RA	TPX1	CDS	447	517	-	-	6	-	4	0	0	3.81064	0	thioredoxin peroxidase 1 [Source:VB Community Annotation%3BAcc:AGAP000396]
aga-miR-305-5p	AGAP000999-RA	TOLL5A	CDS	3811	3838	1	-	17	-	5	3.17564	0	4.95383	0	TOLL-like receptor 5A [Source:VB Community Annotation%3BAcc:AGAP000999]
aga-miR-998-3p	AGAP000999-RA	TOLL5A	CDS	3789	3848	-	14	1	-	6	3.17564	0	4.95383	0	TOLL-like receptor 5A [Source:VB Community Annotation%3BAcc:AGAP000999]
aga-miR-8-3p	AGAP008366-RA	TEP2	CDS	446	494	1	17	1	-	7	0	3.54281	0	0	thioester-containing protein 2 [Source:VB Community Annotation%3BAcc:AGAP008366]
aga-miR-184-3p	AGAP003139-RA	SRPN9	CDS	332	349	11	-	-	-	8	3.6293	0	0	3.2794	serine protease inhibitor (serpin) 9 [Source:VB Community Annotation%3BAcc:AGAP003139]
aga-miR-184-3p	AGAP003139-RA	SRPN9	CDS	285	331	1	-	-	-	9	3.6293	0	0	3.2794	serine protease inhibitor (serpin) 9 [Source:VB Community Annotation%3BAcc:AGAP003139]
aga-miR-252-5p	AGAP009670-RA	SRPN4	3UTR	2997	3071	-	9	-	-	10	0	6.14088	0	0	serine protease inhibitor (serpin) 4 [Source:VB Community Annotation%3BAcc:AGAP009670]
aga-miR-184-3p	AGAP009213-RA	SRPN16	5UTR	566	587	-	-	-	2	11	0	0	0	3.2794	serine protease inhibitor (serpin) 16 [Source:VB Community Annotation%3BAcc:AGAP009213]
aga-miR-8-3p	AGAP004847-RA	SCRB7	3UTR	2180	2213	9	-	-	-	12	1.58782	0	2.28638	0	Class B Scavenger Receptor (CD36 domain). [Source:VB Community Annotation%3BAcc:AGAP004847]
aga-miR-8-5p	AGAP004643-RA	SCRB6	CDS	536	580	-	10	-	1	13	0	2.83425	0	0	Class B Scavenger Receptor (CD36 domain). [Source:VB Community Annotation%3BAcc:AGAP004643]
aga-miR-8-5p	AGAP005625-RB	SCRASP1	3UTR	4103	4167	1	9	-	-	14	0	4.48756	0	0	Class A Scavenger Receptor (SRCR domain) with Serine Protease domain. [Source:VB Community Annotation%3BAcc:AGAP005625]
aga-miR-2-1-3p	AGAP007256-RA	SCAVENGER RECEPTOR PRECURSOR SCAVENGER RECEPTOR	3UTR	5334	5391	-	-	1	-	15	0	0	4.95383	0	Multiple epidermal growth factor-like domains 10 [Source:VB External Description%3BAcc:AGAP007256]
aga-miR-2-2-3p	AGAP007256-RA	SCAVENGER RECEPTOR PRECURSOR SCAVENGER RECEPTOR	3UTR	5334	5391	-	-	9	-	16	0	0	4.95383	0	Multiple epidermal growth factor-like domains 10 [Source:VB External Description%3BAcc:AGAP007256]
aga-miR-2b-3p	AGAP007256-RA	SCAVENGER RECEPTOR PRECURSOR SCAVENGER RECEPTOR	3UTR	5335	5391	-	-	3	-	17	0	0	4.95383	0	Multiple epidermal growth factor-like domains 10 [Source:VB External Description%3BAcc:AGAP007256]
aga-miR-2945-3p	AGAP012045-RA	RM62E	3UTR	11535	11569	13	-	-	-	18	4.99029	0	5.33489	8.90122	ATP-dependent RNA helicase DDX5/DBP2 [Source:VB External Description%3BAcc:AGAP012045]
aga-miR-8-3p	AGAP004977-RA	PPO6	CDS	1125	1200	-	-	59	-	19	0	0	3.81064	0	prophenoloxidase 6 [Source:VB Community Annotation%3BAcc:AGAP004977]
aga-miR-980-3p	AGAP006258-RA	PPO2	CDS	151	189	-	10	-	-	20	0	2.12569	0	0	prophenoloxidase 2 [Source:VB Community Annotation%3BAcc:AGAP006258]
aga-miR-277-3p	AGAP008770-RA	LRRD3	CDS	4367	4468	2	-	-	-	21	1.81465	0	4.95383	0	non des
aga-miR-8-3p	AGAP008611-RA	LRRD12?	CDS	5749	5773	-	24	-	-	22	0	2.59806	0	0	non des
aga-miR-iab-4	AGAP008611-RA	LRRD12?	CDS	4645	4677	22	-	-	1	23	2.26832	0	0	0	non des
aga-miR-1175-3p	AGAP000446-RA	LRRD?	3UTR	2990	3008	1	-	-	-	24	3.40247	0	3.81064	5.62183	non des
aga-miR-252-5p	AGAP001127-RA	LRR	CDS	1326	1348	-	14	-	1	25	0	2.12569	0	0	P37NB protein [Source:VB External Description%3BAcc:AGAP001127]
aga-miR-14-3p	AGAP004485-RA	LEUCINE RICH REPEAT 2	CDS	1627	1731	-	-	-	49	26	0	2.36188	0	2.34243	non des
aga-miR-34-5p	AGAP004038-RA	HPX8	CDS	194	234	-	29	-	-	27	0	2.83425	1.90532	0	heme peroxidase 8 [Source:VB Community Annotation%3BAcc:AGAP004038]
aga-miR-275-3p	AGAP007237-RB	HPX4	3UTR	6235	6302	-	18	-	-	28	0	2.36188	0	3.74788	heme peroxidase 4 [Source:VB Community Annotation%3BAcc:AGAP007237]
aga-miR-989-3p	AGAP007237-RB	HPX4	3UTR	6195	6223	-	13	-	1	29	0	2.36188	0	3.74788	heme peroxidase 4 [Source:VB Community Annotation%3BAcc:AGAP007237]
aga-miR-12-5p	AGAP010657-RA	Hemocyanin	CDS	1811	1851	-	-	12	-	30	0	0	3.04851	0	non des
aga-miR-317-3p	AGAP004918-RA	FREP63	CDS	204	256	-	1	14	-	31	0	1.65331	3.42957	0	fibrinogen [Source:VB External Description%3BAcc:AGAP004918]
aga-miR-275-3p	AGAP011294-RA	DEF1	5UTR	82	137	1	19	-	2	32	11.5684	9.4475	0	4.21637	defensin anti-microbial peptide [Source:VB Community Annotation%3BAcc:AGAP011294]
aga-miR-8-3p	AGAP004324-RA	DCE	CDS	142	205	-	1	-	-	33	0	2.83425	0	0	Protein yellow [Source:VB External Description%3BAcc:AGAP004324]
aga-miR-281-3p	AGAP010347-RA	CuSOD3-A	CDS	614	681	-	2	1	-	34	0	3.07044	0	3.74788	non des
aga-miR-184-3p	AGAP000692-RA	CEC2	3UTR	353	389	-	-	21	-	35	0	0	8.00234	0	cecropin anti-microbial peptide [Source:VB Community Annotation%3BAcc:AGAP000692]
aga-miR-309	AGAP004904-RA	CAT	5UTR	151	181	1	-	15	-	36	0	0	4.57276	0	catalase [Source:VB Community Annotation%3BAcc:AGAP004904]
aga-miR-13b	AGAP009832-RA	CASPS8	3UTR	1520	1571	5	-	-	-	37	2.49515	0	3.42957	0	short caspase 8 [Source:VB Community Annotation%3BAcc:AGAP009832]
aga-miR-276-3p	AGAP009832-RA	CASPS8	CDS	1247	1320	-	12	-	2	38	0	3.07044	0	0	short caspase 8 [Source:VB Community Annotation%3BAcc:AGAP009832]
aga-let-7-5p	AGAP000830-RA	CASPS7	3UTR	3222	3280	-	-	-	13	39	2.72198	0	0	4.21637	short caspase 7 [Source:VB Community Annotation%3BAcc:AGAP000830]
aga-miR-2b-3p	AGAP002685-RA	APG8	5UTR	255	328	-	-	1	-	40	3.40247	6.61325	5.71596	0	autophagy related gene [Source:VB Community Annotation%3BAcc:AGAP002685]
aga-miR-279-3p	AGAP007970-RA	APG18A	5UTR	541	601	-	20	1	-	41	3.17564	0	3.81064	0	autophagy related gene [Source:VB Community Annotation%3BAcc:AGAP007970]
aga-miR-34-5p	AGAP005870-RB	AMBIGUOUS	CDS	1472	1567	33	-	30	-	42	2.26832	0	3.81064	3.74788	non des
aga-miR-2-2-3p	AGAP005870-RB	AMBIGUOUS	CDS	1476	1514	-	-	1	-	43	2.26832	0	3.81064	0	non des
aga-miR-2b-3p	AGAP005870-RB	AMBIGUOUS	CDS	1476	1514	-	-	15	-	44	2.26832	0	3.81064	0	non des
aga-miR-263a-5p	AGAP006644-RA	AMBIGUOUS	CDS	2405	2433	-	7	-	1	45	0	0	0	3.2794	non des
aga-miR-305-5p	AGAP006431-RA	AMBIGUOUS	CDS	2053	2091	1	11	-	2	46	0	2.59806	0	0	F-box and leucine-rich repeat protein 6 [Source:VB External Description%3BAcc:AGAP006431]
aga-miR-8-3p	AGAP008862-RA	AGO3	3UTR	3251	3302	17	-	-	-	47	3.17564	0	4.1917	5.62183	aubergine [Source:VB External Description%3BAcc:AGAP008862]
aga-miR-34-5p	AGAP011537-RA	AGO2	CDS	2414	2449	9	-	-	-	48	3.17564	0	0	0	Argonaute 3 [Source:VB External Description%3BAcc:AGAP011537]
aga-miR-988-3p	AGAP011537-RA	AGO2	CDS	571	606	-	5	-	-	49	0	2.83425	0	0	Argonaute 3 [Source:VB External Description%3BAcc:AGAP011537]
aga-miR-7-5p	AGAP012045-RA	RM62E	3UTR	4970	5021	-	-	17	-	50	3.85614	6.61325	7.62127	0	ATP-dependent RNA helicase DDX5/DBP2 [Source:VB External Description%3BAcc:AGAP012045]
aga-miR-317-3p	AGAP007347-RA	LYSC1	3UTR	616	643	-	-	87	1	51	20.8685	62.3535	155.093	4.68485	C-Type Lysozyme. [Source:VB Community Annotation%3BAcc:AGAP007347]
aga-miR-14-3p	AGAP003141-RA	UNKNOWN	3UTR	1904	1980	38	9	9	1	52	2.72198	15.3522	21.3396	35.1364	Insulin-related peptide binding protein [Source:VB External Description%3BAcc:AGAP003141]
aga-miR-252-5p	AGAP003141-RA	UNKNOWN	3UTR	2051	2122	7	-	-	-	53	2.72198	15.3522	21.3396	35.1364	Insulin-related peptide binding protein [Source:VB External Description%3BAcc:AGAP003141]
aga-miR-277-3p	AGAP003141-RA	UNKNOWN	3UTR	1986	2034	-	-	-	29	54	2.72198	15.3522	21.3396	35.1364	Insulin-related peptide binding protein [Source:VB External Description%3BAcc:AGAP003141]
aga-miR-1889-3p	AGAP000388-RA	TRAF6	3UTR	1877	1906	-	1	-	-	55	5.89762	2.83425	1.14319	14.9915	TOLL pathway signalling TNF Receptor-Associated Factor (TRAF). [Source:VB Community Annotation%3BAcc:AGAP000388]
aga-bantam-3p	AGAP010017-RA	TRAF	3UTR	2391	2440	34	16	2	2	56	3.40247	0	0	0	TNF receptor-associated factor 4 [Source:VB External Description%3BAcc:AGAP010017]
aga-miR-9a-5p	AGAP010017-RA	TRAF	3UTR	3052	3170	1	-	-	-	57	0	0	0	3.2794	TNF receptor-associated factor 4 [Source:VB External Description%3BAcc:AGAP010017]
aga-miR-14-3p	AGAP011054-RA	TPX2	3UTR	970	1044	-	-	1	28	58	0	2.12569	3.81064	3.2794	thioredoxin peroxidase 2 [Source:VB Community Annotation%3BAcc:AGAP011054]
aga-miR-14-3p	AGAP005962-RA	TOLL-LRR	3UTR	3148	3245	1	-	-	-	59	1.58782	2.83425	3.04851	0	non des
aga-miR-317-3p	AGAP009775-RA	TOLL-LRR	CDS	588	636	1	16	-	-	60	2.26832	0	0	0	non des
aga-miR-276-3p	AGAP012387-RA	TOLL6	3UTR	5453	5484	7	-	-	-	61	3.85614	2.59806	3.81064	0	TOLL-like receptor 6 [Source:VB Community Annotation%3BAcc:AGAP012387]
aga-miR-184-3p	AGAP000999-RA	TOLL5A	3UTR	3839	3901	-	18	-	-	62	3.17564	5.19613	4.95383	0	TOLL-like receptor 5A [Source:VB Community Annotation%3BAcc:AGAP000999]
aga-miR-184-3p	AGAP000099-RA	STAT2	3UTR	4685	4701	-	1	-	-	63	2.26832	0	0	0	JAKSTAT pathway signalling transcription factor [Source:VB Community Annotation%3BAcc:AGAP000099]
aga-miR-276-5p	AGAP010423-RA	STAT1	5UTR	130	149	-	1	-	-	64	0	0	0	4.68485	JAKSTAT pathway signalling transcription factor [Source:VB Community Annotation%3BAcc:AGAP010423]
aga-miR-276-3p	AGAP003139-RA	SRPN9	CDS	294	398	-	5	-	-	65	3.6293	0	0	3.2794	serine protease inhibitor (serpin) 9 [Source:VB Community Annotation%3BAcc:AGAP003139]
aga-miR-8-3p	AGAP009212-RA	SRPN6	3UTR	1895	1929	-	1	-	-	66	17.2392	13.6989	4.57276	27.6406	serine protease inhibitor (serpin) 6 [Source:VB Community Annotation%3BAcc:AGAP009212]
aga-miR-277-3p	AGAP009212-RA	SRPN6	3UTR	2005	2054	13	-	-	-	67	0	0	0	7.49577	serine protease inhibitor (serpin) 6 [Source:VB Community Annotation%3BAcc:AGAP009212]
aga-miR-9a-5p	AGAP009221-RA	SRPN5	5UTR	274	341	1	19	-	-	68	3.40247	2.83425	5.33489	0	serine protease inhibitor (serpin) 5 [Source:VB Community Annotation%3BAcc:AGAP009221]
aga-miR-989-3p	AGAP001377-RA	SRPN11	5UTR	72	89	-	3	-	-	69	1.58782	0	0	3.2794	serine protease inhibitor (serpin) 11 [Source:VB Community Annotation%3BAcc:AGAP001377]
aga-miR-317-3p	AGAP000880-RA	SOCS	CDS	1955	2048	1	-	-	-	70	1.58782	7.558	19.0532	34.6679	suppressor of cytokine signaling%2C invertebrate [Source:VB External Description%3BAcc:AGAP000880]
aga-miR-34-5p	AGAP010197-RB	SOCS	CDS	656	714	11	-	-	-	71	0	0	2.66745	0	SPRY domain-containing SOCS box protein 1 [Source:VB External Description%3BAcc:AGAP010197]
aga-miR-8-5p	AGAP010133-RA	SCRBQ2	3UTR	2109	2137	7	-	-	-	72	5.89762	8.03038	0	4.21637	Class B Scavenger Receptor (CD36 domain). [Source:VB Community Annotation%3BAcc:AGAP010133]
aga-miR-276-5p	AGAP004846-RC	SCRB9	3UTR	8323	8352	13	-	-	-	73	0	0	3.81064	0	Class B Scavenger Receptor (CD36 domain). [Source:VB Community Annotation%3BAcc:AGAP004846]
aga-miR-305-5p	AGAP004643-RA	SCRB6	CDS	892	913	-	-	1	-	74	0	5.43231	0	0	Class B Scavenger Receptor (CD36 domain). [Source:VB Community Annotation%3BAcc:AGAP004643]
aga-miR-277-3p	AGAP001979-RA	SCRASP3	3UTR	6444	6555	1	-	-	-	75	3.40247	2.12569	0	9.36971	Class A Scavenger Receptor (SRCR domain) with Serine Protease domain. [Source:VB Community Annotation%3BAcc:AGAP001979]
aga-let-7-5p	AGAP005625-RA	SCRASP1	3UTR	4313	4383	13	-	-	-	76	5.89762	3.779	0	6.5588	Class A Scavenger Receptor (SRCR domain) with Serine Protease domain. [Source:VB Community Annotation%3BAcc:AGAP005625]
aga-miR-210	AGAP012045-RA	RM62E	3UTR	3537	3605	-	4	-	1	77	4.08297	5.19613	13.7183	0	ATP-dependent RNA helicase DDX5/DBP2 [Source:VB External Description%3BAcc:AGAP012045]
aga-miR-8-3p	AGAP012045-RA	RM62E	3UTR	4962	4997	10	-	-	-	78	3.85614	6.61325	7.62127	0	ATP-dependent RNA helicase DDX5/DBP2 [Source:VB External Description%3BAcc:AGAP012045]
aga-miR-8-3p	AGAP012045-RA	RM62E	3UTR	7917	7947	1	-	-	-	79	2.49515	3.779	0	7.96425	ATP-dependent RNA helicase DDX5/DBP2 [Source:VB External Description%3BAcc:AGAP012045]
aga-miR-1175-3p	AGAP012045-RA	RM62E	3UTR	4514	4534	5	-	-	-	80	5.44396	4.72375	0	3.74788	ATP-dependent RNA helicase DDX5/DBP2 [Source:VB External Description%3BAcc:AGAP012045]
aga-miR-2-2-3p	AGAP012045-RA	RM62E	3UTR	8778	8832	13	-	-	-	81	4.99029	3.30663	5.33489	0	ATP-dependent RNA helicase DDX5/DBP2 [Source:VB External Description%3BAcc:AGAP012045]
aga-miR-275-3p	AGAP012045-RA	RM62E	3UTR	4343	4385	1	8	-	-	82	0	0	3.04851	0	ATP-dependent RNA helicase DDX5/DBP2 [Source:VB External Description%3BAcc:AGAP012045]
aga-miR-14-3p	AGAP003663-RA	RM62B	3UTR	3825	3900	-	2	-	-	83	5.44396	0	6.85915	7.49577	ATP-dependent RNA helicase DBP2 [Source:VB External Description%3BAcc:AGAP003663]
aga-miR-14-3p	AGAP004978-RA	PPO9	CDS	1612	1669	10	21	-	2	84	0	4.48756	0	0	prophenoloxidase 9 [Source:VB Community Annotation%3BAcc:AGAP004978]
aga-miR-980-3p	AGAP004978-RA	PPO9	CDS	1741	1831	11	7	-	-	85	0	3.30663	0	0	prophenoloxidase 9 [Source:VB Community Annotation%3BAcc:AGAP004978]
aga-miR-8-3p	AGAP004674-RA	PHENOLOXIDASE INHIBITOR; Phenoloxidase inhibitor protein. [Source:Uniprot/SPTREMBL;Acc:Q5BN34]	CDS	1029	1080	-	21	-	1	86	2.26832	9.4475	3.81064	4.68485	Phenoloxidase inhibitor protein [Source:VB External Description%3BAcc:AGAP004674]
aga-miR-275-3p	AGAP001212-RA	PGRPLB1	3UTR	1831	1894	6	-	-	-	87	9.30009	2.59806	8.3834	8.43274	peptidoglycan recognition protein (long) [Source:VB Community Annotation%3BAcc:AGAP001212]
aga-miR-8-3p	AGAP010517-RA	MnSOD1	5UTR	70	126	-	-	1	-	88	0	0	0	3.2794	manganese-iron superoxide dismutase 1 [Source:VB Community Annotation%3BAcc:AGAP010517]
aga-miR-184-3p	AGAP007386-RA	LYSC7	3UTR	1030	1076	-	17	-	-	89	3.85614	0	3.42957	3.74788	C-Type Lysozyme. [Source:VB Community Annotation%3BAcc:AGAP007386]
aga-miR-34-5p	AGAP007386-RA	LYSC7	CDS	701	762	6	-	29	-	90	0	1.65331	3.81064	0	C-Type Lysozyme. [Source:VB Community Annotation%3BAcc:AGAP007386]
aga-miR-2940-3p	AGAP007347-RA	LYSC1	3UTR	598	618	-	16	-	-	91	20.8685	62.3535	155.093	4.68485	C-Type Lysozyme. [Source:VB Community Annotation%3BAcc:AGAP007347]
aga-miR-8-3p	AGAP007347-RA	LYSC1	CDS	514	621	27	20	-	7	92	20.8685	62.3535	155.093	4.68485	C-Type Lysozyme. [Source:VB Community Annotation%3BAcc:AGAP007347]
aga-miR-34-5p	AGAP008770-RA	LRRD3	3UTR	4512	4544	-	12	-	-	93	1.81465	0	4.95383	0	non des
aga-miR-8-3p	AGAP008770-RA	LRRD3	3UTR	4455	4526	-	22	-	-	94	1.81465	0	4.95383	0	non des
aga-miR-8-3p	AGAP007552-RA	LRRD11 or 19 (aka APL1)?	5UTR	375	478	-	10	2	5	95	2.94881	2.59806	0	4.21637	non des
aga-miR-279-3p	AGAP006643-RA	LRRD11	CDS	3153	3214	-	14	-	-	96	1.58782	0	2.66745	0	non des
aga-miR-279-3p	AGAP001127-RA	LRR	CDS	1166	1254	-	-	1	-	97	0	2.59806	3.42957	0	P37NB protein [Source:VB External Description%3BAcc:AGAP001127]
aga-miR-277-3p	AGAP001127-RA	LRR	CDS	180	199	1	-	12	-	98	0	4.48756	0	0	P37NB protein [Source:VB External Description%3BAcc:AGAP001127]
aga-miR-1	AGAP004928-RA	LPS-induced tumor necrosis factor alpha factor (LITAF)	3UTR	1312	1368	14	-	-	-	99	5.21713	6.61325	5.33489	0	lipopolysaccharide-induced tumor necrosis factor-alpha factor homolog [Source:VB External Description%3BAcc:AGAP004928]
aga-miR-14-3p	AGAP004928-RA	LPS-induced tumor necrosis factor alpha factor (LITAF)	3UTR	1375	1419	2	-	-	-	100	5.21713	6.61325	5.33489	0	lipopolysaccharide-induced tumor necrosis factor-alpha factor homolog [Source:VB External Description%3BAcc:AGAP004928]
aga-miR-100-5p	AGAP004928-RA	LPS-induced tumor necrosis factor alpha factor (LITAF)	3UTR	1896	1936	-	4	-	-	101	0	0	0	4.21637	lipopolysaccharide-induced tumor necrosis factor-alpha factor homolog [Source:VB External Description%3BAcc:AGAP004928]
aga-miR-277-3p	AGAP004928-RA	LPS-induced tumor necrosis factor alpha factor (LITAF)	3UTR	1645	1661	-	1	-	-	102	0	0	0	3.74788	lipopolysaccharide-induced tumor necrosis factor-alpha factor homolog [Source:VB External Description%3BAcc:AGAP004928]
aga-miR-2b-3p	AGAP012317-RA	LEUCINE RICH REPEATS NEURONAL 3 PRECURSOR NEURONAL LEUCINE RICH REPEAT 3 NLRR 3;	5UTR	511	535	4	-	-	-	103	2.72198	1.41713	4.95383	0	non des
aga-miR-8-3p	AGAP010012-RA	LEUCINE RICH REPEATS AND CALPONIN HOMOLOGY DOMAIN CONTAINING 1 CALPONIN HOMOLOGY DOMAIN CONTAINING 1	CDS	1109	1179	4	-	-	-	104	0	3.30663	0	0	Leucine-rich repeat and calponin-like proteiny domain-containing protein 3 [Source:VB External Description%3BAcc:AGAP010012]
aga-miR-34-5p	AGAP008785-RA	LEUCINE RICH REPEAT 2	CDS	694	806	-	4	-	-	105	0	0	2.66745	0	Ras suppressor protein 1 [Source:VB External Description%3BAcc:AGAP008785]
aga-miR-87	AGAP009461-RA	JNK (basket) MITOGEN ACTIVATED KINASE EC_2.7.1.37 KINASE;	CDS	227	272	15	1	-	-	106	3.40247	0	3.42957	0	c-Jun N-terminal kinase [Source:VB External Description%3BAcc:AGAP009461]
aga-let-7-5p	AGAP000151-RA	IRSP5	3UTR	488	539	-	1	-	-	107	5.67079	3.30663	0	4.21637	non des
aga-miR-305-5p	AGAP000603-RA	IRSP2	CDS	516	535	1	-	-	-	108	0	0	3.42957	0	non des
aga-miR-970	AGAP007293-RA	IAP7	CDS	785	806	-	3	-	-	109	0	0	0	4.21637	inhibitor of apoptosis 7 [Source:VB Community Annotation%3BAcc:AGAP007293]
aga-miR-305-5p	AGAP007294-RA	IAP1	5UTR	1267	1282	1	-	-	-	110	0	0	6.09702	0	inhibitor of apoptosis 1 [Source:VB Community Annotation%3BAcc:AGAP007294]
aga-miR-1175-3p	AGAP007294-RA	IAP1	5UTR	1333	1380	30	-	-	-	111	0	0	0	4.68485	inhibitor of apoptosis 1 [Source:VB Community Annotation%3BAcc:AGAP007294]
aga-miR-281-5p	AGAP004038-RA	HPX8	CDS	1833	1879	9	-	-	-	112	0	3.30663	3.42957	0	heme peroxidase 8 [Source:VB Community Annotation%3BAcc:AGAP004038]
aga-miR-2b-3p	AGAP008354-RA	HOP	5UTR	1492	1561	5	-	-	-	113	4.99029	7.79419	3.81064	0	Janus kinase 2 [Source:VB External Description%3BAcc:AGAP008354]
aga-miR-317-3p	AGAP008354-RA	HOP	5UTR	1509	1559	-	25	-	1	114	4.99029	7.79419	3.81064	0	Janus kinase 2 [Source:VB External Description%3BAcc:AGAP008354]
aga-miR-8-3p	AGAP008844-RA	GALE1	3UTR	1741	1814	-	13	-	-	115	4.08297	0	4.57276	0	galectin 1 [Source:VB Community Annotation%3BAcc:AGAP008844]
aga-miR-989-3p	AGAP008844-RA	GALE1	CDS	464	498	1	-	-	-	116	0	0	2.28638	0	galectin 1 [Source:VB Community Annotation%3BAcc:AGAP008844]
aga-miR-281-5p	AGAP004918-RA	FREP63	CDS	340	439	-	-	-	8	117	0	1.65331	3.42957	0	fibrinogen [Source:VB External Description%3BAcc:AGAP004918]
aga-miR-8-3p	AGAP001554-RA	FREP16	CDS	534	555	-	1	-	-	118	11.3416	15.5884	5.71596	0	non des
aga-miR-12-5p	AGAP011294-RA	DEF1	5UTR	126	172	7	-	-	-	119	11.5684	9.4475	0	4.21637	defensin anti-microbial peptide [Source:VB Community Annotation%3BAcc:AGAP011294]
aga-miR-286	AGAP011294-RA	DEF1	5UTR	46	129	-	-	2	-	120	11.5684	9.4475	0	4.21637	defensin anti-microbial peptide [Source:VB Community Annotation%3BAcc:AGAP011294]
aga-miR-34-5p	AGAP011294-RA	DEF1	5UTR	91	145	-	5	-	-	121	11.5684	9.4475	0	4.21637	defensin anti-microbial peptide [Source:VB Community Annotation%3BAcc:AGAP011294]
aga-miR-34-5p	AGAP010193-RA	CTLGA3	3UTR	989	1101	26	11	1	-	122	41.9638	54.087	20.5774	5.15334	C-Type Lectin (CTL) - galactose binding [Source:VB Community Annotation%3BAcc:AGAP010193]
aga-miR-184-3p	AGAP000573-RB	CLIPC4	CDS	734	759	-	1	-	-	123	2.49515	0	0	0	CLIP-domain serine protease [Source:VB Community Annotation%3BAcc:AGAP000573]
aga-let-7-5p	AGAP011792-RA	CLIPA7	CDS	2620	2670	8	1	-	-	124	1.58782	2.59806	3.42957	0	CLIP-domain serine protease [Source:VB Community Annotation%3BAcc:AGAP011792]
aga-bantam-3p	AGAP011789-RA	CLIPA6	3UTR	1529	1545	-	5	-	-	125	0	0	0	3.74788	CLIP-domain serine protease [Source:VB Community Annotation%3BAcc:AGAP011789]
aga-miR-275-3p	AGAP011789-RA	CLIPA6	5UTR	146	165	2	-	-	-	126	0	2.83425	0	0	CLIP-domain serine protease [Source:VB Community Annotation%3BAcc:AGAP011789]
aga-miR-276-3p	AGAP011789-RA	CLIPA6	5UTR	159	204	6	-	-	-	127	0	2.83425	0	0	CLIP-domain serine protease [Source:VB Community Annotation%3BAcc:AGAP011789]
aga-miR-34-5p	AGAP009499-RA	CED2L (crk/p38) Neutrophil cytosol factor 2 / JNK cascade	3UTR	4018	4055	5	-	-	-	128	18.827	5.43231	6.47808	15.9285	proto-oncogene C-crk [Source:VB External Description%3BAcc:AGAP009499]
aga-miR-13b	AGAP000694-RA	CEC3	3UTR	290	344	-	-	9	-	129	9.52692	91.6408	45.3466	33.731	cecropin anti-microbial peptide [Source:VB Community Annotation%3BAcc:AGAP000694]
aga-miR-2b-3p	AGAP000694-RA	CEC3	3UTR	361	393	4	-	-	-	130	9.52692	91.6408	45.3466	33.731	cecropin anti-microbial peptide [Source:VB Community Annotation%3BAcc:AGAP000694]
aga-miR-9a-5p	AGAP000694-RA	CEC3	3UTR	296	369	-	-	20	-	131	9.52692	91.6408	45.3466	33.731	cecropin anti-microbial peptide [Source:VB Community Annotation%3BAcc:AGAP000694]
aga-miR-8-3p	AGAP000694-RA	CEC3	3UTR	345	580	145	1	-	-	132	9.52692	33.5386	14.4804	33.731	cecropin anti-microbial peptide [Source:VB Community Annotation%3BAcc:AGAP000694]
aga-miR-1175-5p	AGAP000694-RA	CEC3	3UTR	277	312	-	1	-	-	133	9.52692	0	0	0	cecropin anti-microbial peptide [Source:VB Community Annotation%3BAcc:AGAP000694]
aga-miR-100-5p	AGAP000692-RA	CEC2	CDS	147	169	-	-	-	10	134	24.7246	29.5234	4.95383	29.9831	cecropin anti-microbial peptide [Source:VB Community Annotation%3BAcc:AGAP000692]
aga-miR-12-5p	AGAP000692-RA	CEC2	CDS	147	170	12	-	-	-	135	24.7246	29.5234	4.95383	29.9831	cecropin anti-microbial peptide [Source:VB Community Annotation%3BAcc:AGAP000692]
aga-miR-8-3p	AGAP000692-RA	CEC2	CDS	150	169	4	-	-	-	136	24.7246	29.5234	4.95383	29.9831	cecropin anti-microbial peptide [Source:VB Community Annotation%3BAcc:AGAP000692]
aga-miR-8-3p	AGAP000692-RA	CEC2	CDS	89	122	11	-	-	-	137	24.7246	29.5234	4.95383	29.9831	cecropin anti-microbial peptide [Source:VB Community Annotation%3BAcc:AGAP000692]
aga-miR-8-3p	AGAP009832-RA	CASPS8	3UTR	1508	1556	-	1	-	-	138	2.49515	0	3.42957	0	short caspase 8 [Source:VB Community Annotation%3BAcc:AGAP009832]
aga-miR-1	AGAP008061-RA	BACTERIA RESPONSIVE IMMUNE PROTEIN AGBP1	CDS	828	872	2	-	-	9	139	0	0	4.1917	0	bacteria-responsive protein 1%2C immune chitinase [Source:VB Community Annotation%3BAcc:AGAP008061]
aga-miR-14-3p	AGAP011204-RA	AUB	3UTR	3092	3195	1	5	-	-	140	14.0636	42.75	71.64	87.6068	aubergine [Source:VB External Description%3BAcc:AGAP011204]
aga-miR-14-3p	AGAP011204-RA	AUB	CDS	2946	3082	11	1	1	-	141	14.0636	42.75	71.64	87.6068	aubergine [Source:VB External Description%3BAcc:AGAP011204]
aga-miR-305-5p	AGAP001762-RA	APG9	CDS	1302	1444	13	22	-	-	142	2.49515	0	0	0	autophagy related gene [Source:VB Community Annotation%3BAcc:AGAP001762]
aga-miR-275-3p	AGAP002685-RA	APG8	CDS	345	416	-	19	-	1	143	0	0	5.71596	0	autophagy related gene [Source:VB Community Annotation%3BAcc:AGAP002685]
aga-miR-124	AGAP008637-RA	APG7A	5UTR	115	134	-	-	17	-	144	2.72198	0	2.28638	3.2794	autophagy related gene [Source:VB Community Annotation%3BAcc:AGAP008637]
aga-miR-8-3p	AGAP011582-RA	APG3	CDS	1283	1359	-	14	-	1	145	2.26832	0	3.81064	0	autophagy related gene [Source:VB Community Annotation%3BAcc:AGAP011582]
aga-miR-281-5p	AGAP004092-RA	APG2	3UTR	9318	9379	-	32	-	-	146	7.71227	6.37706	0	5.62183	autophagy related gene [Source:VB Community Annotation%3BAcc:AGAP004092]
aga-miR-281-3p	AGAP004092-RA	APG2	CDS	2269	2353	-	1	-	-	147	7.25861	4.72375	0	4.21637	autophagy related gene [Source:VB Community Annotation%3BAcc:AGAP004092]
aga-miR-8-3p	AGAP004092-RA	APG2	CDS	2525	2581	1	-	-	-	148	3.40247	6.37706	2.28638	0	autophagy related gene [Source:VB Community Annotation%3BAcc:AGAP004092]
aga-miR-9c-5p	AGAP007970-RA	APG18A	3UTR	3513	3561	-	16	-	-	149	5.67079	0	6.09702	4.21637	autophagy related gene [Source:VB Community Annotation%3BAcc:AGAP007970]
aga-miR-34-5p	AGAP007970-RA	APG18A	5UTR	491	540	1	15	-	1	150	3.17564	0	3.81064	0	autophagy related gene [Source:VB Community Annotation%3BAcc:AGAP007970]
aga-miR-14-3p	AGAP007970-RA	APG18A	3UTR	2898	2994	-	17	-	-	151	0	1.8895	4.95383	0	autophagy related gene [Source:VB Community Annotation%3BAcc:AGAP007970]
aga-miR-8-3p	AGAP006431-RA	AMBIGUOUS	CDS	3590	3634	-	1	-	-	152	2.04148	0	4.1917	0	F-box and leucine-rich repeat protein 6 [Source:VB External Description%3BAcc:AGAP006431]
aga-miR-34-5p	AGAP011717-RA	AGO1	CDS	2759	2782	-	2	-	-	153	0	0	3.04851	0	Argonaute 4 [Source:VB External Description%3BAcc:AGAP011717]
aga-bantam-3p	AGAP028364-RA	-	CDS	594	620	4	-	-	-	154	488.141	1404.14	860.823	1225.09	cytochrome c oxidase subunit I [Source:VB Community Annotation%3BAcc:AGAP028364]
aga-let-7-5p	AGAP028364-RA	-	CDS	558	612	-	19	-	2	155	488.141	1404.14	860.823	1225.09	cytochrome c oxidase subunit I [Source:VB Community Annotation%3BAcc:AGAP028364]
aga-miR-1	AGAP028364-RA	-	CDS	507	581	-	18	-	-	156	488.141	1404.14	860.823	1225.09	cytochrome c oxidase subunit I [Source:VB Community Annotation%3BAcc:AGAP028364]
aga-miR-12-5p	AGAP028364-RA	-	CDS	505	599	-	12	-	-	157	488.141	1404.14	860.823	1225.09	cytochrome c oxidase subunit I [Source:VB Community Annotation%3BAcc:AGAP028364]
aga-miR-1891-5p	AGAP028364-RA	-	CDS	542	605	-	23	1	-	158	488.141	1404.14	860.823	1225.09	cytochrome c oxidase subunit I [Source:VB Community Annotation%3BAcc:AGAP028364]
aga-miR-277-3p	AGAP028364-RA	-	CDS	506	589	6	19	1	1	159	488.141	1404.14	860.823	1225.09	cytochrome c oxidase subunit I [Source:VB Community Annotation%3BAcc:AGAP028364]
aga-miR-305-5p	AGAP028364-RA	-	CDS	645	716	-	-	2	-	160	488.141	1404.14	860.823	1225.09	cytochrome c oxidase subunit I [Source:VB Community Annotation%3BAcc:AGAP028364]
aga-miR-317-3p	AGAP028364-RA	-	CDS	499	592	2	-	24	-	161	488.141	1404.14	860.823	1225.09	cytochrome c oxidase subunit I [Source:VB Community Annotation%3BAcc:AGAP028364]
aga-miR-34-5p	AGAP028364-RA	-	CDS	543	587	5	-	-	-	162	488.141	1404.14	860.823	1225.09	cytochrome c oxidase subunit I [Source:VB Community Annotation%3BAcc:AGAP028364]
aga-miR-7-5p	AGAP028364-RA	-	CDS	596	614	-	6	-	-	163	488.141	1404.14	860.823	1225.09	cytochrome c oxidase subunit I [Source:VB Community Annotation%3BAcc:AGAP028364]
aga-miR-8-3p	AGAP028364-RA	-	CDS	498	678	997	378	85	76	164	488.141	1404.14	860.823	1225.09	cytochrome c oxidase subunit I [Source:VB Community Annotation%3BAcc:AGAP028364]
aga-miR-981	AGAP028364-RA	-	CDS	446	566	-	1	-	-	165	488.141	1404.14	860.823	1225.09	cytochrome c oxidase subunit I [Source:VB Community Annotation%3BAcc:AGAP028364]
aga-miR-8-3p	AGAP003453-RA	-	3UTR	2726	2796	3	-	-	-	166	486.1	747.297	216.063	40.7582	non des
aga-miR-276-3p	AGAP013109-RA	-	CDS	2626	2719	10	-	1	-	167	279.003	367.272	12.194	122.275	non des
aga-miR-8-3p	AGAP013109-RA	-	CDS	2601	2673	-	-	22	-	168	279.003	367.272	12.194	122.275	non des
aga-bantam-3p	AGAP004203-RA	-	CDS	4843	4902	23	-	1	1	169	303.047	350.739	110.508	0	vitellogenin [Source:VB Community Annotation%3BAcc:AGAP004203]
aga-miR-252-5p	AGAP004203-RA	-	CDS	4804	4892	106	2	21	-	170	303.047	350.739	110.508	0	vitellogenin [Source:VB Community Annotation%3BAcc:AGAP004203]
aga-miR-34-5p	AGAP004203-RA	-	CDS	4774	4898	142	139	-	1	171	303.047	350.739	110.508	0	vitellogenin [Source:VB Community Annotation%3BAcc:AGAP004203]
aga-miR-971-3p	AGAP004203-RA	-	CDS	3012	3051	-	12	-	-	172	216.17	283.189	0	182.709	vitellogenin [Source:VB Community Annotation%3BAcc:AGAP004203]
aga-miR-276-3p	AGAP004203-RA	-	CDS	3040	3062	-	1	-	-	173	216.17	283.189	0	86.2013	vitellogenin [Source:VB Community Annotation%3BAcc:AGAP004203]
aga-bantam-3p	AGAP004203-RA	-	CDS	2791	2928	-	1	3	-	174	65.7811	283.189	71.2589	89.9492	vitellogenin [Source:VB Community Annotation%3BAcc:AGAP004203]
aga-miR-1	AGAP004203-RA	-	CDS	2799	2903	4	-	-	-	175	65.7811	283.189	71.2589	89.9492	vitellogenin [Source:VB Community Annotation%3BAcc:AGAP004203]
aga-miR-100-5p	AGAP004203-RA	-	CDS	2830	2905	-	10	-	-	176	65.7811	283.189	71.2589	89.9492	vitellogenin [Source:VB Community Annotation%3BAcc:AGAP004203]
aga-miR-2-1-3p	AGAP009144-RA	-	3UTR	2916	3019	81	483	61	10	177	141.089	285.315	80.7855	1.87394	non des
aga-miR-2-2-3p	AGAP009144-RA	-	3UTR	2917	3031	286	327	84	24	178	141.089	285.315	80.7855	1.87394	non des
aga-miR-305-5p	AGAP009144-RA	-	3UTR	3002	3045	3	-	-	-	179	141.089	285.315	80.7855	1.87394	non des
aga-miR-8-3p	AGAP009144-RA	-	3UTR	2947	2999	-	12	-	-	180	141.089	285.315	80.7855	1.87394	non des
aga-miR-275-3p	AGAP013109-RA	-	CDS	2588	2721	12	1	-	-	181	279.003	84.0828	12.194	122.275	non des
aga-miR-2-2-3p	AGAP004203-RA	-	CDS	4837	4867	1	-	-	-	182	197.797	206.9	61.3513	0	vitellogenin [Source:VB Community Annotation%3BAcc:AGAP004203]
aga-miR-309	AGAP004203-RA	-	CDS	4817	4831	-	-	1	-	183	197.797	206.9	61.3513	0	vitellogenin [Source:VB Community Annotation%3BAcc:AGAP004203]
aga-miR-277-3p	AGAP000432-RA	-	3UTR	737	774	1	-	-	-	184	139.275	7.32181	3.04851	235.18	non des
aga-miR-8-3p	AGAP004203-RA	-	CDS	5054	5093	-	-	-	1	185	209.139	113.606	50.3004	0	vitellogenin [Source:VB Community Annotation%3BAcc:AGAP004203]
aga-miR-2b-3p	AGAP009144-RA	-	3UTR	2915	3093	184	399	60	70	186	4.3098	285.315	80.7855	1.87394	non des
aga-miR-305-5p	AGAP004203-RA	-	CDS	4802	4830	-	22	-	-	187	99.8059	206.9	61.3513	0	vitellogenin [Source:VB Community Annotation%3BAcc:AGAP004203]
aga-miR-7-5p	AGAP004203-RA	-	CDS	4813	4866	-	1	-	-	188	99.8059	206.9	61.3513	0	vitellogenin [Source:VB Community Annotation%3BAcc:AGAP004203]
aga-miR-12-5p	AGAP004203-RA	-	CDS	5562	5801	1	2	19	2	189	55.1201	199.815	31.6283	53.8758	vitellogenin [Source:VB Community Annotation%3BAcc:AGAP004203]
aga-miR-210	AGAP004203-RA	-	CDS	5625	5744	4	-	-	-	190	55.1201	199.815	31.6283	53.8758	vitellogenin [Source:VB Community Annotation%3BAcc:AGAP004203]
aga-miR-263a-5p	AGAP004203-RA	-	CDS	5733	5784	-	24	-	1	191	55.1201	199.815	31.6283	53.8758	vitellogenin [Source:VB Community Annotation%3BAcc:AGAP004203]
aga-miR-263b	AGAP004203-RA	-	CDS	5733	5784	-	1	-	-	192	55.1201	199.815	31.6283	53.8758	vitellogenin [Source:VB Community Annotation%3BAcc:AGAP004203]
aga-miR-317-3p	AGAP004203-RA	-	CDS	5654	5800	31	23	-	-	193	55.1201	199.815	31.6283	53.8758	vitellogenin [Source:VB Community Annotation%3BAcc:AGAP004203]
aga-miR-14-3p	AGAP009921-RA	-	3UTR	5451	5509	4	-	-	-	194	82.113	67.7858	24.7691	150.384	importin subunit beta-1 [Source:VB External Description%3BAcc:AGAP009921]
aga-miR-14-3p	AGAP028364-RA	-	CDS	424	467	1	12	-	-	195	47.6346	141.949	43.8223	77.7686	cytochrome c oxidase subunit I [Source:VB Community Annotation%3BAcc:AGAP028364]
aga-miR-8-3p	AGAP028364-RA	-	CDS	304	466	-	1	1	1	196	47.6346	141.949	43.8223	77.7686	cytochrome c oxidase subunit I [Source:VB Community Annotation%3BAcc:AGAP028364]
aga-miR-8-3p	AGAP003350-RB	-	3UTR	2329	2441	-	21	-	4	197	32.8906	204.302	38.1064	14.0546	phosphoenolpyruvate carboxykinase (GTP) [Source:VB External Description%3BAcc:AGAP003350]
aga-miR-9c-5p	AGAP003350-RB	-	3UTR	2379	2439	28	-	-	-	198	32.8906	204.302	38.1064	14.0546	phosphoenolpyruvate carboxykinase (GTP) [Source:VB External Description%3BAcc:AGAP003350]
aga-miR-13b	AGAP011600-RB	-	5UTR	677	702	-	7	-	-	199	4.76346	116.44	81.9287	86.2013	non des
aga-miR-2-1-3p	AGAP011600-RB	-	5UTR	641	709	3	71	-	-	200	4.76346	116.44	81.9287	86.2013	non des
aga-miR-2b-3p	AGAP011600-RB	-	5UTR	668	709	7	23	-	-	201	4.76346	116.44	81.9287	86.2013	non des
aga-miR-309	AGAP011600-RB	-	5UTR	652	711	-	-	1	-	202	4.76346	116.44	81.9287	86.2013	non des
aga-miR-184-3p	AGAP028366-RA	-	CDS	181	236	18	-	-	-	203	41.9638	9.91988	226.352	8.90122	cytochrome c oxidase subunit II [Source:VB Community Annotation%3BAcc:AGAP028366]
aga-miR-276-3p	AGAP028366-RA	-	CDS	188	236	-	15	1	2	204	41.9638	9.91988	226.352	8.90122	cytochrome c oxidase subunit II [Source:VB Community Annotation%3BAcc:AGAP028366]
aga-miR-277-3p	AGAP028366-RA	-	CDS	154	227	-	-	12	-	205	41.9638	9.91988	226.352	8.90122	cytochrome c oxidase subunit II [Source:VB Community Annotation%3BAcc:AGAP028366]
aga-miR-34-5p	AGAP028366-RA	-	CDS	185	242	8	-	-	-	206	41.9638	9.91988	226.352	8.90122	cytochrome c oxidase subunit II [Source:VB Community Annotation%3BAcc:AGAP028366]
aga-miR-8-3p	AGAP028366-RA	-	CDS	140	288	70	77	56	35	207	41.9638	9.91988	226.352	8.90122	cytochrome c oxidase subunit II [Source:VB Community Annotation%3BAcc:AGAP028366]
aga-bantam-3p	AGAP004203-RA	-	CDS	4708	4739	1	-	-	-	208	99.8059	116.204	0	42.6322	vitellogenin [Source:VB Community Annotation%3BAcc:AGAP004203]
aga-miR-184-3p	AGAP004203-RA	-	CDS	4696	4726	-	1	-	-	209	99.8059	116.204	0	42.6322	vitellogenin [Source:VB Community Annotation%3BAcc:AGAP004203]
aga-miR-263a-5p	AGAP004203-RA	-	CDS	4628	4700	-	1	-	-	210	99.8059	116.204	0	42.6322	vitellogenin [Source:VB Community Annotation%3BAcc:AGAP004203]
aga-miR-263b	AGAP004203-RA	-	CDS	4628	4700	-	1	-	-	211	99.8059	116.204	0	42.6322	vitellogenin [Source:VB Community Annotation%3BAcc:AGAP004203]
aga-miR-317-3p	AGAP004203-RA	-	CDS	4732	4774	13	-	-	-	212	99.8059	116.204	0	42.6322	vitellogenin [Source:VB Community Annotation%3BAcc:AGAP004203]
aga-miR-34-5p	AGAP004203-RA	-	CDS	4661	4753	2	-	1	-	213	99.8059	116.204	0	42.6322	vitellogenin [Source:VB Community Annotation%3BAcc:AGAP004203]
aga-miR-8-5p	AGAP004203-RA	-	CDS	4638	4667	6	-	-	-	214	99.8059	116.204	0	42.6322	vitellogenin [Source:VB Community Annotation%3BAcc:AGAP004203]
aga-miR-13b	AGAP000765-RA	-	5UTR	678	694	2	-	-	-	215	2.04148	113.134	53.73	76.8316	non des
aga-miR-184-3p	AGAP004203-RA	-	CDS	5213	5246	-	-	-	1	216	75.3081	113.606	50.3004	0	vitellogenin [Source:VB Community Annotation%3BAcc:AGAP004203]
aga-miR-252-5p	AGAP004203-RA	-	CDS	5128	5177	-	33	-	-	217	75.3081	113.606	50.3004	0	vitellogenin [Source:VB Community Annotation%3BAcc:AGAP004203]
aga-miR-275-3p	AGAP004203-RA	-	CDS	5132	5149	1	-	-	-	218	75.3081	113.606	50.3004	0	vitellogenin [Source:VB Community Annotation%3BAcc:AGAP004203]
aga-miR-277-3p	AGAP004203-RA	-	CDS	5107	5172	9	-	-	-	219	75.3081	113.606	50.3004	0	vitellogenin [Source:VB Community Annotation%3BAcc:AGAP004203]
aga-miR-34-5p	AGAP004203-RA	-	CDS	5219	5292	-	-	10	-	220	75.3081	113.606	50.3004	0	vitellogenin [Source:VB Community Annotation%3BAcc:AGAP004203]
aga-miR-996	AGAP004203-RA	-	CDS	5186	5213	-	1	-	-	221	75.3081	113.606	50.3004	0	vitellogenin [Source:VB Community Annotation%3BAcc:AGAP004203]
aga-miR-11-3p	AGAP001713-RA	-	3UTR	5117	5194	3	-	-	-	222	23.5905	154.703	20.5774	33.2625	stearoyl-CoA desaturase (delta-9 desaturase) [Source:VB External Description%3BAcc:AGAP001713]
aga-miR-13b	AGAP001713-RA	-	3UTR	5142	5165	-	-	20	1	223	23.5905	154.703	20.5774	33.2625	stearoyl-CoA desaturase (delta-9 desaturase) [Source:VB External Description%3BAcc:AGAP001713]
aga-miR-308	AGAP001713-RA	-	3UTR	5129	5173	16	15	-	-	224	23.5905	154.703	20.5774	33.2625	stearoyl-CoA desaturase (delta-9 desaturase) [Source:VB External Description%3BAcc:AGAP001713]
aga-miR-275-3p	AGAP000765-RA	-	5UTR	679	698	11	-	-	-	225	2.04148	113.134	53.73	52.0019	non des
aga-miR-278-3p	AGAP012956-RA	-	5UTR	1559	1679	8	-	-	-	226	59.4299	44.8756	4.95383	100.256	non des
aga-miR-281-3p	AGAP013275-RA	-	3UTR	9127	9149	1	-	-	-	227	43.3248	0.472375	63.6376	92.2916	non des
aga-miR-14-3p	AGAP000041-RA	-	3UTR	2996	3052	-	-	-	2	228	41.2833	2.12569	57.5406	71.6783	non des
aga-miR-14-3p	AGAP004203-RA	-	CDS	2586	2654	16	14	2	1	229	41.0565	111.953	19.4342	0	vitellogenin [Source:VB Community Annotation%3BAcc:AGAP004203]
aga-miR-275-3p	AGAP004203-RA	-	CDS	2535	2649	1	1	-	-	230	41.0565	111.953	19.4342	0	vitellogenin [Source:VB Community Annotation%3BAcc:AGAP004203]
aga-miR-12-5p	AGAP004203-RA	-	CDS	5259	5286	-	6	-	-	231	75.3081	66.6049	30.4851	0	vitellogenin [Source:VB Community Annotation%3BAcc:AGAP004203]
aga-miR-307	AGAP000188-RA	-	5UTR	216	258	-	13	-	-	232	36.9735	1.18094	57.1596	75.8946	uridine phosphorylase [Source:VB External Description%3BAcc:AGAP000188]
aga-bantam-3p	AGAP001730-RA	-	3UTR	6261	6349	1	27	1	14	233	7.25861	86.2085	48.3951	28.1091	cyclin G2 [Source:VB External Description%3BAcc:AGAP001730]
aga-miR-1	AGAP001730-RA	-	3UTR	6264	6338	-	1	-	-	234	7.25861	86.2085	48.3951	28.1091	cyclin G2 [Source:VB External Description%3BAcc:AGAP001730]
aga-miR-305-5p	AGAP001730-RA	-	3UTR	6317	6348	-	8	-	-	235	7.25861	86.2085	48.3951	28.1091	cyclin G2 [Source:VB External Description%3BAcc:AGAP001730]
aga-miR-307	AGAP001730-RA	-	3UTR	6295	6335	6	-	-	-	236	7.25861	86.2085	48.3951	28.1091	cyclin G2 [Source:VB External Description%3BAcc:AGAP001730]
aga-miR-317-3p	AGAP001730-RA	-	3UTR	6315	6357	-	-	-	3	237	7.25861	86.2085	48.3951	28.1091	cyclin G2 [Source:VB External Description%3BAcc:AGAP001730]
aga-miR-184-3p	AGAP004203-RA	-	CDS	3538	3553	-	9	-	-	238	36.7467	96.3645	34.2957	0	vitellogenin [Source:VB Community Annotation%3BAcc:AGAP004203]
aga-miR-34-5p	AGAP004203-RA	-	CDS	3537	3609	1	-	1	-	239	36.7467	96.3645	34.2957	0	vitellogenin [Source:VB Community Annotation%3BAcc:AGAP004203]
aga-miR-1889-5p	AGAP001690-RB	-	3UTR	14034	14069	-	-	1	-	240	0.680495	29.5234	56.0164	81.048	regulating synaptic membrane exocytosis protein 2 [Source:VB External Description%3BAcc:AGAP001690]
aga-miR-14-3p	AGAP004203-RA	-	CDS	1000	1092	-	1	-	-	241	54.6664	83.138	0	25.7667	vitellogenin [Source:VB Community Annotation%3BAcc:AGAP004203]
aga-miR-14-3p	AGAP001936-RB	-	3UTR	4559	4705	5	11	3	1	242	46.7273	45.8204	14.4804	56.2183	phosphatidylinositol phospholipase C%2C beta [Source:VB External Description%3BAcc:AGAP001936]
aga-miR-305-5p	AGAP028364-RA	-	CDS	233	312	38	28	-	2	243	0	38.0262	43.8223	76.8316	cytochrome c oxidase subunit I [Source:VB Community Annotation%3BAcc:AGAP028364]
aga-bantam-3p	AGAP004203-RA	-	CDS	907	981	1	21	-	-	244	54.6664	84.5552	17.91	0	vitellogenin [Source:VB Community Annotation%3BAcc:AGAP004203]
aga-bantam-3p	AGAP004203-RA	-	CDS	793	812	1	-	-	-	245	61.925	75.58	17.91	0	vitellogenin [Source:VB Community Annotation%3BAcc:AGAP004203]
aga-miR-12-5p	AGAP004203-RA	-	CDS	793	844	-	15	-	-	246	61.925	75.58	17.91	0	vitellogenin [Source:VB Community Annotation%3BAcc:AGAP004203]
aga-miR-14-3p	AGAP004203-RA	-	CDS	793	825	-	1	-	-	247	61.925	75.58	17.91	0	vitellogenin [Source:VB Community Annotation%3BAcc:AGAP004203]
aga-miR-252-5p	AGAP004203-RA	-	CDS	793	830	-	15	1	-	248	61.925	75.58	17.91	0	vitellogenin [Source:VB Community Annotation%3BAcc:AGAP004203]
aga-miR-14-3p	AGAP007104-RA	-	3UTR	2730	2761	-	-	5	-	249	59.4299	18.895	35.4389	39.8213	farnesyl diphosphate synthase [Source:VB External Description%3BAcc:AGAP007104]
aga-miR-125-5p	AGAP009176-RA	-	3UTR	9023	9099	-	16	16	-	250	8.6196	56.2126	43.8223	42.6322	fatty acid synthase%2C animal type [Source:VB External Description%3BAcc:AGAP009176]
aga-miR-2944a-5p	AGAP009176-RA	-	3UTR	9013	9074	-	-	5	-	251	8.6196	56.2126	43.8223	42.6322	fatty acid synthase%2C animal type [Source:VB External Description%3BAcc:AGAP009176]
aga-miR-8-3p	AGAP009176-RA	-	3UTR	9032	9093	21	-	-	-	252	8.6196	56.2126	43.8223	42.6322	fatty acid synthase%2C animal type [Source:VB External Description%3BAcc:AGAP009176]
aga-miR-281-3p	AGAP001936-RB	-	3UTR	4667	4705	-	-	17	-	253	46.7273	45.8204	2.28638	56.2183	phosphatidylinositol phospholipase C%2C beta [Source:VB External Description%3BAcc:AGAP001936]
aga-miR-276-3p	AGAP010201-RA	-	3UTR	7545	7559	1	-	-	-	254	8.16594	33.3024	52.2057	56.2183	non des
aga-miR-184-3p	AGAP028364-RA	-	CDS	117	183	-	20	-	-	255	0	71.3286	0	76.8316	cytochrome c oxidase subunit I [Source:VB Community Annotation%3BAcc:AGAP028364]
aga-miR-276-3p	AGAP028364-RA	-	CDS	124	145	1	10	-	-	256	0	71.3286	0	76.8316	cytochrome c oxidase subunit I [Source:VB Community Annotation%3BAcc:AGAP028364]
aga-miR-277-3p	AGAP028364-RA	-	CDS	116	181	-	15	23	-	257	0	71.3286	0	76.8316	cytochrome c oxidase subunit I [Source:VB Community Annotation%3BAcc:AGAP028364]
aga-miR-281-3p	AGAP028364-RA	-	CDS	55	119	1	-	-	-	258	0	71.3286	0	76.8316	cytochrome c oxidase subunit I [Source:VB Community Annotation%3BAcc:AGAP028364]
aga-miR-281-5p	AGAP028364-RA	-	CDS	153	183	-	20	-	-	259	0	71.3286	0	76.8316	cytochrome c oxidase subunit I [Source:VB Community Annotation%3BAcc:AGAP028364]
aga-miR-8-3p	AGAP028364-RA	-	CDS	1	239	1	47	2	-	260	0	71.3286	0	76.8316	cytochrome c oxidase subunit I [Source:VB Community Annotation%3BAcc:AGAP028364]
aga-bantam-3p	AGAP004203-RA	-	CDS	1301	1375	-	35	-	1	261	48.9956	71.3286	0	27.1722	vitellogenin [Source:VB Community Annotation%3BAcc:AGAP004203]
aga-miR-2b-3p	AGAP004203-RA	-	CDS	1368	1403	-	1	-	-	262	48.9956	71.3286	0	27.1722	vitellogenin [Source:VB Community Annotation%3BAcc:AGAP004203]
aga-miR-309	AGAP004203-RA	-	CDS	1377	1420	-	11	-	-	263	48.9956	71.3286	0	27.1722	vitellogenin [Source:VB Community Annotation%3BAcc:AGAP004203]
aga-miR-34-5p	AGAP004203-RA	-	CDS	1297	1326	-	15	-	-	264	48.9956	71.3286	0	27.1722	vitellogenin [Source:VB Community Annotation%3BAcc:AGAP004203]
aga-miR-13b	AGAP004203-RA	-	CDS	1108	1198	-	29	-	1	265	37.654	83.138	0	25.7667	vitellogenin [Source:VB Community Annotation%3BAcc:AGAP004203]
aga-miR-184-3p	AGAP004203-RA	-	CDS	1143	1178	1	-	-	-	266	37.654	83.138	0	25.7667	vitellogenin [Source:VB Community Annotation%3BAcc:AGAP004203]
aga-miR-275-3p	AGAP004203-RA	-	CDS	1048	1107	-	30	-	-	267	37.654	83.138	0	25.7667	vitellogenin [Source:VB Community Annotation%3BAcc:AGAP004203]
aga-miR-7-5p	AGAP004203-RA	-	CDS	1040	1101	10	-	-	-	268	37.654	83.138	0	25.7667	vitellogenin [Source:VB Community Annotation%3BAcc:AGAP004203]
aga-miR-8-5p	AGAP004203-RA	-	CDS	1006	1141	7	28	1	3	269	37.654	83.138	0	25.7667	vitellogenin [Source:VB Community Annotation%3BAcc:AGAP004203]
aga-miR-1174-3p	AGAP013301-RA	-	3UTR	9497	9572	9	-	3	-	270	0.907326	21.7293	56.0164	67.4619	non des
aga-miR-8-5p	AGAP004203-RA	-	CDS	2569	2608	1	-	1	-	271	41.0565	83.138	19.4342	0	vitellogenin [Source:VB Community Annotation%3BAcc:AGAP004203]
aga-miR-989-3p	AGAP004203-RA	-	CDS	2544	2561	1	-	-	-	272	41.0565	83.138	19.4342	0	vitellogenin [Source:VB Community Annotation%3BAcc:AGAP004203]
aga-miR-996	AGAP004203-RA	-	CDS	2575	2591	-	1	-	-	273	41.0565	83.138	19.4342	0	vitellogenin [Source:VB Community Annotation%3BAcc:AGAP004203]
aga-miR-PN5-5p	AGAP004203-RA	-	CDS	2524	2594	4	-	-	-	274	41.0565	83.138	19.4342	0	vitellogenin [Source:VB Community Annotation%3BAcc:AGAP004203]
aga-miR-184-3p	AGAP004203-RA	-	CDS	5301	5370	-	-	1	-	275	43.098	66.6049	30.4851	0	vitellogenin [Source:VB Community Annotation%3BAcc:AGAP004203]
aga-miR-2940-3p	AGAP004203-RA	-	CDS	5362	5386	7	-	-	-	276	43.098	66.6049	30.4851	0	vitellogenin [Source:VB Community Annotation%3BAcc:AGAP004203]
aga-miR-8-3p	AGAP004203-RA	-	CDS	5298	5374	1	-	-	-	277	43.098	66.6049	30.4851	0	vitellogenin [Source:VB Community Annotation%3BAcc:AGAP004203]
aga-miR-989-3p	AGAP002085-RA	-	3UTR	1137	1200	5	-	-	-	278	97.5376	7.32181	15.2425	17.334	non des
aga-let-7-5p	AGAP012186-RA	-	5UTR	721	841	2	11	5	4	279	27.4466	38.2624	53.73	17.334	lipoyltransferase 1 [Source:VB External Description%3BAcc:AGAP012186]
aga-miR-1890-3p	AGAP004203-RA	-	CDS	3158	3282	18	1	-	-	280	34.7052	68.022	33.5336	0	vitellogenin [Source:VB Community Annotation%3BAcc:AGAP004203]
aga-miR-989-3p	AGAP004203-RA	-	CDS	1238	1330	7	-	-	-	281	37.654	71.3286	0	27.1722	vitellogenin [Source:VB Community Annotation%3BAcc:AGAP004203]
aga-miR-34-5p	AGAP003350-RB	-	3UTR	2612	2653	7	12	-	-	282	0	0	134.897	0	phosphoenolpyruvate carboxykinase (GTP) [Source:VB External Description%3BAcc:AGAP003350]
aga-miR-14-3p	AGAP009595-RA	-	3UTR	5957	6003	1	1	-	-	283	28.3539	3.779	43.0602	59.9661	sodium/potassium-transporting ATPase subunit beta [Source:VB External Description%3BAcc:AGAP009595]
aga-miR-1175-3p	AGAP011600-RB	-	3UTR	5924	5975	-	-	11	-	284	29.9418	35.1919	59.827	9.36971	non des
aga-miR-1889-5p	AGAP011600-RB	-	3UTR	5941	6014	15	-	-	-	285	29.9418	35.1919	59.827	9.36971	non des
aga-miR-989-3p	AGAP011600-RB	-	3UTR	5960	5995	-	1	-	-	286	29.9418	35.1919	59.827	9.36971	non des
aga-miR-34-5p	AGAP010122-RA	-	CDS	1110	1216	33	36	9	1	287	1.13416	63.7706	32.3904	36.0734	cuticular protein RR-2 family 132 [Source:VB Community Annotation%3BAcc:AGAP010122]
aga-miR-14-3p	AGAP006186-RA	-	3UTR	4553	4618	-	1	-	-	288	22.4563	6.84944	36.2011	66.9934	calcium-transporting ATPase sarcoplasmic/endoplasmic reticulum type [Source:VB External Description%3BAcc:AGAP006186]
aga-miR-34-5p	AGAP006186-RA	-	3UTR	4551	4604	-	-	9	-	289	22.4563	6.84944	36.2011	66.9934	calcium-transporting ATPase sarcoplasmic/endoplasmic reticulum type [Source:VB External Description%3BAcc:AGAP006186]
aga-miR-14-3p	AGAP009123-RA	-	3UTR	5045	5069	-	1	-	-	290	34.9321	29.2873	51.4436	15.9285	non des
aga-miR-14-3p	AGAP009123-RA	-	3UTR	5075	5114	-	1	1	-	291	34.9321	29.2873	51.4436	15.9285	non des
aga-miR-281-3p	AGAP009123-RA	-	3UTR	5036	5071	-	1	-	-	292	34.9321	29.2873	51.4436	15.9285	non des
aga-miR-1	AGAP011571-RA	-	3UTR	2293	2373	-	12	-	1	293	44.2322	58.3383	4.95383	23.8928	non des
aga-miR-184-3p	AGAP011571-RA	-	3UTR	2251	2309	7	-	-	-	294	44.2322	58.3383	4.95383	23.8928	non des
aga-miR-8-3p	AGAP011571-RA	-	3UTR	2262	2388	139	149	71	1	295	44.2322	58.3383	4.95383	23.8928	non des
aga-miR-989-3p	AGAP011571-RA	-	3UTR	2312	2340	1	-	-	-	296	44.2322	58.3383	4.95383	23.8928	non des
aga-miR-14-3p	AGAP005924-RA	-	3UTR	5869	5973	1	-	30	-	297	42.1907	17.9503	63.6376	7.02728	non des
aga-miR-263a-5p	AGAP004203-RA	-	CDS	3687	3755	-	1	-	-	298	36.7467	58.1021	34.2957	0	vitellogenin [Source:VB Community Annotation%3BAcc:AGAP004203]
aga-miR-275-3p	AGAP001730-RA	-	3UTR	6396	6478	-	1	-	-	299	6.80495	86.2085	6.85915	28.1091	cyclin G2 [Source:VB External Description%3BAcc:AGAP001730]
aga-miR-277-3p	AGAP008790-RB	-	3UTR	8946	8999	-	1	-	-	300	0.680495	20.0759	47.633	59.4977	disintegrin and metalloproteinase domain-containing protein 10 [Source:VB External Description%3BAcc:AGAP008790]
aga-miR-12-5p	AGAP004203-RA	-	CDS	3641	3677	-	9	-	-	301	36.7467	56.685	34.2957	0	vitellogenin [Source:VB Community Annotation%3BAcc:AGAP004203]
aga-miR-252-5p	AGAP004203-RA	-	CDS	3572	3636	1	-	-	-	302	36.7467	56.685	34.2957	0	vitellogenin [Source:VB Community Annotation%3BAcc:AGAP004203]
aga-miR-275-3p	AGAP004203-RA	-	CDS	3627	3699	12	-	-	-	303	36.7467	56.685	34.2957	0	vitellogenin [Source:VB Community Annotation%3BAcc:AGAP004203]
aga-miR-276-3p	AGAP004203-RA	-	CDS	3562	3636	23	-	-	-	304	36.7467	56.685	34.2957	0	vitellogenin [Source:VB Community Annotation%3BAcc:AGAP004203]
aga-miR-12-5p	AGAP003160-RA	-	CDS	3855	3923	25	-	-	-	305	34.2516	48.8908	36.5821	7.96425	MAP kinase interacting serine/threonine kinase [Source:VB External Description%3BAcc:AGAP003160]
aga-miR-124	AGAP003160-RA	-	CDS	3855	3939	-	1	-	-	306	34.2516	48.8908	36.5821	7.96425	MAP kinase interacting serine/threonine kinase [Source:VB External Description%3BAcc:AGAP003160]
aga-miR-305-5p	AGAP003160-RA	-	CDS	3840	3914	3	22	61	-	307	34.2516	48.8908	36.5821	7.96425	MAP kinase interacting serine/threonine kinase [Source:VB External Description%3BAcc:AGAP003160]
aga-miR-8-3p	AGAP003160-RA	-	CDS	3850	3902	13	56	2	6	308	34.2516	48.8908	36.5821	7.96425	MAP kinase interacting serine/threonine kinase [Source:VB External Description%3BAcc:AGAP003160]
aga-miR-9b	AGAP003160-RA	-	CDS	3864	3909	-	15	-	-	309	34.2516	48.8908	36.5821	7.96425	MAP kinase interacting serine/threonine kinase [Source:VB External Description%3BAcc:AGAP003160]
aga-bantam-3p	AGAP004203-RA	-	CDS	3259	3273	2	-	-	-	310	34.7052	57.866	33.5336	0	vitellogenin [Source:VB Community Annotation%3BAcc:AGAP004203]
aga-miR-317-3p	AGAP004203-RA	-	CDS	3194	3256	-	29	-	2	311	34.7052	57.866	33.5336	0	vitellogenin [Source:VB Community Annotation%3BAcc:AGAP004203]
aga-miR-14-3p	AGAP000787-RA	-	3UTR	5077	5216	17	8	-	-	312	16.105	55.5041	24.3881	27.6406	E3 ubiquitin-protein ligase NEDD4 [Source:VB External Description%3BAcc:AGAP000787]
aga-miR-2b-3p	AGAP000700-RC	-	3UTR	1838	1950	-	2	-	-	313	26.7661	3.07044	40.0117	51.5334	Vesicle-associated membrane protein 7 [Source:VB External Description%3BAcc:AGAP000700]
aga-miR-1175-3p	AGAP008762-RB	-	3UTR	1068	1136	7	14	-	-	314	56.9347	31.1768	0	31.857	non des
aga-miR-14-3p	AGAP008762-RB	-	3UTR	1064	1140	22	29	-	1	315	56.9347	31.1768	0	31.857	non des
aga-miR-252-5p	AGAP008762-RB	-	3UTR	1068	1138	66	8	-	-	316	56.9347	31.1768	0	31.857	non des
aga-miR-281-3p	AGAP008762-RB	-	3UTR	1068	1153	47	6	-	-	317	56.9347	31.1768	0	31.857	non des
aga-miR-305-5p	AGAP007086-RA	-	3UTR	11892	11943	1	7	-	-	318	26.993	0.708563	35.0579	55.2813	Sodium channel protein [Source:UniProtKB/TrEMBL%3BAcc:Q7QIV0]
aga-miR-8-3p	AGAP000989-RA	-	3UTR	1411	1443	-	-	1	-	319	29.2613	19.6036	1.14319	65.1195	cuticular protein [Source:VB Community Annotation%3BAcc:AGAP000989]
aga-miR-14-3p	AGAP005924-RA	-	3UTR	4651	4742	1	1	-	-	320	32.2101	1.18094	24.3881	55.7498	non des
aga-miR-125-5p	AGAP008444-RA	-	CDS	945	1006	18	-	-	-	321	37.2004	55.0317	0	21.0818	cuticular protein CPLCG family (CPLCG1) [Source:VB Community Annotation%3BAcc:AGAP008444]
aga-miR-14-3p	AGAP004573-RA	-	3UTR	4067	4112	18	-	-	-	322	31.9832	25.2721	52.2057	3.2794	E3 ubiquitin-protein ligase RNF19A [Source:VB External Description%3BAcc:AGAP004573]
aga-miR-14-3p	AGAP002620-RA	-	3UTR	616	672	-	-	1	-	323	35.1589	25.7444	48.3951	2.34243	mating-induced stimulator of oogenesis MISO [Source:VB Community Annotation%3BAcc:AGAP002620]
aga-miR-34-5p	AGAP003860-RC	-	CDS	1596	1668	-	20	-	-	324	4.08297	46.529	31.6283	28.5776	proline dehydrogenase [Source:VB External Description%3BAcc:AGAP003860]
aga-miR-14-3p	AGAP004310-RA	-	3UTR	8340	8357	1	-	-	-	325	28.3539	2.36188	36.5821	43.1007	non des
aga-miR-9c-5p	AGAP011203-RA	-	5UTR	680	709	1	8	-	1	326	27.9003	23.6188	4.57276	53.4073	eukaryotic translation initiation factor [Source:VB External Description%3BAcc:AGAP011203]
aga-miR-281-3p	AGAP004310-RA	-	3UTR	8380	8403	-	1	-	-	327	2.49515	26.9254	36.5821	43.1007	non des
aga-miR-34-5p	AGAP005622-RA	-	3UTR	4866	4949	11	-	-	-	328	22.6832	0	33.5336	52.0019	F-box protein 33 [Source:VB External Description%3BAcc:AGAP005622]
aga-miR-11-3p	AGAP003301-RA	-	3UTR	3598	3643	19	-	-	-	329	54.2127	39.4433	1.14319	13.1176	M-phase inducer phosphatase [Source:VB External Description%3BAcc:AGAP003301]
aga-miR-34-5p	AGAP003350-RB	-	CDS	2217	2313	6	7	-	-	330	32.8906	36.6091	38.1064	0	phosphoenolpyruvate carboxykinase (GTP) [Source:VB External Description%3BAcc:AGAP003350]
aga-miR-305-5p	AGAP005971-RA	-	3UTR	4195	4216	1	-	-	-	331	0.907326	17.7141	39.6306	49.191	non des
aga-miR-13b	AGAP008219-RA	-	CDS	1675	1711	17	17	-	2	332	43.098	8.26657	23.2449	30.4516	cytochrome P450 [Source:VB Community Annotation%3BAcc:AGAP008219]
aga-miR-2-1-3p	AGAP008219-RA	-	CDS	1662	1716	7	9	9	-	333	43.098	8.26657	23.2449	30.4516	cytochrome P450 [Source:VB Community Annotation%3BAcc:AGAP008219]
aga-miR-2-2-3p	AGAP008219-RA	-	CDS	1666	1716	4	-	-	-	334	43.098	8.26657	23.2449	30.4516	cytochrome P450 [Source:VB Community Annotation%3BAcc:AGAP008219]
aga-miR-2b-3p	AGAP008219-RA	-	CDS	1659	1716	36	25	5	1	335	43.098	8.26657	23.2449	30.4516	cytochrome P450 [Source:VB Community Annotation%3BAcc:AGAP008219]
aga-miR-309	AGAP000399-RB	-	3UTR	2764	2791	-	-	-	1	336	21.0953	3.07044	32.7715	47.7855	squid [Source:VB External Description%3BAcc:AGAP000399]
aga-miR-8-3p	AGAP000399-RB	-	3UTR	2757	2827	4	-	-	-	337	21.0953	3.07044	32.7715	47.7855	squid [Source:VB External Description%3BAcc:AGAP000399]
aga-miR-980-3p	AGAP006073-RA	-	CDS	1538	1566	1	-	-	-	338	19.5075	0	38.1064	45.9116	non des
aga-miR-281-3p	AGAP000029-RA	-	CDS	3533	3663	55	15	12	1	339	37.2004	58.1021	6.47808	1.40546	E1A/CREB-binding protein [Source:VB External Description%3BAcc:AGAP000029]
aga-miR-9a-5p	AGAP004203-RA	-	CDS	611	644	-	14	-	1	340	0	51.0165	24.3881	26.7037	vitellogenin [Source:VB Community Annotation%3BAcc:AGAP004203]
aga-miR-277-3p	AGAP005581-RA	-	3UTR	1366	1447	60	73	-	2	341	2.49515	46.7651	24.007	28.5776	3-hydroxyisobutyrate dehydrogenase [Source:VB External Description%3BAcc:AGAP005581]
aga-miR-263a-5p	AGAP000472-RA	-	CDS	3027	3099	-	12	-	-	342	28.8076	7.08563	2.66745	63.2455	chordin [Source:VB External Description%3BAcc:AGAP000472]
aga-miR-2940-3p	AGAP008449-RA	-	5UTR	56	77	1	-	-	-	343	13.6099	55.7403	3.81064	28.1091	cuticular protein CPLCG family (CPLCG5) [Source:VB Community Annotation%3BAcc:AGAP008449]
aga-miR-317-3p	AGAP008449-RA	-	5UTR	54	118	7	-	-	-	344	13.6099	55.7403	3.81064	28.1091	cuticular protein CPLCG family (CPLCG5) [Source:VB Community Annotation%3BAcc:AGAP008449]
aga-miR-989-3p	AGAP008449-RA	-	5UTR	33	126	335	552	8	12	345	13.6099	55.7403	3.81064	28.1091	cuticular protein CPLCG family (CPLCG5) [Source:VB Community Annotation%3BAcc:AGAP008449]
aga-miR-9b	AGAP000042-RA	-	3UTR	7745	7767	-	1	-	-	346	1.13416	18.1864	35.4389	43.5691	histone-lysine N-methyltransferase [Source:VB External Description%3BAcc:AGAP000042]
aga-miR-124	AGAP009135-RA	-	3UTR	10536	10558	-	1	-	-	347	30.1686	11.5732	46.1087	10.3067	ATP-dependent RNA helicase DDX6/DHH1 [Source:VB External Description%3BAcc:AGAP009135]
aga-miR-12-5p	AGAP003618-RA	-	3UTR	5209	5293	13	11	14	13	348	27.6734	15.8246	2.66745	51.0649	serine/threonine-protein kinase LATS1/2 [Source:VB External Description%3BAcc:AGAP003618]
aga-let-7-5p	AGAP012184-RA	-	3UTR	1568	1646	7	16	-	-	349	14.7441	43.9309	12.194	26.2352	FK506-binding protein 1 [Source:VB External Description%3BAcc:AGAP012184]
aga-miR-277-3p	AGAP012184-RA	-	3UTR	1478	1633	5	19	-	-	350	14.7441	43.9309	12.194	26.2352	FK506-binding protein 1 [Source:VB External Description%3BAcc:AGAP012184]
aga-bantam-3p	AGAP013026-RA	-	3UTR	6505	6558	8	-	-	-	351	4.08297	44.1671	27.0555	20.6134	non des
aga-miR-1175-3p	AGAP013026-RA	-	3UTR	6484	6557	-	18	-	-	352	4.08297	44.1671	27.0555	20.6134	non des
aga-miR-281-5p	AGAP013026-RA	-	3UTR	6505	6560	-	1	-	-	353	4.08297	44.1671	27.0555	20.6134	non des
aga-miR-275-3p	AGAP002667-RA	-	3UTR	940	958	-	10	-	-	354	4.53663	42.9861	19.8153	28.1091	translationally-controlled tumor protein homolog [Source:VB External Description%3BAcc:AGAP002667]
aga-miR-277-3p	AGAP002667-RA	-	3UTR	940	1059	30	52	9	1	355	4.53663	42.9861	19.8153	28.1091	translationally-controlled tumor protein homolog [Source:VB External Description%3BAcc:AGAP002667]
aga-miR-8-3p	AGAP002667-RA	-	3UTR	906	979	24	1	2	-	356	4.53663	42.9861	19.8153	28.1091	translationally-controlled tumor protein homolog [Source:VB External Description%3BAcc:AGAP002667]
aga-miR-281-3p	AGAP006461-RA	-	3UTR	6494	6551	9	-	-	-	357	3.6293	13.6989	34.6768	43.1007	mitogen-activated protein kinase kinase kinase 13 [Source:VB External Description%3BAcc:AGAP006461]
aga-miR-252-5p	AGAP000884-RB	-	5UTR	677	805	-	24	-	-	358	18.827	2.36188	33.5336	40.2897	ubiquitin carboxyl-terminal hydrolase 1 [Source:VB External Description%3BAcc:AGAP000884]
aga-miR-9b	AGAP000884-RB	-	5UTR	603	681	-	-	81	-	359	18.827	2.36188	33.5336	40.2897	ubiquitin carboxyl-terminal hydrolase 1 [Source:VB External Description%3BAcc:AGAP000884]
aga-miR-305-5p	AGAP001730-RA	-	3UTR	8513	8584	1	-	-	-	360	26.3125	17.2417	40.7738	10.3067	cyclin G2 [Source:VB External Description%3BAcc:AGAP001730]
aga-miR-34-5p	AGAP012885-RA	-	3UTR	444	520	-	-	10	-	361	13.1562	45.5842	11.813	23.8928	histone H4 [Source:VB External Description%3BAcc:AGAP012885]
aga-miR-989-3p	AGAP012885-RA	-	3UTR	442	519	-	22	-	-	362	13.1562	45.5842	11.813	23.8928	histone H4 [Source:VB External Description%3BAcc:AGAP012885]
aga-miR-34-5p	AGAP007121-RA	-	5UTR	184	273	-	16	-	-	363	18.3734	3.07044	27.0555	45.9116	cytochrome b5 protein [Source:VB External Description%3BAcc:AGAP007121]
aga-miR-989-3p	AGAP005030-RA	-	CDS	2427	2470	21	5	-	-	364	25.4051	1.65331	6.47808	59.0292	non des
aga-miR-14-3p	AGAP000489-RA	-	3UTR	8970	9090	-	1	-	17	365	3.40247	19.6036	33.5336	34.1994	Eph receptor B1 [Source:VB External Description%3BAcc:AGAP000489]
aga-miR-14-3p	AGAP000028-RA	-	3UTR	3764	3795	-	2	-	-	366	30.1686	17.2417	40.3928	2.81091	calcium/calmodulin-dependent protein kinase (CaM kinase) II [Source:VB External Description%3BAcc:AGAP000028]
aga-miR-14-3p	AGAP006809-RA	-	5UTR	475	588	17	127	46	5	367	5.67079	36.6091	21.3396	26.2352	akirin [Source:VB Community Annotation%3BAcc:AGAP006809]
aga-miR-14-3p	AGAP007698-RA	-	3UTR	2173	2199	-	1	-	-	368	25.1783	17.2417	37.3442	9.83819	syntaxin 1A [Source:VB External Description%3BAcc:AGAP007698]
aga-miR-317-3p	AGAP003892-RA	-	CDS	1148	1163	-	1	-	-	369	34.9321	4.25138	21.7206	28.5776	solute carrier family 29 (equilibrative nucleoside transporter)%2C member 1/2/3 [Source:VB External Description%3BAcc:AGAP003892]
aga-miR-8-3p	AGAP001520-RA	-	3UTR	4131	4154	4	-	-	-	370	22.4563	3.07044	29.723	33.731	protein phosphatase 1%2C regulatory (inhibitor) subunit 3 [Source:VB External Description%3BAcc:AGAP001520]
aga-miR-14-3p	AGAP009537-RA	-	3UTR	697	795	-	14	21	1	371	17.9197	20.3121	7.62127	43.1007	cytochrome c [Source:VB External Description%3BAcc:AGAP009537]
aga-miR-34-5p	AGAP009537-RA	-	3UTR	697	814	-	3	-	1	372	17.9197	20.3121	7.62127	43.1007	cytochrome c [Source:VB External Description%3BAcc:AGAP009537]
aga-miR-277-3p	AGAP009441-RB	-	3UTR	3236	3347	17	6	14	29	373	3.17564	37.79	18.6721	27.6406	elongation factor 2 [Source:VB External Description%3BAcc:AGAP009441]
aga-miR-14-3p	AGAP000466-RA	-	3UTR	2847	2902	38	-	-	-	374	37.8809	7.32181	14.8615	27.1722	acetylcholinesterase [Source:VB Community Annotation%3BAcc:AGAP000466]
aga-miR-14-3p	AGAP010201-RA	-	3UTR	7485	7629	1	8	-	-	375	11.1147	8.03038	11.4319	56.2183	non des
aga-miR-14-3p	AGAP005043-RB	-	3UTR	3585	3686	19	14	2	-	376	3.6293	38.9709	31.2472	12.6491	Inactive dipeptidyl peptidase 10 [Source:VB External Description%3BAcc:AGAP005043]
aga-miR-309	AGAP009274-RA	-	3UTR	3320	3373	1	-	-	22	377	3.17564	19.1312	45.7276	18.2709	Facilitated trehalose transporter Tret1-2 homolog [Source:VB External Description%3BAcc:AGAP009274]
aga-miR-13b	AGAP010629-RA	-	3UTR	3591	3649	8	-	-	-	378	22.0027	10.6284	4.57276	48.7225	non des
aga-miR-8-3p	AGAP011849-RA	-	3UTR	4266	4306	-	15	-	1	379	3.40247	13.2265	28.9608	40.2897	platelet-activating factor acetylhydrolase IB subunit alpha [Source:VB External Description%3BAcc:AGAP011849]
aga-miR-309	AGAP012280-RA	-	3UTR	2958	3015	1	-	-	2	380	20.8685	14.4074	3.81064	45.9116	non des
aga-miR-1889-5p	AGAP011190-RA	-	3UTR	1341	1395	1	15	1	-	381	18.6002	17.0055	4.95383	44.0376	eukaryotic translation initiation factor 2 subunit alpha [Source:VB External Description%3BAcc:AGAP011190]
aga-miR-989-3p	AGAP004311-RA	-	3UTR	3700	3756	16	9	-	1	382	16.5587	2.59806	22.4828	42.1637	phosphopantothenate-cysteine ligase [Source:VB External Description%3BAcc:AGAP004311]
aga-miR-989-3p	AGAP005943-RA	-	3UTR	7440	7477	-	1	-	-	383	0	14.6436	27.8177	41.2267	non des
aga-miR-279-3p	AGAP010629-RA	-	3UTR	3660	3679	8	-	-	-	384	22.0027	10.6284	1.90532	48.7225	non des
aga-miR-317-3p	AGAP008447-RA	-	5UTR	84	119	-	13	-	1	385	46.0468	0.708563	17.5289	18.7394	cuticular protein CPLCG family (CPLCG4) [Source:VB Community Annotation%3BAcc:AGAP008447]
aga-miR-8-3p	AGAP008447-RA	-	5UTR	93	119	-	17	-	-	386	46.0468	0.708563	17.5289	18.7394	cuticular protein CPLCG family (CPLCG4) [Source:VB Community Annotation%3BAcc:AGAP008447]
aga-miR-989-3p	AGAP008447-RA	-	5UTR	79	148	301	312	85	28	387	46.0468	0.708563	17.5289	18.7394	cuticular protein CPLCG family (CPLCG4) [Source:VB Community Annotation%3BAcc:AGAP008447]
aga-miR-9a-5p	AGAP005622-RA	-	3UTR	5015	5039	-	-	1	-	388	10.2074	7.32181	12.9562	52.0019	F-box protein 33 [Source:VB External Description%3BAcc:AGAP005622]
aga-miR-305-5p	AGAP005710-RA	-	3UTR	7239	7259	-	2	-	-	389	19.9612	13.6989	3.04851	45.4431	prominin-like protein [Source:VB External Description%3BAcc:AGAP005710]
aga-miR-34-5p	AGAP000787-RA	-	3UTR	4832	4860	2	6	1	6	390	23.1368	29.2873	1.14319	28.5776	E3 ubiquitin-protein ligase NEDD4 [Source:VB External Description%3BAcc:AGAP000787]
aga-miR-965	AGAP000787-RA	-	3UTR	4837	4857	-	2	-	-	391	23.1368	29.2873	1.14319	28.5776	E3 ubiquitin-protein ligase NEDD4 [Source:VB External Description%3BAcc:AGAP000787]
aga-miR-981	AGAP000787-RA	-	3UTR	4838	4860	-	1	-	-	392	23.1368	29.2873	1.14319	28.5776	E3 ubiquitin-protein ligase NEDD4 [Source:VB External Description%3BAcc:AGAP000787]
aga-miR-9c-5p	AGAP000787-RA	-	3UTR	4837	4857	-	1	-	-	393	23.1368	29.2873	1.14319	28.5776	E3 ubiquitin-protein ligase NEDD4 [Source:VB External Description%3BAcc:AGAP000787]
aga-miR-13b	AGAP028364-RA	-	CDS	272	322	-	1	-	-	394	0	38.0262	43.8223	0	cytochrome c oxidase subunit I [Source:VB Community Annotation%3BAcc:AGAP028364]
aga-miR-14-3p	AGAP028364-RA	-	CDS	337	370	16	-	1	-	395	0	38.0262	43.8223	0	cytochrome c oxidase subunit I [Source:VB Community Annotation%3BAcc:AGAP028364]
aga-miR-2-2-3p	AGAP028364-RA	-	CDS	287	349	1	-	-	-	396	0	38.0262	43.8223	0	cytochrome c oxidase subunit I [Source:VB Community Annotation%3BAcc:AGAP028364]
aga-miR-2b-3p	AGAP028364-RA	-	CDS	287	356	4	-	-	-	397	0	38.0262	43.8223	0	cytochrome c oxidase subunit I [Source:VB Community Annotation%3BAcc:AGAP028364]
aga-miR-989-3p	AGAP028364-RA	-	CDS	334	375	2	6	-	-	398	0	38.0262	43.8223	0	cytochrome c oxidase subunit I [Source:VB Community Annotation%3BAcc:AGAP028364]
aga-miR-8-3p	AGAP009105-RA	-	3UTR	2903	2967	5	-	-	-	399	18.827	3.30663	26.2934	33.2625	Serine/threonine-protein phosphatase 2A 65 kDa regulatory subunit A beta isoform isoform c [Source:VB External Description%3BAcc:AGAP009105]
aga-miR-965	AGAP009135-RA	-	3UTR	3690	3730	10	-	-	-	400	6.57811	14.4074	60.5891	0	ATP-dependent RNA helicase DDX6/DHH1 [Source:VB External Description%3BAcc:AGAP009135]
aga-miR-275-3p	AGAP003726-RA	-	3UTR	5890	5914	-	9	-	-	401	46.9541	6.61325	11.0508	16.8655	non des
aga-miR-14-3p	AGAP000064-RA	-	3UTR	6166	6217	11	1	-	-	402	21.7758	4.95994	41.1549	13.1176	plexin A [Source:VB Community Annotation%3BAcc:AGAP000064]
aga-let-7-5p	AGAP002564-RA	-	5UTR	112	168	19	58	1	1	403	30.3954	6.61325	26.6745	16.397	fructose biphosphate aldolase [Source:VB Community Annotation%3BAcc:AGAP002564]
aga-miR-1	AGAP002564-RA	-	5UTR	88	247	9	8	22	-	404	30.3954	6.61325	26.6745	16.397	fructose biphosphate aldolase [Source:VB Community Annotation%3BAcc:AGAP002564]
aga-miR-34-5p	AGAP002564-RA	-	5UTR	150	206	9	-	-	-	405	30.3954	6.61325	26.6745	16.397	fructose biphosphate aldolase [Source:VB Community Annotation%3BAcc:AGAP002564]
aga-miR-989-3p	AGAP006059-RA	-	3UTR	7319	7337	-	1	-	-	406	19.2807	13.6989	6.85915	39.3528	non des
aga-miR-14-3p	AGAP011563-RA	-	3UTR	4544	4639	-	-	2	-	407	2.04148	35.4281	33.9147	7.49577	Yippee-like 2 [Source:VB External Description%3BAcc:AGAP011563]
aga-miR-34-5p	AGAP011563-RA	-	3UTR	4621	4657	1	2	-	-	408	2.04148	35.4281	33.9147	7.49577	Yippee-like 2 [Source:VB External Description%3BAcc:AGAP011563]
aga-miR-14-3p	AGAP004310-RA	-	3UTR	8415	8432	1	-	-	-	409	2.49515	26.9254	6.09702	43.1007	non des
aga-miR-14-3p	AGAP006475-RA	-	5UTR	197	245	-	1	-	-	410	2.26832	17.0055	16.0047	42.6322	inositol 1%2C4%2C5-triphosphate receptor type 1 [Source:VB External Description%3BAcc:AGAP006475]
aga-miR-100-5p	AGAP008036-RA	-	3UTR	1682	1730	-	18	-	-	411	12.4757	21.4931	36.2011	7.49577	non des
aga-miR-14-3p	AGAP000697-RB	-	5UTR	349	435	1	-	-	-	412	0.907326	21.7293	52.5868	2.34243	non des
aga-miR-305-5p	AGAP000228-RA	-	3UTR	3440	3460	1	-	-	-	413	0	11.8094	23.626	41.6952	Netrin 1 [Source:VB External Description%3BAcc:AGAP000228]
aga-miR-12-5p	AGAP008988-RA	-	5UTR	398	414	-	-	8	-	414	39.2419	7.08563	14.8615	15.46	glutamine synthetase [Source:VB External Description%3BAcc:AGAP008988]
aga-miR-34-5p	AGAP008988-RA	-	5UTR	316	393	19	36	-	9	415	39.2419	7.08563	14.8615	15.46	glutamine synthetase [Source:VB External Description%3BAcc:AGAP008988]
aga-miR-989-3p	AGAP008988-RA	-	5UTR	304	375	1	-	-	-	416	39.2419	7.08563	14.8615	15.46	glutamine synthetase [Source:VB External Description%3BAcc:AGAP008988]
aga-miR-13b	AGAP028364-RA	-	CDS	850	868	11	-	-	-	417	0	29.7596	46.4898	0	cytochrome c oxidase subunit I [Source:VB Community Annotation%3BAcc:AGAP028364]
aga-miR-2-1-3p	AGAP028364-RA	-	CDS	791	857	-	1	-	-	418	0	29.7596	46.4898	0	cytochrome c oxidase subunit I [Source:VB Community Annotation%3BAcc:AGAP028364]
aga-miR-2-2-3p	AGAP028364-RA	-	CDS	791	857	-	4	-	-	419	0	29.7596	46.4898	0	cytochrome c oxidase subunit I [Source:VB Community Annotation%3BAcc:AGAP028364]
aga-miR-34-5p	AGAP002189-RA	-	5UTR	209	314	1	-	187	-	420	2.72198	0	73.1642	0	odorant binding protein 14 [Source:VB Community Annotation%3BAcc:AGAP002189]
aga-miR-275-3p	AGAP000472-RA	-	3UTR	3156	3262	-	3	-	-	421	2.94881	7.08563	2.66745	63.2455	chordin [Source:VB External Description%3BAcc:AGAP000472]
aga-miR-34-5p	AGAP006186-RE	-	3UTR	10263	10280	-	2	-	-	422	25.1783	0.94475	2.66745	46.8485	calcium-transporting ATPase sarcoplasmic/endoplasmic reticulum type [Source:VB External Description%3BAcc:AGAP006186]
aga-miR-1175-3p	AGAP004203-RA	-	CDS	553	568	4	-	-	-	423	0	51.0165	24.3881	0	vitellogenin [Source:VB Community Annotation%3BAcc:AGAP004203]
aga-miR-2b-3p	AGAP004203-RA	-	CDS	498	607	-	7	-	-	424	0	51.0165	24.3881	0	vitellogenin [Source:VB Community Annotation%3BAcc:AGAP004203]
aga-miR-1175-3p	AGAP008988-RA	-	3UTR	2806	2851	7	-	-	-	425	14.2904	21.9654	30.8662	8.43274	glutamine synthetase [Source:VB External Description%3BAcc:AGAP008988]
aga-miR-8-5p	AGAP002413-RB	-	CDS	924	979	1	49	-	-	426	9.30009	37.0814	28.9608	0	Basic leucine zipper and W2 domain-containing protein 1 [Source:VB External Description%3BAcc:AGAP002413]
aga-miR-210	AGAP012223-RA	-	3UTR	5578	5625	-	-	-	1	427	16.3319	3.54281	25.1502	29.9831	nuclear receptor subfamily 1 group D member 3 [Source:VB External Description%3BAcc:AGAP012223]
aga-miR-263a-5p	AGAP004509-RB	-	CDS	779	793	-	1	-	-	428	6.80495	0.94475	42.2981	24.8297	non description
aga-miR-34-5p	AGAP001615-RA	-	3UTR	3699	3739	-	8	-	-	429	15.6514	0	26.2934	31.3885	non des
aga-miR-281-5p	AGAP008141-RA	-	3UTR	3268	3290	-	-	-	1	430	0.680495	12.0456	25.9123	34.6679	argininosuccinate lyase [Source:VB External Description%3BAcc:AGAP008141]
aga-miR-252-5p	AGAP009135-RA	-	3UTR	10549	10617	-	-	9	-	431	5.21713	11.5732	46.1087	10.3067	ATP-dependent RNA helicase DDX6/DHH1 [Source:VB External Description%3BAcc:AGAP009135]
aga-miR-34-5p	AGAP001890-RA	-	3UTR	741	811	-	-	-	8	432	44.2322	8.26657	10.2887	9.83819	non des
aga-miR-1175-3p	AGAP003709-RD	-	3UTR	10640	10667	-	-	-	1	433	2.94881	11.8094	24.3881	32.794	potassium large conductance calcium-activated channel subfamily M alpha member [Source:VB External Description%3BAcc:AGAP003709]
aga-miR-279-3p	AGAP000093-RA	-	3UTR	2199	2274	-	4	-	-	434	17.466	4.25138	6.85915	42.1637	non des
aga-miR-286	AGAP010388-RA	-	3UTR	3344	3378	-	6	-	1	435	15.4245	10.8646	10.6698	33.731	glucuronyl/N-acetylglucosaminyl transferase EXT1 [Source:VB External Description%3BAcc:AGAP010388]
aga-miR-286b-3p	AGAP010388-RA	-	3UTR	3344	3378	-	1	-	-	436	15.4245	10.8646	10.6698	33.731	glucuronyl/N-acetylglucosaminyl transferase EXT1 [Source:VB External Description%3BAcc:AGAP010388]
aga-miR-2940-3p	AGAP010388-RA	-	3UTR	3347	3376	8	-	-	-	437	15.4245	10.8646	10.6698	33.731	glucuronyl/N-acetylglucosaminyl transferase EXT1 [Source:VB External Description%3BAcc:AGAP010388]
aga-miR-14-3p	AGAP003860-RC	-	3UTR	4726	4812	21	-	-	-	438	6.35128	16.2969	7.24021	40.7582	proline dehydrogenase [Source:VB External Description%3BAcc:AGAP003860]
aga-miR-989-3p	AGAP008190-RA	-	3UTR	3497	3735	405	443	16	19	439	6.12445	30.7044	9.52659	23.8928	Gliotactin [Source:VB External Description%3BAcc:AGAP008190]
aga-miR-2b-3p	AGAP009809-RA	-	3UTR	2905	2968	1	-	-	-	440	15.1977	2.12569	21.3396	31.3885	non des
aga-miR-14-3p	AGAP013301-RA	-	3UTR	8687	8772	-	-	2	-	441	16.3319	6.61325	11.0508	34.6679	non des
aga-miR-124	AGAP007086-RA	-	3UTR	11857	11876	1	-	-	-	442	26.993	1.8895	35.0579	4.68485	Sodium channel protein [Source:UniProtKB/TrEMBL%3BAcc:Q7QIV0]
aga-bantam-3p	AGAP010629-RA	-	3UTR	4582	4618	-	12	1	-	443	24.271	0.94475	19.8153	23.4243	non des
aga-miR-9c-5p	AGAP010800-RA	-	3UTR	3858	3882	2	-	-	-	444	0.907326	13.2265	0.762127	52.4704	nuclear protein NHN1 [Source:VB External Description%3BAcc:AGAP010800]
aga-miR-10-3p	AGAP001325-RA	-	3UTR	1035	1069	-	11	1	-	445	5.21713	5.43231	5.33489	51.0649	peroxiredoxin 5%2C atypical 2-Cys peroxiredoxin [Source:VB External Description%3BAcc:AGAP001325]
aga-miR-8-3p	AGAP001325-RA	-	3UTR	1031	1071	22	-	-	-	446	5.21713	5.43231	5.33489	51.0649	peroxiredoxin 5%2C atypical 2-Cys peroxiredoxin [Source:VB External Description%3BAcc:AGAP001325]
aga-let-7-5p	AGAP010519-RH	-	3UTR	7265	7309	-	8	-	-	447	1.13416	20.3121	1.90532	43.5691	non des
aga-miR-989-3p	AGAP010223-RA	-	3UTR	3672	3764	2	-	-	-	448	16.3319	3.07044	19.8153	27.6406	non des
aga-miR-14-3p	AGAP006115-RA	-	3UTR	4649	4741	-	3	-	-	449	14.0636	12.5179	4.57276	35.6049	solute carrier family 4%2C anion exchanger%2C member 3 isoform 1 (Predicted) [Source:VB External Description%3BAcc:AGAP006115]
aga-miR-281-3p	AGAP006115-RA	-	3UTR	4651	4683	-	-	1	-	450	14.0636	12.5179	4.57276	35.6049	solute carrier family 4%2C anion exchanger%2C member 3 isoform 1 (Predicted) [Source:VB External Description%3BAcc:AGAP006115]
aga-miR-283-5p	AGAP005290-RA	-	3UTR	7378	7414	-	1	-	-	451	0.907326	9.68369	23.626	32.3255	non des
aga-miR-14-3p	AGAP011600-RB	-	3UTR	7058	7166	15	-	-	-	452	2.26832	33.5386	17.1479	13.5861	non des
aga-miR-2-2-3p	AGAP011600-RB	-	3UTR	7096	7162	2	-	-	-	453	2.26832	33.5386	17.1479	13.5861	non des
aga-miR-2b-3p	AGAP011600-RB	-	3UTR	7095	7162	1	-	-	-	454	2.26832	33.5386	17.1479	13.5861	non des
aga-miR-1	AGAP004366-RA	-	CDS	1376	1469	8	1	-	-	455	4.3098	37.0814	11.4319	13.5861	1-pyrroline-5-carboxylate dehydrogenase [Source:VB External Description%3BAcc:AGAP004366]
aga-miR-317-3p	AGAP006772-RA	-	3UTR	3382	3421	-	-	1	-	456	4.76346	2.12569	6.47808	52.9389	non des
aga-miR-14-3p	AGAP004494-RA	-	3UTR	8500	8563	1	-	-	-	457	17.2392	11.8094	28.9608	7.96425	non des
aga-miR-981	AGAP003453-RA	-	3UTR	3486	3560	-	-	4	-	458	9.52692	0	18.2911	37.9473	non des
aga-miR-12-5p	AGAP007808-RA	-	5UTR	1297	1372	-	-	19	-	459	7.25861	10.8646	9.14553	38.4158	non des
aga-miR-2940-3p	AGAP007120-RA	-	3UTR	681	725	-	-	-	13	460	0	50.308	4.95383	10.3067	nucleoside-diphosphate kinase [Source:VB External Description%3BAcc:AGAP007120]
aga-miR-9c-5p	AGAP001883-RA	-	3UTR	7637	7670	10	-	-	-	461	21.7758	3.07044	29.723	10.7752	ELAV (embryonic lethal%2C abnormal vision%2C Drosophila)-like 1 [Source:VB External Description%3BAcc:AGAP001883]
aga-miR-2-1-3p	AGAP005183-RA	-	3UTR	7014	7089	-	1	-	-	462	2.49515	22.2016	21.7206	18.7394	non des
aga-miR-210	AGAP000380-RA	-	3UTR	2574	2601	22	-	-	-	463	4.99029	3.07044	6.47808	50.1279	5'-nucleotidase [Source:VB External Description%3BAcc:AGAP000380]
aga-miR-34-5p	AGAP003322-RA	-	3UTR	1666	1694	-	6	-	-	464	14.9709	21.7293	5.33489	22.4873	non des
aga-miR-965	AGAP008969-RA	-	3UTR	4051	4097	-	-	-	7	465	0	8.97513	55.2542	0	Cyclin-Y [Source:VB External Description%3BAcc:AGAP008969]
aga-miR-309	AGAP003892-RA	-	CDS	1065	1149	1	1	-	-	466	34.9321	3.779	21.7206	3.74788	solute carrier family 29 (equilibrative nucleoside transporter)%2C member 1/2/3 [Source:VB External Description%3BAcc:AGAP003892]
aga-miR-34-5p	AGAP003892-RA	-	CDS	1105	1149	10	-	-	-	467	34.9321	3.779	21.7206	3.74788	solute carrier family 29 (equilibrative nucleoside transporter)%2C member 1/2/3 [Source:VB External Description%3BAcc:AGAP003892]
aga-miR-275-3p	AGAP007743-RA	-	CDS	982	1057	-	7	-	-	468	44.459	0	2.66745	16.8655	Solute carrier family 16 (monocarboxylic acid transporters)%2C member 10 [Source:VB External Description%3BAcc:AGAP007743]
aga-miR-79-3p	AGAP002566-RA	-	3UTR	6770	6840	9	6	-	-	469	0.680495	12.7541	18.6721	31.857	putative histamine receptor [Source:VB Community Annotation%3BAcc:AGAP002566]
aga-miR-34-5p	AGAP011571-RA	-	3UTR	981	1037	6	5	-	-	470	2.94881	34.2472	15.2425	11.2437	non des
aga-miR-7-5p	AGAP011571-RA	-	3UTR	992	1030	-	14	-	-	471	2.94881	34.2472	15.2425	11.2437	non des
aga-miR-8-3p	AGAP011571-RA	-	3UTR	985	1032	18	-	-	7	472	2.94881	34.2472	15.2425	11.2437	non des
aga-miR-998-3p	AGAP011571-RA	-	3UTR	843	964	-	1	-	-	473	2.94881	34.2472	15.2425	11.2437	non des
aga-miR-317-3p	AGAP002374-RA	-	3UTR	4082	4147	-	14	11	-	474	13.3831	11.5732	6.09702	32.3255	heterogeneous nuclear ribonucleoprotein A1/A3 [Source:VB External Description%3BAcc:AGAP002374]
aga-miR-14-3p	AGAP012425-RA	-	CDS	2345	2496	36	65	20	20	475	3.40247	19.6036	22.1017	18.2709	non des
aga-miR-276-3p	AGAP012425-RA	-	CDS	2422	2480	8	-	-	-	476	3.40247	19.6036	22.1017	18.2709	non des
aga-bantam-3p	AGAP007808-RA	-	5UTR	1230	1300	-	26	-	1	477	22.2295	10.6284	25.1502	4.68485	non des
aga-miR-8-3p	AGAP007808-RA	-	5UTR	1147	1218	-	12	-	-	478	22.2295	10.6284	25.1502	4.68485	non des
aga-miR-277-3p	AGAP009441-RA	-	3UTR	2780	2884	51	3	1	-	479	38.3345	15.8246	8.3834	0	elongation factor 2 [Source:VB External Description%3BAcc:AGAP009441]
aga-miR-2b-3p	AGAP003860-RC	-	CDS	1848	1960	1	15	-	-	480	24.271	21.9654	16.0047	0	proline dehydrogenase [Source:VB External Description%3BAcc:AGAP003860]
aga-miR-11-3p	AGAP005182-RA	-	3UTR	1152	1177	-	-	17	-	481	2.72198	0	55.2542	3.74788	odorant binding protein 41 [Source:VB Community Annotation%3BAcc:AGAP005182]
aga-miR-309	AGAP005182-RA	-	CDS	1063	1192	-	-	1	1	482	2.72198	0	55.2542	3.74788	odorant binding protein 41 [Source:VB Community Annotation%3BAcc:AGAP005182]
aga-miR-34-5p	AGAP000032-RA	-	3UTR	6886	6919	1	21	-	1	483	3.6293	17.2417	36.5821	4.21637	non des
aga-miR-8-3p	AGAP012223-RA	-	3UTR	7189	7285	-	1	-	-	484	14.0636	3.07044	18.2911	26.2352	nuclear receptor subfamily 1 group D member 3 [Source:VB External Description%3BAcc:AGAP012223]
aga-miR-14-3p	AGAP006127-RA	-	3UTR	2482	2553	2	18	-	-	485	14.9709	10.8646	2.66745	32.794	E3 ubiquitin-protein ligase SIAH1 [Source:VB External Description%3BAcc:AGAP006127]
aga-miR-14-3p	AGAP003282-RB	-	3UTR	10000	10109	72	-	2	-	486	4.53663	29.9958	18.2911	8.43274	histone-lysine N-methyltransferase%2C H3 lysine-79 specific [Source:VB External Description%3BAcc:AGAP003282]
aga-miR-14-3p	AGAP000093-RA	-	5UTR	284	314	-	1	-	14	487	2.49515	10.3923	20.9585	27.1722	non des
aga-miR-277-3p	AGAP009522-RA	-	3UTR	10164	10191	-	1	-	-	488	19.5075	9.68369	25.5313	6.09031	Fibronectin type-III domain-containing protein 3a [Source:VB External Description%3BAcc:AGAP009522]
aga-miR-14-3p	AGAP009447-RD	-	3UTR	3370	3554	-	2	-	-	489	3.17564	51.2527	6.09702	0	S-adenosylmethionine synthetase [Source:VB External Description%3BAcc:AGAP009447]
aga-miR-998-3p	AGAP009447-RD	-	3UTR	3406	3519	-	25	-	-	490	3.17564	51.2527	6.09702	0	S-adenosylmethionine synthetase [Source:VB External Description%3BAcc:AGAP009447]
aga-miR-1	AGAP012102-RA	-	CDS	13	60	1	-	-	-	491	15.6514	11.337	25.9123	7.49577	non des
aga-miR-281-5p	AGAP028452-RA	-	3UTR	3376	3406	11	-	-	-	492	2.49515	11.5732	16.7668	29.5146	non des
aga-miR-8-3p	AGAP000418-RA	-	CDS	1831	1904	24	-	-	-	493	9.98059	4.01519	8.76447	37.0104	novel protein kinase C [Source:VB External Description%3BAcc:AGAP000418]
aga-miR-989-3p	AGAP004603-RA	-	CDS	895	947	9	-	-	-	494	13.1562	2.36188	16.0047	28.1091	ATP-binding cassette transporter (ABC transporter) family G member 4 [Source:VB Community Annotation%3BAcc:AGAP004603]
aga-miR-12-5p	AGAP007740-RA	-	5UTR	197	253	12	-	-	-	495	4.08297	26.6892	18.2911	10.3067	60S ribosomal protein LP1 [Source:VB Community Annotation%3BAcc:AGAP007740]
aga-miR-2-1-3p	AGAP007740-RA	-	5UTR	194	273	1	50	2	-	496	4.08297	26.6892	18.2911	10.3067	60S ribosomal protein LP1 [Source:VB Community Annotation%3BAcc:AGAP007740]
aga-miR-2-2-3p	AGAP007740-RA	-	5UTR	189	312	65	118	6	29	497	4.08297	26.6892	18.2911	10.3067	60S ribosomal protein LP1 [Source:VB Community Annotation%3BAcc:AGAP007740]
aga-miR-2b-3p	AGAP007740-RA	-	5UTR	188	325	58	60	13	8	498	4.08297	26.6892	18.2911	10.3067	60S ribosomal protein LP1 [Source:VB Community Annotation%3BAcc:AGAP007740]
aga-miR-8-3p	AGAP007740-RA	-	CDS	200	255	-	10	-	2	499	4.08297	26.6892	18.2911	10.3067	60S ribosomal protein LP1 [Source:VB Community Annotation%3BAcc:AGAP007740]
aga-miR-12-5p	AGAP005053-RA	-	3UTR	3518	3551	5	-	-	-	500	14.2904	10.8646	6.47808	27.6406	E3 ubiquitin-protein ligase LRSAM1 [Source:VB External Description%3BAcc:AGAP005053]
aga-miR-13b	AGAP005053-RA	-	3UTR	3538	3610	-	-	3	-	501	14.2904	10.8646	6.47808	27.6406	E3 ubiquitin-protein ligase LRSAM1 [Source:VB External Description%3BAcc:AGAP005053]
aga-miR-281-5p	AGAP010843-RA	-	3UTR	4292	4336	15	-	-	-	502	1.81465	9.91988	27.8177	19.6764	non des
aga-miR-11-3p	AGAP007781-RA	-	3UTR	2057	2106	1	11	-	-	503	2.72198	40.8605	15.2425	0	Eukaryotic translation initiation factor 4E-binding protein 1 [Source:VB External Description%3BAcc:AGAP007781]
aga-miR-14-3p	AGAP008762-RA	-	3UTR	1062	1132	-	5	-	-	504	0	12.9903	22.8638	22.9558	non des
aga-miR-252-5p	AGAP008762-RA	-	3UTR	1078	1144	-	3	-	-	505	0	12.9903	22.8638	22.9558	non des
aga-miR-281-3p	AGAP008762-RA	-	3UTR	1062	1147	-	-	1	-	506	0	12.9903	22.8638	22.9558	non des
aga-miR-7-5p	AGAP009750-RA	-	3UTR	4863	4921	6	-	-	-	507	0.680495	14.6436	30.4851	12.1806	centrosomal protein CEP104 [Source:VB External Description%3BAcc:AGAP009750]
aga-miR-282	AGAP002737-RA	-	CDS	10583	10607	-	1	-	-	508	16.5587	9.91988	26.2934	5.15334	non des
aga-miR-2-1-3p	AGAP000720-RA	-	3UTR	7205	7240	1	-	-	-	509	11.1147	10.6284	5.71596	30.4516	Neuronal cell adhesion molecule [Source:VB External Description%3BAcc:AGAP000720]
aga-miR-2b-3p	AGAP000720-RA	-	3UTR	7204	7240	8	-	-	-	510	11.1147	10.6284	5.71596	30.4516	Neuronal cell adhesion molecule [Source:VB External Description%3BAcc:AGAP000720]
aga-miR-14-3p	AGAP007847-RA	-	3UTR	4100	4114	1	-	-	-	511	12.4757	0.708563	17.5289	27.1722	Dual specificity tyrosine-phosphorylation-regulated kinase [Source:VB External Description%3BAcc:AGAP007847]
aga-miR-8-3p	AGAP000720-RA	-	3UTR	7376	7429	-	6	-	-	512	15.8782	9.91988	27.8177	4.21637	Neuronal cell adhesion molecule [Source:VB External Description%3BAcc:AGAP000720]
aga-miR-277-3p	AGAP009443-RA	-	3UTR	3481	3530	-	9	-	-	513	15.4245	3.779	17.5289	21.0818	Excitatory amino acid transporter 3 [Source:VB External Description%3BAcc:AGAP009443]
aga-miR-277-3p	AGAP012407-RA	-	3UTR	2532	2651	1	-	-	-	514	16.7855	3.30663	19.4342	18.2709	protein disulfide-isomerase A1 [Source:VB External Description%3BAcc:AGAP012407]
aga-miR-184-3p	AGAP010593-RA	-	3UTR	2164	2201	12	-	-	-	515	1.36099	9.4475	17.91	29.0461	non des
aga-miR-965	AGAP002858-RA	-	3UTR	6850	6900	12	-	-	-	516	0.680495	13.6989	7.24021	36.0734	sodium/potassium-transporting ATPase subunit alpha [Source:VB External Description%3BAcc:AGAP002858]
aga-miR-14-3p	AGAP007374-RA	-	3UTR	1764	1832	25	-	-	-	517	17.9197	13.2265	21.7206	4.68485	glucuronosyltransferase [Source:VB External Description%3BAcc:AGAP007374]
aga-miR-1	AGAP010297-RA	-	CDS	638	746	3	12	5	-	518	13.8367	7.79419	4.57276	30.92	non des
aga-miR-14-3p	AGAP003524-RA	-	CDS	3087	3186	6	4	2	-	519	23.8173	4.01519	13.3372	15.9285	transcription initiation factor TFIID subunit 5 [Source:VB External Description%3BAcc:AGAP003524]
aga-miR-9b	AGAP012016-RA	-	3UTR	3387	3419	15	-	-	1	520	1.81465	8.26657	21.3396	25.2982	non des
aga-miR-8-3p	AGAP000418-RA	-	CDS	1939	1996	-	18	1	1	521	9.98059	0.94475	8.76447	37.0104	novel protein kinase C [Source:VB External Description%3BAcc:AGAP000418]
aga-miR-1175-3p	AGAP007584-RA	-	CDS	593	640	-	4	-	-	522	10.4343	32.8301	7.24021	6.09031	non des
aga-miR-14-3p	AGAP012223-RA	-	3UTR	5470	5487	1	-	-	-	523	12.4757	3.54281	15.6236	24.8297	nuclear receptor subfamily 1 group D member 3 [Source:VB External Description%3BAcc:AGAP012223]
aga-miR-305-5p	AGAP011275-RA	-	3UTR	4525	4541	-	-	1	-	524	16.105	8.97513	25.9123	5.15334	non des
aga-miR-14-3p	AGAP028617-RA	-	3UTR	7904	7929	1	-	-	-	525	19.2807	10.3923	3.04851	23.4243	sortilin-related receptor [Source:VB External Description%3BAcc:AGAP028617]
aga-miR-989-3p	AGAP007867-RA	-	3UTR	1100	1150	23	-	-	-	526	8.6196	0	19.4342	27.6406	non des
aga-miR-989-3p	AGAP010954-RA	-	3UTR	6184	6246	1	-	-	-	527	14.9709	9.4475	23.626	7.02728	non des
aga-miR-281-3p	AGAP005467-RA	-	3UTR	5713	5745	-	-	1	-	528	14.2904	8.73894	3.42957	28.5776	vigilin [Source:VB External Description%3BAcc:AGAP005467]
aga-miR-34-5p	AGAP012050-RA	-	3UTR	1475	1528	-	-	-	3	529	0.453663	17.4779	35.4389	1.40546	Cell differentiation protein RCD1 homolog [Source:VB External Description%3BAcc:AGAP012050]
aga-miR-14-3p	AGAP012223-RA	-	3UTR	5514	5576	-	13	-	-	530	16.3319	3.54281	25.1502	9.36971	nuclear receptor subfamily 1 group D member 3 [Source:VB External Description%3BAcc:AGAP012223]
aga-miR-965	AGAP009224-RF	-	3UTR	3954	3995	15	-	-	-	531	11.7952	1.65331	18.2911	22.4873	non des
aga-miR-13b	AGAP005627-RB	-	3UTR	2815	2882	11	-	-	-	532	19.0538	10.1561	19.8153	5.15334	creatine kinase [Source:VB External Description%3BAcc:AGAP005627]
aga-miR-34-5p	AGAP005627-RB	-	3UTR	2890	2969	6	1	-	-	533	19.0538	10.1561	19.8153	5.15334	creatine kinase [Source:VB External Description%3BAcc:AGAP005627]
aga-miR-989-3p	AGAP011571-RA	-	3UTR	1013	1059	-	1	-	-	534	2.94881	34.2472	5.71596	11.2437	non des
aga-miR-8-3p	AGAP009424-RB	-	3UTR	8441	8464	1	-	-	-	535	17.2392	10.8646	25.9123	0	non des
aga-miR-1	AGAP005079-RF	-	3UTR	5776	5896	-	1	-	-	536	18.1465	11.337	21.7206	2.81091	guanine nucleotide-binding protein G(q) alpha subunit [Source:VB External Description%3BAcc:AGAP005079]
aga-miR-7-5p	AGAP006474-RA	-	3UTR	4110	4222	25	-	-	-	537	14.9709	8.03038	2.28638	28.5776	Rho-related BTB domain-containing protein 1/2 [Source:VB External Description%3BAcc:AGAP006474]
aga-miR-184-3p	AGAP000167-RA	-	3UTR	2158	2238	-	17	-	-	538	6.35128	16.2969	25.9123	5.15334	Lipid storage droplets surface-binding protein 2 [Source:VB External Description%3BAcc:AGAP000167]
aga-miR-8-3p	AGAP007808-RB	-	3UTR	8152	8213	3	-	-	-	539	5.21713	11.1008	7.24021	29.9831	non des
aga-miR-8-3p	AGAP004692-RC	-	CDS	4332	4424	22	35	23	2	540	3.85614	31.6491	10.2887	7.49577	non des
aga-miR-989-3p	AGAP004692-RC	-	CDS	4385	4448	-	1	-	-	541	3.85614	31.6491	10.2887	7.49577	non des
aga-miR-305-5p	AGAP004203-RA	-	CDS	860	913	-	-	1	-	542	34.7052	0	17.91	0	vitellogenin [Source:VB Community Annotation%3BAcc:AGAP004203]
aga-miR-9a-5p	AGAP004203-RA	-	CDS	810	873	20	-	-	-	543	34.7052	0	17.91	0	vitellogenin [Source:VB Community Annotation%3BAcc:AGAP004203]
aga-miR-184-3p	AGAP007803-RA	-	5UTR	217	364	26	46	14	1	544	9.07326	25.0359	14.4804	4.21637	non des
aga-miR-210	AGAP006959-RA	-	3UTR	1509	1559	-	8	-	1	545	2.26832	12.7541	29.723	7.96425	molecular chaperone HtpG [Source:VB External Description%3BAcc:AGAP006959]
aga-miR-317-3p	AGAP006959-RA	-	3UTR	1520	1564	8	-	-	-	546	2.26832	12.7541	29.723	7.96425	molecular chaperone HtpG [Source:VB External Description%3BAcc:AGAP006959]
aga-miR-34-5p	AGAP006959-RA	-	CDS	1412	1646	154	122	35	15	547	2.26832	12.7541	29.723	7.96425	molecular chaperone HtpG [Source:VB External Description%3BAcc:AGAP006959]
aga-miR-9c-5p	AGAP006959-RA	-	3UTR	1569	1605	-	2	50	-	548	2.26832	12.7541	29.723	7.96425	molecular chaperone HtpG [Source:VB External Description%3BAcc:AGAP006959]
aga-miR-989-3p	AGAP008181-RA	-	3UTR	5979	6001	6	-	-	-	549	20.8685	7.79419	1.90532	22.0188	protein SMG5 [Source:VB External Description%3BAcc:AGAP008181]
aga-miR-12-5p	AGAP007939-RA	-	3UTR	2895	2928	12	-	25	-	550	12.4757	21.2569	16.0047	2.81091	starch phosphorylase [Source:VB External Description%3BAcc:AGAP007939]
aga-miR-14-3p	AGAP011600-RB	-	5UTR	120	198	13	1	-	-	551	5.44396	18.6588	19.0532	9.36971	non des
aga-miR-14-3p	AGAP002711-RC	-	3UTR	4683	4762	1	1	-	-	552	16.3319	11.5732	3.04851	21.5503	stardust%2C isoform B [Source:VB External Description%3BAcc:AGAP002711]
aga-miR-281-5p	AGAP001043-RA	-	3UTR	4025	4065	-	3	-	-	553	22.0027	4.72375	10.6698	14.9915	Armadillo segment polarity protein [Source:VB Community Annotation%3BAcc:AGAP001043]
aga-miR-275-3p	AGAP011600-RB	-	3UTR	7167	7278	-	-	-	11	554	2.26832	19.3674	17.1479	13.5861	non des
aga-miR-309	AGAP011067-RA	-	CDS	639	706	1	-	-	-	555	27.2198	16.0608	0	8.90122	non des
aga-miR-317-3p	AGAP011067-RA	-	CDS	553	690	1	18	-	-	556	27.2198	16.0608	0	8.90122	non des
aga-miR-989-3p	AGAP011067-RA	-	CDS	622	692	44	31	-	41	557	27.2198	16.0608	0	8.90122	non des
aga-miR-277-3p	AGAP006181-RA	-	CDS	428	485	-	1	-	-	558	14.9709	21.2569	3.42957	12.1806	troponin C [Source:VB External Description%3BAcc:AGAP006181]
aga-miR-14-3p	AGAP000549-RA	-	3UTR	1738	1781	3	-	-	-	559	1.13416	24.3273	15.2425	10.7752	2-oxoisovalerate dehydrogenase E2 component (dihydrolipoyl transacylase) [Source:VB External Description%3BAcc:AGAP000549]
aga-miR-277-3p	AGAP000549-RA	-	3UTR	1763	1907	77	88	50	2	560	1.13416	24.3273	15.2425	10.7752	2-oxoisovalerate dehydrogenase E2 component (dihydrolipoyl transacylase) [Source:VB External Description%3BAcc:AGAP000549]
aga-miR-14-3p	AGAP000399-RA	-	3UTR	3930	4055	-	2	21	-	561	3.85614	2.12569	6.09702	39.3528	squid [Source:VB External Description%3BAcc:AGAP000399]
aga-miR-965	AGAP009566-RA	-	3UTR	3454	3503	13	11	-	-	562	2.49515	12.9903	7.24021	28.5776	zinc finger protein 271 [Source:VB External Description%3BAcc:AGAP009566]
aga-miR-305-5p	AGAP003860-RC	-	CDS	1586	1637	6	-	-	-	563	4.08297	46.529	0	0	proline dehydrogenase [Source:VB External Description%3BAcc:AGAP003860]
aga-miR-1	AGAP005135-RA	-	3UTR	8479	8553	17	-	-	-	564	2.04148	8.03038	15.6236	24.8297	non des
aga-miR-281-5p	AGAP009583-RC	-	3UTR	1430	1499	10	11	-	-	565	4.99029	1.41713	40.3928	3.2794	non des
aga-miR-34-5p	AGAP012196-RA	-	3UTR	532	596	8	8	115	-	566	0.453663	6.84944	32.7715	9.83819	histone H3 [Source:VB External Description%3BAcc:AGAP012196]
aga-miR-989-3p	AGAP012196-RA	-	3UTR	539	596	12	-	1	-	567	0.453663	6.84944	32.7715	9.83819	histone H3 [Source:VB External Description%3BAcc:AGAP012196]
aga-miR-92a	AGAP000399-RA	-	3UTR	2312	2385	-	6	-	-	568	2.04148	10.6284	17.5289	19.6764	squid [Source:VB External Description%3BAcc:AGAP000399]
aga-miR-92b-3p	AGAP000399-RA	-	3UTR	2301	2385	-	5	-	-	569	2.04148	10.6284	17.5289	19.6764	squid [Source:VB External Description%3BAcc:AGAP000399]
aga-miR-34-5p	AGAP002020-RA	-	3UTR	678	799	126	85	27	8	570	14.2904	14.4074	4.1917	16.8655	NADH dehydrogenase (ubiquinone) 1 beta subcomplex 8 [Source:VB External Description%3BAcc:AGAP002020]
aga-miR-263a-5p	AGAP000643-RA	-	5UTR	18	86	-	-	33	7	571	1.81465	0	47.633	0	odorant binding protein 36 [Source:VB Community Annotation%3BAcc:AGAP000643]
aga-miR-309	AGAP000643-RA	-	5UTR	23	106	-	-	23	-	572	1.81465	0	47.633	0	odorant binding protein 36 [Source:VB Community Annotation%3BAcc:AGAP000643]
aga-miR-9a-5p	AGAP003331-RA	-	CDS	1685	1716	1	-	-	-	573	3.6293	4.25138	8.3834	33.2625	Enolase-phosphatase E1 [Source:VB External Description%3BAcc:AGAP003331]
aga-miR-989-3p	AGAP011625-RA	-	3UTR	1657	1692	-	1	-	-	574	5.21713	5.19613	9.52659	29.5146	transcription factor AP-2%2C invertebrate [Source:VB External Description%3BAcc:AGAP011625]
aga-miR-34-5p	AGAP012223-RA	-	3UTR	5795	5863	14	-	-	-	575	11.1147	2.36188	14.8615	21.0818	nuclear receptor subfamily 1 group D member 3 [Source:VB External Description%3BAcc:AGAP012223]
aga-miR-989-3p	AGAP012223-RA	-	3UTR	5774	5829	10	2	-	-	576	11.1147	2.36188	14.8615	21.0818	nuclear receptor subfamily 1 group D member 3 [Source:VB External Description%3BAcc:AGAP012223]
aga-miR-33-5p	AGAP012751-RA	-	3UTR	596	622	-	6	-	1	577	11.5684	24.0911	0	13.5861	non des
aga-miR-8-3p	AGAP012751-RA	-	3UTR	567	630	-	7	-	-	578	11.5684	24.0911	0	13.5861	non des
aga-let-7-5p	AGAP004203-RA	-	CDS	1696	1767	14	-	-	-	579	0	48.8908	0	0	vitellogenin [Source:VB Community Annotation%3BAcc:AGAP004203]
aga-miR-124	AGAP004203-RA	-	CDS	1588	1621	30	-	-	-	580	0	48.8908	0	0	vitellogenin [Source:VB Community Annotation%3BAcc:AGAP004203]
aga-miR-184-3p	AGAP004203-RA	-	CDS	1589	1622	1	1	-	-	581	0	48.8908	0	0	vitellogenin [Source:VB Community Annotation%3BAcc:AGAP004203]
aga-miR-275-3p	AGAP004203-RA	-	CDS	1750	1769	-	-	1	-	582	0	48.8908	0	0	vitellogenin [Source:VB Community Annotation%3BAcc:AGAP004203]
aga-miR-2940-3p	AGAP004203-RA	-	CDS	1685	1715	-	12	-	-	583	0	48.8908	0	0	vitellogenin [Source:VB Community Annotation%3BAcc:AGAP004203]
aga-miR-305-5p	AGAP004203-RA	-	CDS	5481	5508	1	-	-	-	584	0	48.8908	0	0	vitellogenin [Source:VB Community Annotation%3BAcc:AGAP004203]
aga-miR-8-3p	AGAP004203-RA	-	CDS	1754	1786	-	1	-	-	585	0	48.8908	0	0	vitellogenin [Source:VB Community Annotation%3BAcc:AGAP004203]
aga-miR-989-3p	AGAP004203-RA	-	CDS	1583	1679	1	-	-	-	586	0	48.8908	0	0	vitellogenin [Source:VB Community Annotation%3BAcc:AGAP004203]
aga-miR-8-5p	AGAP001281-RB	-	3UTR	2329	2375	49	26	-	-	587	2.94881	24.7997	12.9562	8.43274	Potassium inwardly-rectifying channel subfamily J [Source:VB External Description%3BAcc:AGAP001281]
aga-miR-33-5p	AGAP004419-RA	-	3UTR	2106	2130	10	-	-	-	588	18.827	5.43231	4.57276	20.1449	oligosaccharidyl-lipid flippase family [Source:VB External Description%3BAcc:AGAP004419]
aga-let-7-5p	AGAP008859-RB	-	3UTR	8178	8221	-	57	1	1	589	3.40247	12.0456	22.1017	11.2437	non des
aga-let-7-5p	AGAP012956-RA	-	3UTR	6566	6647	15	19	-	-	590	3.6293	13.6989	7.24021	23.8928	non des
aga-miR-9b	AGAP012411-RA	-	3UTR	6670	6761	13	1	-	-	591	12.7026	9.21132	23.2449	3.2794	T-cell specific transcription factor [Source:VB External Description%3BAcc:AGAP012411]
aga-miR-2944b-3p	AGAP003205-RA	-	3UTR	3877	3904	4	-	-	-	592	12.0221	10.1561	4.95383	21.0818	non des
aga-miR-33-5p	AGAP007852-RA	-	3UTR	3066	3141	-	-	-	1	593	4.3098	0	19.4342	23.8928	aconitate hydratase 1 / homoaconitase [Source:VB External Description%3BAcc:AGAP007852]
aga-miR-281-3p	AGAP005341-RA	-	3UTR	3076	3130	-	15	-	-	594	12.2489	7.79419	1.90532	25.7667	myotubularin related protein 6 [Source:VB External Description%3BAcc:AGAP005341]
aga-miR-305-5p	AGAP005341-RA	-	3UTR	3087	3117	11	-	-	-	595	12.2489	7.79419	1.90532	25.7667	myotubularin related protein 6 [Source:VB External Description%3BAcc:AGAP005341]
aga-miR-263a-5p	AGAP007802-RA	-	3UTR	9292	9337	-	5	-	-	596	10.6611	8.73894	24.007	4.21637	non des
aga-miR-989-3p	AGAP002789-RA	-	3UTR	1625	1653	-	1	-	-	597	14.5172	9.21132	22.1017	1.40546	non des
aga-miR-8-5p	AGAP002413-RD	-	CDS	1292	1344	-	-	-	17	598	4.76346	15.5884	0	26.7037	Basic leucine zipper and W2 domain-containing protein 1 [Source:VB External Description%3BAcc:AGAP002413]
aga-miR-932-5p	AGAP001449-RA	-	CDS	825	861	-	1	-	-	599	0.453663	11.1008	1.14319	34.1994	non des
aga-miR-92b-3p	AGAP001713-RA	-	3UTR	4566	4626	1	19	-	-	600	16.5587	15.3522	14.8615	0	stearoyl-CoA desaturase (delta-9 desaturase) [Source:VB External Description%3BAcc:AGAP001713]
aga-miR-989-3p	AGAP003059-RA	-	3UTR	4901	4962	-	-	1	1	601	12.4757	1.8895	16.0047	16.397	non des
aga-miR-317-3p	AGAP000662-RC	-	3UTR	5135	5204	-	-	4	-	602	0	9.68369	17.1479	19.6764	forkhead box protein K [Source:VB External Description%3BAcc:AGAP000662]
aga-miR-9a-5p	AGAP000032-RA	-	3UTR	6955	6983	-	-	15	-	603	3.6293	17.2417	21.3396	4.21637	non des
aga-miR-13b	AGAP028461-RA	-	3UTR	5076	5115	9	-	-	-	604	17.0124	24.0911	0	5.15334	non des
aga-miR-2-2-3p	AGAP028461-RA	-	3UTR	5094	5124	-	16	-	1	605	17.0124	24.0911	0	5.15334	non des
aga-miR-2b-3p	AGAP028461-RA	-	3UTR	5095	5124	-	2	-	-	606	17.0124	24.0911	0	5.15334	non des
aga-miR-308	AGAP028461-RA	-	3UTR	5079	5123	22	-	-	-	607	17.0124	24.0911	0	5.15334	non des
aga-miR-8-3p	AGAP028461-RA	-	3UTR	5075	5118	17	-	-	-	608	17.0124	24.0911	0	5.15334	non des
aga-miR-989-3p	AGAP011627-RA	-	3UTR	2796	2859	20	-	1	-	609	14.0636	3.30663	10.6698	18.2709	polyadenylate-binding protein-interacting protein 1 [Source:VB External Description%3BAcc:AGAP011627]
aga-miR-14-3p	AGAP007781-RA	-	3UTR	2566	2705	19	-	-	-	610	17.0124	12.7541	0	16.397	Eukaryotic translation initiation factor 4E-binding protein 1 [Source:VB External Description%3BAcc:AGAP007781]
aga-miR-2-1-3p	AGAP009583-RA	-	3UTR	1679	1722	22	-	-	1	611	15.1977	3.779	0	27.1722	non des
aga-miR-2-2-3p	AGAP009583-RA	-	3UTR	1678	1722	1	-	-	-	612	15.1977	3.779	0	27.1722	non des
aga-miR-2-3p	AGAP009583-RA	-	3UTR	1679	1722	1	-	-	-	613	15.1977	3.779	0	27.1722	non des
aga-miR-989-3p	AGAP005536-RA	-	3UTR	7316	7348	1	-	-	-	614	0.453663	7.32181	14.4804	23.8928	Phosphodiesterase [Source:UniProtKB/TrEMBL%3BAcc:Q7PNP5]
aga-miR-309	AGAP006888-RA	-	3UTR	3337	3387	6	-	-	-	615	0.907326	5.43231	17.1479	22.4873	G protein-coupled receptor kinase interactor 2 [Source:VB External Description%3BAcc:AGAP006888]
aga-miR-8-3p	AGAP004692-RC	-	CDS	4221	4294	-	-	1	-	616	3.85614	31.6491	10.2887	0	non des
aga-miR-279-3p	AGAP006792-RA	-	3UTR	889	933	-	-	-	9	617	3.17564	0	35.0579	7.49577	non des
aga-miR-286	AGAP006792-RA	-	3UTR	884	936	-	1	8	18	618	3.17564	0	35.0579	7.49577	non des
aga-miR-286b-3p	AGAP006792-RA	-	3UTR	887	933	-	-	1	3	619	3.17564	0	35.0579	7.49577	non des
aga-miR-309	AGAP006792-RA	-	3UTR	940	994	-	-	59	-	620	3.17564	0	35.0579	7.49577	non des
aga-miR-8-3p	AGAP004692-RA	-	CDS	4574	4683	155	-	-	1	621	41.737	0	0	3.74788	non des
aga-miR-989-3p	AGAP004692-RA	-	CDS	4642	4711	6	-	-	-	622	41.737	0	0	3.74788	non des
aga-miR-9a-5p	AGAP004692-RA	-	CDS	4606	4680	3	-	-	-	623	41.737	0	0	3.74788	non des
aga-miR-989-3p	AGAP012126-RA	-	3UTR	2747	2768	1	-	-	-	624	14.7441	3.54281	22.1017	5.15334	lysophospholipase II [Source:VB External Description%3BAcc:AGAP012126]
aga-miR-276-3p	AGAP007608-RA	-	3UTR	5247	5277	2	-	-	7	625	0.453663	5.43231	17.1479	22.4873	MADS-box transcription enhancer factor 2%2C invertebrate [Source:VB External Description%3BAcc:AGAP007608]
aga-miR-9c-3p	AGAP012956-RA	-	3UTR	4203	4323	3	-	-	-	626	6.12445	25.5083	6.85915	6.5588	non des
aga-miR-14-3p	AGAP003153-RA	-	3UTR	2943	3021	22	-	-	1	627	13.3831	3.54281	12.9562	14.9915	V-type proton ATPase catalytic subunit A [Source:VB Community Annotation%3BAcc:AGAP003153]
aga-miR-305-5p	AGAP001713-RA	-	3UTR	5376	5480	12	7	-	-	628	21.7758	17.9503	0	4.68485	stearoyl-CoA desaturase (delta-9 desaturase) [Source:VB External Description%3BAcc:AGAP001713]
aga-miR-8-3p	AGAP001713-RA	-	3UTR	5393	5480	17	-	-	-	629	21.7758	17.9503	0	4.68485	stearoyl-CoA desaturase (delta-9 desaturase) [Source:VB External Description%3BAcc:AGAP001713]
aga-miR-14-3p	AGAP004096-RB	-	3UTR	10240	10315	2	-	-	-	630	1.13416	8.97513	18.2911	15.9285	Serine/threonine-protein phosphatase 2A 56 kDa regulatory subunit epsilon [Source:VB External Description%3BAcc:AGAP004096]
aga-miR-252-5p	AGAP012956-RA	-	3UTR	6996	7027	3	-	-	-	631	8.39277	9.68369	4.57276	21.5503	non des
aga-miR-9b	AGAP012956-RA	-	3UTR	6988	7036	-	4	-	-	632	8.39277	9.68369	4.57276	21.5503	non des
aga-miR-9c-5p	AGAP012282-RA	-	CDS	2876	2924	1	8	-	-	633	11.1147	6.61325	3.42957	22.9558	non des
aga-miR-14-3p	AGAP010981-RA	-	3UTR	9621	9692	-	1	-	-	634	12.9294	4.95994	3.04851	22.9558	non des
aga-miR-307	AGAP012445-RA	-	3UTR	2722	2754	-	4	-	-	635	9.07326	13.9351	4.95383	15.9285	phosphatidate phosphatase [Source:VB External Description%3BAcc:AGAP012445]
aga-miR-8-5p	AGAP012445-RA	-	3UTR	2673	2743	-	22	-	-	636	9.07326	13.9351	4.95383	15.9285	phosphatidate phosphatase [Source:VB External Description%3BAcc:AGAP012445]
aga-miR-305-5p	AGAP013245-RA	-	5UTR	627	671	-	-	54	-	637	10.6611	7.08563	4.57276	21.5503	non des
aga-bantam-3p	AGAP003537-RB	-	CDS	4343	4416	-	19	-	3	638	16.5587	2.83425	12.5751	11.7121	Cys2His2 zinc finger developmental/cell cycle regulator%2C other [Source:VB External Description%3BAcc:AGAP003537]
aga-miR-275-3p	AGAP000109-RA	-	3UTR	494	564	-	-	73	-	639	4.53663	17.0055	10.2887	11.7121	cytochrome c oxidase subunit VIIa [Source:VB External Description%3BAcc:AGAP000109]
aga-miR-11-3p	AGAP000643-RA	-	3UTR	892	957	-	-	59	-	640	0	0	36.9632	6.09031	odorant binding protein 36 [Source:VB Community Annotation%3BAcc:AGAP000643]
aga-miR-8-3p	AGAP008975-RA	-	3UTR	14676	14753	1	36	-	1	641	2.26832	8.50275	16.0047	16.397	non des
aga-miR-34-5p	AGAP010655-RA	-	3UTR	11003	11024	-	21	-	-	642	8.84643	1.41713	9.90766	22.9558	non des
aga-bantam-3p	AGAP010981-RA	-	3UTR	9625	9705	1	-	-	-	643	12.9294	4.95994	3.04851	22.0188	non des
aga-miR-306	AGAP007852-RB	-	3UTR	3030	3112	-	27	1	5	644	0	21.4931	0	21.0818	aconitate hydratase 1 / homoaconitase [Source:VB External Description%3BAcc:AGAP007852]
aga-miR-279-3p	AGAP028370-RA	-	CDS	281	309	8	-	1	-	645	4.3098	14.8798	9.90766	13.5861	adenosine triphosphatase subunit 6 [Source:VB Community Annotation%3BAcc:AGAP028370]
aga-miR-2-2-3p	AGAP001609-RA	-	3UTR	2820	2880	-	-	12	-	646	18.827	0	15.2425	8.43274	E3 ubiquitin-protein ligase MYLIP [Source:VB External Description%3BAcc:AGAP001609]
aga-miR-2b-3p	AGAP001609-RA	-	3UTR	2805	2880	12	-	2	-	647	18.827	0	15.2425	8.43274	E3 ubiquitin-protein ligase MYLIP [Source:VB External Description%3BAcc:AGAP001609]
aga-miR-1174-3p	AGAP003109-RA	-	3UTR	2114	2180	14	59	1	3	648	11.7952	8.50275	3.81064	18.2709	transcriptional adapter 2-beta [Source:VB External Description%3BAcc:AGAP003109]
aga-miR-305-5p	AGAP002858-RA	-	CDS	795	843	14	-	-	-	649	5.21713	23.3826	0	13.5861	sodium/potassium-transporting ATPase subunit alpha [Source:VB External Description%3BAcc:AGAP002858]
aga-miR-989-3p	AGAP007104-RA	-	CDS	1290	1391	15	-	-	-	650	11.5684	4.95994	19.4342	6.09031	farnesyl diphosphate synthase [Source:VB External Description%3BAcc:AGAP007104]
aga-miR-281-5p	AGAP009583-RC	-	CDS	1301	1420	3	-	-	-	651	0	1.41713	40.3928	0	non des
aga-miR-184-3p	AGAP001415-RA	-	3UTR	6521	6599	-	20	1	-	652	8.6196	3.54281	6.85915	22.9558	non des
aga-bantam-5p	AGAP006023-RB	-	3UTR	2913	3025	2	-	-	-	653	4.08297	14.8798	14.8615	7.96425	tyrosine 3-monooxygenase [Source:VB External Description%3BAcc:AGAP006023]
aga-miR-14-3p	AGAP006028-RA	-	5UTR	1170	1211	-	1	-	-	654	7.71227	1.8895	13.3372	18.7394	GABA-gated chloride channel subunit [Source:VB External Description%3BAcc:AGAP006028]
aga-miR-989-3p	AGAP007204-RA	-	3UTR	4832	4894	11	-	-	-	655	8.84643	0.472375	12.194	19.6764	E3 ubiquitin-protein ligase MARCH6 [Source:VB External Description%3BAcc:AGAP007204]
aga-miR-11-3p	AGAP011045-RA	-	3UTR	2693	2730	6	-	-	-	656	4.99029	16.7693	9.52659	9.83819	non des
aga-miR-2-1-3p	AGAP002507-RA	-	3UTR	1635	1658	-	9	-	-	657	0.680495	13.4627	25.5313	1.40546	peroxisomal biogenesis factor 3 [Source:VB External Description%3BAcc:AGAP002507]
aga-miR-281-5p	AGAP012056-RA	-	CDS	790	882	-	4	-	1	658	12.2489	7.08563	16.7668	4.68485	cofilin [Source:VB External Description%3BAcc:AGAP012056]
aga-miR-2-2-3p	AGAP007802-RA	-	5UTR	1340	1417	9	5	-	-	659	5.67079	22.674	7.62127	4.68485	non des
aga-miR-2b-3p	AGAP007802-RA	-	5UTR	1339	1417	19	31	-	-	660	5.67079	22.674	7.62127	4.68485	non des
aga-miR-276-3p	AGAP000032-RA	-	3UTR	6785	6827	-	2	-	-	661	12.4757	9.68369	14.0994	4.21637	non des
aga-miR-2-1-3p	AGAP008036-RA	-	CDS	1254	1320	-	-	1	-	662	2.72198	14.1713	11.0508	12.1806	non des
aga-miR-2-2-3p	AGAP008036-RA	-	CDS	1254	1320	-	-	22	-	663	2.72198	14.1713	11.0508	12.1806	non des
aga-miR-2b-3p	AGAP008036-RA	-	CDS	1254	1320	-	-	2	-	664	2.72198	14.1713	11.0508	12.1806	non des
aga-miR-252-5p	AGAP006232-RA	-	3UTR	2086	2148	-	19	-	-	665	2.04148	10.6284	1.14319	26.2352	peroxin-14 [Source:VB External Description%3BAcc:AGAP006232]
aga-miR-34-5p	AGAP002350-RE	-	3UTR	1678	1706	-	-	1	-	666	7.03178	12.9903	17.5289	2.34243	troponin T%2C fast skeletal muscle [Source:VB External Description%3BAcc:AGAP002350]
aga-miR-14-3p	AGAP007867-RA	-	3UTR	4068	4092	-	-	1	-	667	7.48544	0	12.9562	19.2079	non des
aga-miR-306	AGAP004699-RA	-	CDS	789	833	-	-	21	-	668	11.7952	11.8094	16.0047	0	RAF proto-oncogene serine/threonine-protein kinase [Source:VB External Description%3BAcc:AGAP004699]
aga-miR-277-3p	AGAP013112-RA	-	3UTR	3884	3955	-	11	-	-	669	10.2074	5.90469	1.52425	22.0188	non description
aga-miR-2b-3p	AGAP000470-RA	-	3UTR	1350	1366	-	-	-	2	670	24.0441	3.07044	4.57276	7.96425	methylthioribulose-1-phosphate dehydratase [Source:VB External Description%3BAcc:AGAP000470]
aga-miR-305-5p	AGAP012247-RA	-	3UTR	1395	1435	4	-	-	-	671	0	11.8094	14.8615	12.6491	phosphoserine phosphatase [Source:VB External Description%3BAcc:AGAP012247]
aga-bantam-3p	AGAP002858-RA	-	CDS	666	709	-	13	-	-	672	5.21713	17.0055	8.76447	8.43274	sodium/potassium-transporting ATPase subunit alpha [Source:VB External Description%3BAcc:AGAP002858]
aga-miR-1174-3p	AGAP002858-RA	-	CDS	668	702	-	1	-	-	673	5.21713	17.0055	8.76447	8.43274	sodium/potassium-transporting ATPase subunit alpha [Source:VB External Description%3BAcc:AGAP002858]
aga-miR-9c-5p	AGAP002858-RA	-	5UTR	643	705	-	1	-	-	674	5.21713	17.0055	8.76447	8.43274	sodium/potassium-transporting ATPase subunit alpha [Source:VB External Description%3BAcc:AGAP002858]
aga-miR-9c-5p	AGAP012410-RA	-	3UTR	6471	6506	4	-	-	-	675	1.58782	7.08563	13.7183	16.8655	non des
aga-miR-34-5p	AGAP002789-RA	-	3UTR	1701	1782	15	-	-	-	676	14.5172	0.94475	22.1017	1.40546	non des
aga-miR-263a-5p	AGAP007823-RA	-	3UTR	5548	5638	16	-	-	-	677	16.3319	19.8398	2.66745	0	non des
aga-miR-263b	AGAP007823-RA	-	3UTR	5548	5638	1	-	-	-	678	16.3319	19.8398	2.66745	0	non des
aga-miR-92a	AGAP007823-RA	-	3UTR	5654	5722	-	16	-	-	679	16.3319	19.8398	2.66745	0	non des
aga-miR-14-3p	AGAP002549-RA	-	3UTR	2067	2172	1	-	-	-	680	8.84643	10.1561	3.42957	16.397	nicalin homolog [Source:VB External Description%3BAcc:AGAP002549]
aga-miR-7-5p	AGAP006232-RA	-	3UTR	2013	2050	-	-	19	-	681	1.13416	10.6284	0.762127	26.2352	peroxin-14 [Source:VB External Description%3BAcc:AGAP006232]
aga-miR-989-3p	AGAP007342-RA	-	3UTR	7094	7141	31	-	-	-	682	1.36099	7.08563	15.2425	14.9915	homeodomain interacting protein kinase [Source:VB External Description%3BAcc:AGAP007342]
aga-let-7-5p	AGAP004362-RC	-	3UTR	4673	4733	-	-	-	1	683	2.49515	7.08563	22.4828	6.5588	glutamate dehydrogenase (NAD(P)+) [Source:VB External Description%3BAcc:AGAP004362]
aga-miR-1	AGAP007808-RB	-	3UTR	10092	10131	-	1	-	-	684	9.30009	8.26657	18.6721	2.34243	non des
aga-miR-277-3p	AGAP008790-RB	-	3UTR	6500	6522	-	11	-	-	685	13.1562	9.21132	15.2425	0.936971	disintegrin and metalloproteinase domain-containing protein 10 [Source:VB External Description%3BAcc:AGAP008790]
aga-miR-306	AGAP001609-RA	-	3UTR	3485	3522	-	-	28	-	686	13.8367	14.6436	9.90766	0	E3 ubiquitin-protein ligase MYLIP [Source:VB External Description%3BAcc:AGAP001609]
aga-miR-14-3p	AGAP005134-RA	-	3UTR	1974	2063	-	2	-	-	687	7.9391	0	30.104	0	F-type H+-transporting ATPase subunit alpha [Source:VB External Description%3BAcc:AGAP005134]
aga-miR-14-3p	AGAP008314-RB	-	5UTR	776	834	2	16	29	-	688	11.3416	12.5179	3.04851	11.2437	U1 snRNP splicing complex subunit (Luc7) [Source:VB External Description%3BAcc:AGAP008314]
aga-miR-9a-5p	AGAP006270-RA	-	3UTR	3879	3900	-	6	-	-	689	6.57811	6.37706	4.57276	20.6134	fyn-related kinase [Source:VB External Description%3BAcc:AGAP006270]
aga-let-7-5p	AGAP001813-RA	-	3UTR	1202	1241	16	-	-	1	690	8.16594	1.8895	14.4804	13.5861	histone H3 [Source:VB External Description%3BAcc:AGAP001813]
aga-miR-281-3p	AGAP007781-RA	-	3UTR	2381	2446	-	23	-	1	691	4.76346	12.7541	4.1917	16.397	Eukaryotic translation initiation factor 4E-binding protein 1 [Source:VB External Description%3BAcc:AGAP007781]
aga-miR-263a-5p	AGAP000456-RA	-	3UTR	3853	3873	5	-	-	-	692	8.84643	0	9.90766	19.2079	non des
aga-miR-14-3p	AGAP002566-RA	-	3UTR	9533	9573	-	12	-	-	693	8.84643	4.25138	5.71596	19.2079	putative histamine receptor [Source:VB Community Annotation%3BAcc:AGAP002566]
aga-miR-8-3p	AGAP000466-RA	-	3UTR	3830	3866	10	-	-	-	694	7.25861	0	12.194	18.2709	acetylcholinesterase [Source:VB Community Annotation%3BAcc:AGAP000466]
aga-miR-14-3p	AGAP007808-RB	-	3UTR	8735	8848	1	13	16	2	695	4.3098	4.72375	6.09702	22.4873	non des
aga-miR-317-3p	AGAP003312-RB	-	3UTR	4016	4075	7	-	-	-	696	11.5684	9.21132	2.66745	14.0546	non des
aga-miR-8-3p	AGAP004504-RA	-	3UTR	4646	4731	25	12	-	1	697	2.49515	3.07044	4.1917	27.6406	non des
aga-miR-279-3p	AGAP001520-RA	-	3UTR	6038	6076	-	1	-	-	698	3.85614	17.0055	5.71596	10.7752	protein phosphatase 1%2C regulatory (inhibitor) subunit 3 [Source:VB External Description%3BAcc:AGAP001520]
aga-miR-305-5p	AGAP012515-RA	-	CDS	578	680	-	1	-	-	699	7.03178	0	11.4319	18.7394	F-type H+-transporting ATPase subunit f [Source:VB External Description%3BAcc:AGAP012515]
aga-bantam-3p	AGAP000187-RA	-	3UTR	3269	3388	-	1	-	-	700	11.7952	6.14088	3.42957	15.9285	non des
aga-miR-124	AGAP012223-RA	-	3UTR	5355	5408	-	-	-	1	701	12.4757	7.08563	15.6236	1.87394	nuclear receptor subfamily 1 group D member 3 [Source:VB External Description%3BAcc:AGAP012223]
aga-miR-14-3p	AGAP013259-RA	-	3UTR	3620	3710	6	3	1	-	702	12.2489	12.2818	2.66745	9.83819	RNA-binding protein MEX3 [Source:VB External Description%3BAcc:AGAP013259]
aga-miR-8-3p	AGAP013259-RA	-	3UTR	3597	3648	-	14	-	-	703	12.2489	12.2818	2.66745	9.83819	RNA-binding protein MEX3 [Source:VB External Description%3BAcc:AGAP013259]
aga-bantam-3p	AGAP003794-RA	-	3UTR	2797	2829	1	-	-	-	704	4.76346	18.1864	3.81064	9.83819	splicing factor%2C proline- and glutamine-rich [Source:VB External Description%3BAcc:AGAP003794]
aga-miR-8-5p	AGAP003794-RA	-	3UTR	2719	2793	12	17	1	-	705	4.76346	18.1864	3.81064	9.83819	splicing factor%2C proline- and glutamine-rich [Source:VB External Description%3BAcc:AGAP003794]
aga-bantam-3p	AGAP009774-RA	-	3UTR	5656	5674	-	19	-	-	706	8.84643	2.12569	12.9562	12.6491	non des
aga-miR-14-3p	AGAP004212-RA	-	3UTR	1351	1495	1	32	-	2	707	4.3098	15.8246	4.95383	11.2437	calreticulin [Source:VB Community Annotation%3BAcc:AGAP004212]
aga-miR-277-3p	AGAP004212-RA	-	3UTR	1495	1544	20	-	1	-	708	4.3098	15.8246	4.95383	11.2437	calreticulin [Source:VB Community Annotation%3BAcc:AGAP004212]
aga-miR-275-3p	AGAP004362-RC	-	3UTR	4750	4794	-	1	-	-	709	0	7.08563	22.4828	6.5588	glutamate dehydrogenase (NAD(P)+) [Source:VB External Description%3BAcc:AGAP004362]
aga-miR-1	AGAP001713-RA	-	3UTR	4533	4648	5	10	19	-	710	16.5587	15.3522	4.1917	0	stearoyl-CoA desaturase (delta-9 desaturase) [Source:VB External Description%3BAcc:AGAP001713]
aga-miR-275-3p	AGAP001713-RA	-	3UTR	4581	4679	-	5	-	-	711	16.5587	15.3522	4.1917	0	stearoyl-CoA desaturase (delta-9 desaturase) [Source:VB External Description%3BAcc:AGAP001713]
aga-miR-79-3p	AGAP010238-RA	-	3UTR	2863	2900	-	-	9	-	712	1.13416	7.79419	1.90532	25.2982	non des
aga-bantam-3p	AGAP004203-RA	-	CDS	1727	1833	-	1	-	-	713	0	35.6643	0	0	vitellogenin [Source:VB Community Annotation%3BAcc:AGAP004203]
aga-miR-34-5p	AGAP004203-RA	-	CDS	1814	1861	-	-	1	22	714	0	35.6643	0	0	vitellogenin [Source:VB Community Annotation%3BAcc:AGAP004203]
aga-miR-8-3p	AGAP004203-RA	-	CDS	1801	1843	-	-	1	-	715	0	35.6643	0	0	vitellogenin [Source:VB Community Annotation%3BAcc:AGAP004203]
aga-miR-305-5p	AGAP006023-RB	-	3UTR	2790	2862	18	32	1	1	716	0	14.8798	12.9562	7.96425	tyrosine 3-monooxygenase [Source:VB External Description%3BAcc:AGAP006023]
aga-miR-14-3p	AGAP003208-RA	-	3UTR	2485	2541	-	13	-	-	717	3.40247	8.03038	3.81064	20.6134	solute carrier family 25%2C member 44 [Source:VB External Description%3BAcc:AGAP003208]
aga-miR-8-3p	AGAP001730-RA	-	3UTR	6711	6777	1	14	24	1	718	3.40247	4.25138	22.1017	6.09031	cyclin G2 [Source:VB External Description%3BAcc:AGAP001730]
aga-miR-277-3p	AGAP007781-RA	-	5UTR	418	479	-	6	-	-	719	12.7026	14.4074	8.3834	0	Eukaryotic translation initiation factor 4E-binding protein 1 [Source:VB External Description%3BAcc:AGAP007781]
aga-miR-1174-3p	AGAP012184-RA	-	3UTR	1715	1765	-	21	-	-	720	14.7441	10.3923	10.2887	0	FK506-binding protein 1 [Source:VB External Description%3BAcc:AGAP012184]
aga-miR-996	AGAP006702-RA	-	CDS	2171	2203	6	-	-	-	721	11.3416	18.895	0	4.68485	non des
aga-miR-14-3p	AGAP001930-RA	-	3UTR	2888	2979	9	-	1	-	722	2.26832	11.8094	11.4319	9.36971	Heterogeneous nuclear ribonucleoprotein 27C [Source:VB External Description%3BAcc:AGAP001930]
aga-miR-9c-5p	AGAP006623-RA	-	5UTR	203	234	13	-	-	-	723	10.2074	1.41713	11.0508	12.1806	Vps53 protein [Source:VB External Description%3BAcc:AGAP006623]
aga-miR-8-3p	AGAP028534-RA	-	3UTR	3575	3589	-	1	-	-	724	4.3098	8.73894	3.04851	18.7394	non des
aga-miR-92a	AGAP028534-RA	-	3UTR	3580	3638	8	-	-	-	725	4.3098	8.73894	3.04851	18.7394	non des
aga-miR-92b-3p	AGAP028534-RA	-	3UTR	3576	3642	14	-	-	-	726	4.3098	8.73894	3.04851	18.7394	non des
aga-miR-263a-5p	AGAP008762-RB	-	3UTR	950	986	10	-	-	-	727	18.1465	13.6989	0	2.81091	non des
aga-miR-8-3p	AGAP008762-RB	-	3UTR	927	1010	9	46	-	-	728	18.1465	13.6989	0	2.81091	non des
aga-miR-309	AGAP028433-RA	-	3UTR	16341	16427	-	-	5	-	729	1.81465	8.73894	11.0508	13.1176	non des
aga-miR-998-3p	AGAP011827-RA	-	3UTR	1732	1801	17	3	-	-	730	14.5172	17.7141	2.28638	0	acetyl-CoA acyltransferase [Source:VB External Description%3BAcc:AGAP011827]
aga-let-7-5p	AGAP009664-RA	-	3UTR	5920	5959	1	-	-	-	731	0.680495	9.4475	5.71596	18.7394	nuclear receptor coactivator 2 [Source:VB External Description%3BAcc:AGAP009664]
aga-miR-14-3p	AGAP007619-RA	-	3UTR	1721	1797	-	-	17	-	732	1.36099	17.0055	10.2887	5.62183	cytosolic nonspecific dipeptidase [Source:VB External Description%3BAcc:AGAP007619]
aga-miR-277-3p	AGAP006366-RC	-	3UTR	4064	4117	26	43	1	-	733	3.85614	16.5331	7.24021	6.5588	2-oxoglutarate dehydrogenase E1 component [Source:VB External Description%3BAcc:AGAP006366]
aga-miR-14-3p	AGAP010172-RA	-	3UTR	2320	2361	6	-	-	-	734	8.16594	6.37706	2.66745	16.8655	protein phosphatase 2 (formerly 2A)%2C catalytic subunit [Source:VB External Description%3BAcc:AGAP010172]
aga-miR-305-5p	AGAP007781-RA	-	3UTR	2472	2520	13	-	-	41	735	4.76346	12.7541	0	16.397	Eukaryotic translation initiation factor 4E-binding protein 1 [Source:VB External Description%3BAcc:AGAP007781]
aga-miR-281-3p	AGAP010054-RA	-	3UTR	3972	4013	1	-	-	-	736	10.2074	1.8895	4.57276	17.334	non des
aga-miR-276-3p	AGAP007373-RB	-	3UTR	1479	1552	19	-	-	-	737	12.2489	3.30663	7.62127	10.7752	Tetraspanin [Source:UniProtKB/TrEMBL%3BAcc:Q7QJ96]
aga-miR-308	AGAP005622-RA	-	3UTR	5491	5520	6	-	-	-	738	22.2295	8.03038	0	3.2794	F-box protein 33 [Source:VB External Description%3BAcc:AGAP005622]
aga-miR-8-3p	AGAP001573-RA	-	3UTR	3202	3356	-	23	21	1	739	4.3098	14.6436	9.52659	5.15334	Ras-related C3 botulinum toxin substrate 1 [Source:VB External Description%3BAcc:AGAP001573]
aga-miR-252-5p	AGAP000927-RB	-	3UTR	1080	1129	10	11	-	3	740	0	14.1713	13.7183	5.62183	myosin regulatory light chain%2C invertebrate [Source:VB External Description%3BAcc:AGAP000927]
aga-miR-184-3p	AGAP007406-RA	-	3UTR	1550	1609	-	-	-	10	741	10.8879	13.2265	0	9.36971	elongation factor 1-alpha [Source:VB External Description%3BAcc:AGAP007406]
aga-miR-252-5p	AGAP007406-RA	-	3UTR	1595	1654	1	-	-	-	742	10.8879	13.2265	0	9.36971	elongation factor 1-alpha [Source:VB External Description%3BAcc:AGAP007406]
aga-bantam-3p	AGAP008970-RA	-	3UTR	7001	7018	-	-	-	1	743	9.30009	5.90469	1.90532	16.397	nuclear pore complex protein Nup214 [Source:VB External Description%3BAcc:AGAP008970]
aga-miR-14-3p	AGAP005553-RA	-	3UTR	1628	1690	14	-	-	-	744	7.71227	0	9.14553	16.397	cellular retinaldehyde binding protein [Source:VB External Description%3BAcc:AGAP005553]
aga-miR-14-3p	AGAP005553-RA	-	3UTR	1595	1611	-	6	-	-	745	7.71227	0	9.14553	16.397	cellular retinaldehyde binding protein [Source:VB External Description%3BAcc:AGAP005553]
aga-miR-14-3p	AGAP009929-RA	-	5UTR	751	780	17	10	13	-	746	7.9391	14.6436	10.6698	0	exportin-1 [Source:VB External Description%3BAcc:AGAP009929]
aga-miR-14-3p	AGAP000927-RB	-	3UTR	879	949	-	7	-	-	747	13.1562	1.18094	13.7183	5.15334	myosin regulatory light chain%2C invertebrate [Source:VB External Description%3BAcc:AGAP000927]
aga-miR-306	AGAP002534-RA	-	3UTR	1070	1132	-	20	-	-	748	0	6.14088	13.3372	13.5861	dihydropteridine reductase [Source:VB External Description%3BAcc:AGAP002534]
aga-miR-8-3p	AGAP004781-RA	-	3UTR	3830	3903	-	1	19	1	749	7.71227	0	10.6698	14.523	Beta-1%2C4-galactosyltransferase I [Source:VB External Description%3BAcc:AGAP004781]
aga-miR-34-5p	AGAP004769-RA	-	CDS	3234	3285	14	-	-	-	750	17.6929	2.12569	8.00234	5.15334	Ras-related protein Rap-1b precursor [Source:VB External Description%3BAcc:AGAP004769]
aga-bantam-3p	AGAP005496-RA	-	3UTR	1917	1959	-	11	1	1	751	11.3416	16.2969	0	5.15334	leucine-rich immune protein (Short) [Source:VB Community Annotation%3BAcc:AGAP005496]
aga-miR-8-3p	AGAP005496-RA	-	CDS	1857	1957	1	-	-	-	752	11.3416	16.2969	0	5.15334	leucine-rich immune protein (Short) [Source:VB Community Annotation%3BAcc:AGAP005496]
aga-let-7-5p	AGAP001076-RB	-	3UTR	2557	2606	-	1	-	-	753	19.2807	9.21132	0	4.21637	cytochrome P450 [Source:VB Community Annotation%3BAcc:AGAP001076]
aga-miR-317-3p	AGAP001076-RB	-	3UTR	2505	2561	-	10	-	30	754	19.2807	9.21132	0	4.21637	cytochrome P450 [Source:VB Community Annotation%3BAcc:AGAP001076]
aga-miR-252-5p	AGAP006782-RA	-	CDS	939	1018	-	-	6	-	755	5.44396	21.9654	0	5.15334	ADP%2CATP carrier protein 1 [Source:VB External Description%3BAcc:AGAP006782]
aga-miR-14-3p	AGAP013079-RA	-	3UTR	1581	1659	3	1	94	-	756	10.4343	2.59806	8.3834	11.2437	non des
aga-miR-14-3p	AGAP001730-RA	-	3UTR	3862	3896	-	5	-	-	757	9.52692	7.558	0	15.46	cyclin G2 [Source:VB External Description%3BAcc:AGAP001730]
aga-miR-281-5p	AGAP001609-RA	-	3UTR	3497	3617	-	8	-	-	758	4.3098	14.6436	9.90766	3.74788	E3 ubiquitin-protein ligase MYLIP [Source:VB External Description%3BAcc:AGAP001609]
aga-miR-283-5p	AGAP001609-RA	-	3UTR	3497	3601	14	46	-	-	759	4.3098	14.6436	9.90766	3.74788	E3 ubiquitin-protein ligase MYLIP [Source:VB External Description%3BAcc:AGAP001609]
aga-miR-9b	AGAP005088-RA	-	3UTR	3902	3970	-	1	-	-	760	4.99029	0	13.7183	13.5861	non des
aga-miR-34-5p	AGAP013202-RA	-	CDS	715	810	2	3	129	-	761	9.30009	3.779	16.0047	3.2794	non des
aga-miR-34-5p	AGAP013202-RA	-	CDS	812	995	1	19	1	-	762	9.30009	3.779	16.0047	3.2794	non des
aga-let-7-5p	AGAP001279-RA	-	3UTR	8596	8622	-	7	1	2	763	7.71227	0	9.52659	14.9915	protein phosphatase 3%2C catalytic subunit [Source:VB External Description%3BAcc:AGAP001279]
aga-miR-309	AGAP006792-RA	-	CDS	447	507	-	-	22	-	764	2.49515	0	21.7206	7.96425	non des
aga-miR-1	AGAP000462-RA	-	3UTR	1670	1743	-	29	-	-	765	2.49515	14.4074	11.0508	4.21637	peptidyl-prolyl isomerase F (cyclophilin D) [Source:VB External Description%3BAcc:AGAP000462]
aga-miR-2-1-3p	AGAP000462-RA	-	3UTR	1703	1739	-	3	-	-	766	2.49515	14.4074	11.0508	4.21637	peptidyl-prolyl isomerase F (cyclophilin D) [Source:VB External Description%3BAcc:AGAP000462]
aga-miR-275-3p	AGAP000462-RA	-	3UTR	1701	1756	-	1	-	-	767	2.49515	14.4074	11.0508	4.21637	peptidyl-prolyl isomerase F (cyclophilin D) [Source:VB External Description%3BAcc:AGAP000462]
aga-miR-2b-3p	AGAP000462-RA	-	3UTR	1702	1741	-	16	-	-	768	2.49515	14.4074	11.0508	4.21637	peptidyl-prolyl isomerase F (cyclophilin D) [Source:VB External Description%3BAcc:AGAP000462]
aga-miR-989-3p	AGAP000462-RA	-	3UTR	1720	1844	-	14	-	1	769	2.49515	14.4074	11.0508	4.21637	peptidyl-prolyl isomerase F (cyclophilin D) [Source:VB External Description%3BAcc:AGAP000462]
aga-miR-14-3p	AGAP011255-RA	-	3UTR	6688	6717	-	-	1	-	770	6.35128	4.25138	4.1917	17.334	non des
aga-miR-34-5p	AGAP000532-RA	-	3UTR	4283	4320	-	-	1	-	771	6.35128	0	11.0508	14.523	histone deacetylase 6/10 [Source:VB External Description%3BAcc:AGAP000532]
aga-miR-281-3p	AGAP000627-RA	-	3UTR	1950	1999	9	-	-	-	772	8.16594	0	7.24021	16.397	casein kinase 1%2C alpha [Source:VB External Description%3BAcc:AGAP000627]
aga-let-7-5p	AGAP007803-RA	-	CDS	4756	4818	-	16	-	1	773	6.12445	14.8798	0	10.7752	non des
aga-miR-275-3p	AGAP007803-RA	-	CDS	4753	4826	-	1	-	-	774	6.12445	14.8798	0	10.7752	non des
aga-miR-34-5p	AGAP007803-RA	-	CDS	4783	4818	-	1	-	-	775	6.12445	14.8798	0	10.7752	non des
aga-miR-8-3p	AGAP011045-RA	-	3UTR	2588	2656	-	6	-	-	776	4.99029	16.7693	0	9.83819	non des
aga-miR-184-3p	AGAP003479-RA	-	3UTR	8819	8841	9	-	-	-	777	0	4.72375	12.5751	14.0546	non des
aga-miR-14-3p	AGAP009861-RA	-	3UTR	1336	1448	1	-	34	-	778	13.6099	3.54281	9.14553	5.15334	Profilin protein [Source:VB External Description%3BAcc:AGAP009861]
aga-miR-281-3p	AGAP012437-RA	-	CDS	1915	2074	-	20	-	-	779	3.17564	14.4074	3.04851	10.7752	non des
aga-miR-184-3p	AGAP012521-RA	-	CDS	1487	1578	-	-	1	-	780	6.35128	0	11.813	13.1176	non des
aga-miR-14-3p	AGAP000717-RA	-	3UTR	3262	3328	-	1	-	-	781	1.13416	8.73894	16.7668	4.68485	non des
aga-miR-317-3p	AGAP003429-RC	-	3UTR	1758	1819	-	3	-	-	782	4.76346	11.1008	2.28638	13.1176	LIM and senescent cell antigen-like domains 1 [Source:VB External Description%3BAcc:AGAP003429]
aga-miR-8-3p	AGAP003429-RC	-	3UTR	1873	1899	3	-	-	-	783	4.76346	11.1008	2.28638	13.1176	LIM and senescent cell antigen-like domains 1 [Source:VB External Description%3BAcc:AGAP003429]
aga-miR-309	AGAP003519-RA	-	CDS	11270	11345	-	-	16	-	784	13.6099	12.7541	0	4.68485	ankyrin repeat domain-containing protein 17 [Source:VB External Description%3BAcc:AGAP003519]
aga-miR-989-3p	AGAP003519-RA	-	CDS	11144	11265	26	1	-	-	785	13.6099	12.7541	0	4.68485	ankyrin repeat domain-containing protein 17 [Source:VB External Description%3BAcc:AGAP003519]
aga-miR-989-3p	AGAP003519-RA	-	CDS	11268	11394	12	42	-	3	786	13.6099	12.7541	0	4.68485	ankyrin repeat domain-containing protein 17 [Source:VB External Description%3BAcc:AGAP003519]
aga-miR-277-3p	AGAP001219-RA	-	CDS	734	767	-	13	-	-	787	9.75376	14.6436	6.47808	0	tubulin alpha-4A chain [Source:VB Community Annotation%3BAcc:AGAP001219]
aga-miR-305-5p	AGAP001219-RA	-	CDS	689	809	-	7	-	-	788	9.75376	14.6436	6.47808	0	tubulin alpha-4A chain [Source:VB Community Annotation%3BAcc:AGAP001219]
aga-miR-9b	AGAP011422-RA	-	3UTR	7168	7188	1	-	-	-	789	6.35128	0	9.52659	14.9915	carboxy-terminal domain RNA polymerase II polypeptide A small phosphatase [Source:VB External Description%3BAcc:AGAP011422]
aga-miR-8-3p	AGAP007513-RA	-	3UTR	2103	2126	-	5	-	-	790	7.9391	5.43231	3.04851	14.523	non des
aga-miR-8-3p	AGAP001043-RA	-	3UTR	5337	5380	-	5	-	-	791	6.35128	0	7.62127	16.8655	Armadillo segment polarity protein [Source:VB Community Annotation%3BAcc:AGAP001043]
aga-miR-11-3p	AGAP001023-RA	-	5UTR	533	566	16	-	-	-	792	3.40247	11.1008	14.4804	1.87394	myofilin variant B [Source:VB External Description%3BAcc:AGAP001023]
aga-miR-276-3p	AGAP001023-RA	-	5UTR	487	520	-	14	-	-	793	3.40247	11.1008	14.4804	1.87394	myofilin variant B [Source:VB External Description%3BAcc:AGAP001023]
aga-miR-8-3p	AGAP001023-RA	-	5UTR	374	443	-	1	-	-	794	3.40247	11.1008	14.4804	1.87394	myofilin variant B [Source:VB External Description%3BAcc:AGAP001023]
aga-miR-305-5p	AGAP007939-RA	-	3UTR	2815	2838	-	-	-	7	795	5.21713	21.2569	0	4.21637	starch phosphorylase [Source:VB External Description%3BAcc:AGAP007939]
aga-miR-2940-3p	AGAP006263-RA	-	3UTR	3110	3130	1	-	-	-	796	0	9.91988	9.52659	11.2437	arrestin Arr2-like [Source:VB Community Annotation%3BAcc:AGAP006263]
aga-miR-279-3p	AGAP003350-RA	-	3UTR	3065	3116	-	-	-	1	797	0	0	0	30.4516	phosphoenolpyruvate carboxykinase (GTP) [Source:VB External Description%3BAcc:AGAP003350]
aga-miR-276-5p	AGAP008141-RA	-	3UTR	2681	2716	11	-	-	-	798	7.03178	17.9503	0	5.62183	argininosuccinate lyase [Source:VB External Description%3BAcc:AGAP008141]
aga-miR-281-5p	AGAP008141-RA	-	3UTR	2682	2701	-	-	-	1	799	7.03178	17.9503	0	5.62183	argininosuccinate lyase [Source:VB External Description%3BAcc:AGAP008141]
aga-miR-14-3p	AGAP002619-RA	-	CDS	1590	1619	1	-	-	-	800	3.6293	0	11.4319	15.46	non des
aga-miR-306	AGAP001930-RA	-	3UTR	5083	5117	-	10	-	-	801	8.39277	7.08563	0	14.9915	Heterogeneous nuclear ribonucleoprotein 27C [Source:VB External Description%3BAcc:AGAP001930]
aga-miR-305-5p	AGAP013301-RA	-	3UTR	8894	8909	1	-	-	-	802	7.25861	9.4475	12.194	1.40546	non des
aga-miR-276-3p	AGAP002493-RA	-	CDS	1997	2077	-	16	-	-	803	0	0	3.81064	26.2352	non des
aga-miR-2-1-3p	AGAP002113-RB	-	3UTR	1137	1215	18	-	-	-	804	6.12445	3.779	3.42957	16.8655	Cytochrome b5 [Source:VB External Description%3BAcc:AGAP002113]
aga-miR-2b-3p	AGAP002113-RB	-	3UTR	1137	1205	12	-	-	-	805	6.12445	3.779	3.42957	16.8655	Cytochrome b5 [Source:VB External Description%3BAcc:AGAP002113]
aga-miR-305-5p	AGAP012423-RA	-	CDS	1922	1955	-	14	-	1	806	12.2489	7.558	10.2887	0	non des
aga-miR-14-3p	AGAP003754-RA	-	5UTR	1143	1238	25	11	1	49	807	0.453663	8.97513	7.62127	13.1176	non des
aga-miR-2-2-3p	AGAP005639-RA	-	CDS	481	547	-	4	-	-	808	7.71227	13.9351	8.3834	0	ATP-binding cassette transporter (ABC transporter) family B member 2 [Source:VB Community Annotation%3BAcc:AGAP005639]
aga-miR-2b-3p	AGAP005639-RA	-	CDS	481	547	-	13	-	-	809	7.71227	13.9351	8.3834	0	ATP-binding cassette transporter (ABC transporter) family B member 2 [Source:VB Community Annotation%3BAcc:AGAP005639]
aga-miR-9c-5p	AGAP000032-RA	-	3UTR	6930	7001	2	-	-	-	810	3.6293	17.2417	4.95383	4.21637	non des
aga-miR-277-3p	AGAP010147-RJ	-	CDS	736	807	1	-	12	-	811	14.0636	10.8646	4.95383	0	myosin heavy chain [Source:VB External Description%3BAcc:AGAP010147]
aga-miR-309	AGAP010147-RJ	-	CDS	722	789	-	1	-	-	812	14.0636	10.8646	4.95383	0	myosin heavy chain [Source:VB External Description%3BAcc:AGAP010147]
aga-miR-317-3p	AGAP010147-RJ	-	CDS	736	781	-	17	1	-	813	14.0636	10.8646	4.95383	0	myosin heavy chain [Source:VB External Description%3BAcc:AGAP010147]
aga-miR-276-3p	AGAP010147-RJ	-	3UTR	6694	6764	12	-	-	-	814	10.4343	6.84944	12.5751	0	myosin heavy chain [Source:VB External Description%3BAcc:AGAP010147]
aga-miR-281-5p	AGAP010147-RJ	-	3UTR	6675	6707	-	11	-	-	815	10.4343	6.84944	12.5751	0	myosin heavy chain [Source:VB External Description%3BAcc:AGAP010147]
aga-miR-305-5p	AGAP010147-RJ	-	3UTR	6695	6733	-	4	-	-	816	10.4343	6.84944	12.5751	0	myosin heavy chain [Source:VB External Description%3BAcc:AGAP010147]
aga-miR-8-3p	AGAP009154-RA	-	3UTR	2680	2754	-	-	2	-	817	12.4757	3.07044	4.57276	9.83819	actin-related protein 2/3 complex subunit 2 [Source:VB External Description%3BAcc:AGAP009154]
aga-miR-1	AGAP002358-RC	-	CDS	1032	1109	-	10	-	-	818	12.2489	12.9903	4.57276	0	ADP%2CATP carrier protein 2 [Source:VB External Description%3BAcc:AGAP002358]
aga-miR-14-3p	AGAP004504-RA	-	3UTR	3720	3741	-	1	-	-	819	5.44396	0	6.09702	18.2709	non des
aga-miR-14-3p	AGAP009564-RA	-	5UTR	130	185	11	2	-	-	820	14.0636	13.2265	2.28638	0	non des
aga-miR-2-1-3p	AGAP009564-RA	-	5UTR	141	185	-	1	-	-	821	14.0636	13.2265	2.28638	0	non des
aga-miR-2b-3p	AGAP009564-RA	-	5UTR	141	185	-	6	-	-	822	14.0636	13.2265	2.28638	0	non des
aga-miR-9a-5p	AGAP009564-RA	-	5UTR	125	190	21	-	-	-	823	14.0636	13.2265	2.28638	0	non des
aga-miR-1175-3p	AGAP011352-RA	-	3UTR	3850	3913	11	9	43	1	824	14.9709	9.91988	4.57276	0	glucosamine--fructose-6-phosphate aminotransferase (isomerizing) [Source:VB External Description%3BAcc:AGAP011352]
aga-miR-13b	AGAP007751-RA	-	3UTR	1962	1998	2	-	-	-	825	3.17564	7.08563	16.0047	3.2794	non des
aga-miR-184-3p	AGAP007798-RA	-	3UTR	2787	2831	8	-	-	-	826	11.3416	2.12569	12.194	3.74788	wee1-like protein kinase [Source:VB External Description%3BAcc:AGAP007798]
aga-miR-305-5p	AGAP007798-RA	-	3UTR	2796	2831	-	29	-	-	827	11.3416	2.12569	12.194	3.74788	wee1-like protein kinase [Source:VB External Description%3BAcc:AGAP007798]
aga-miR-8-3p	AGAP001991-RA	-	3UTR	685	763	-	9	-	1	828	7.9391	0	11.0508	10.3067	non des
aga-miR-2-2-3p	AGAP005079-RF	-	5UTR	1566	1587	-	4	-	-	829	10.2074	13.4627	0	5.62183	guanine nucleotide-binding protein G(q) alpha subunit [Source:VB External Description%3BAcc:AGAP005079]
aga-miR-2b-3p	AGAP005079-RF	-	5UTR	1565	1587	-	6	-	1	830	10.2074	13.4627	0	5.62183	guanine nucleotide-binding protein G(q) alpha subunit [Source:VB External Description%3BAcc:AGAP005079]
aga-miR-252-5p	AGAP009320-RA	-	3UTR	3108	3143	4	-	-	-	831	7.25861	0.94475	12.194	8.90122	non des
aga-miR-989-3p	AGAP000222-RB	-	CDS	10268	10316	-	1	-	-	832	5.21713	0	9.90766	14.0546	non des
aga-miR-309	AGAP011067-RA	-	3UTR	1947	2083	90	122	6	5	833	11.3416	3.07044	8.76447	6.09031	non des
aga-miR-309	AGAP002191-RA	-	CDS	325	428	3	-	92	28	834	1.58782	0	22.8638	4.68485	odorant binding protein 40 [Source:VB Community Annotation%3BAcc:AGAP002191]
aga-miR-13b	AGAP006271-RA	-	CDS	2746	2798	-	17	-	-	835	9.98059	14.4074	4.57276	0	non des
aga-miR-2-1-3p	AGAP006271-RA	-	CDS	2745	2797	-	15	-	-	836	9.98059	14.4074	4.57276	0	non des
aga-miR-2-2-3p	AGAP006271-RA	-	CDS	2766	2800	6	-	-	-	837	9.98059	14.4074	4.57276	0	non des
aga-miR-2b-3p	AGAP006271-RA	-	CDS	2743	2797	-	1	-	-	838	9.98059	14.4074	4.57276	0	non des
aga-miR-8-5p	AGAP000523-RA	-	3UTR	967	1041	1	-	-	-	839	6.35128	0	11.813	10.7752	F-type H+-transporting ATPase subunit c [Source:VB External Description%3BAcc:AGAP000523]
aga-miR-989-3p	AGAP013202-RA	-	CDS	726	755	1	1	-	-	840	9.30009	0	16.0047	3.2794	non des
aga-miR-277-3p	AGAP010039-RA	-	CDS	613	683	-	6	1	1	841	6.12445	10.8646	2.28638	9.36971	non des
aga-miR-2b-3p	AGAP002493-RA	-	3UTR	6873	6962	-	2	-	-	842	1.13416	5.43231	8.00234	14.0546	non des
aga-miR-277-3p	AGAP009863-RA	-	3UTR	1568	1601	-	10	1	-	843	0	4.25138	9.14553	14.9915	Eukaryotic translation initiation factor 4A%2C isoform 2 [Source:VB External Description%3BAcc:AGAP009863]
aga-miR-14-3p	AGAP002358-RC	-	3UTR	1677	1747	14	11	-	2	844	7.03178	0	9.14553	12.1806	ADP%2CATP carrier protein 2 [Source:VB External Description%3BAcc:AGAP002358]
aga-miR-277-3p	AGAP002358-RC	-	3UTR	1727	1755	-	12	-	1	845	7.03178	0	9.14553	12.1806	ADP%2CATP carrier protein 2 [Source:VB External Description%3BAcc:AGAP002358]
aga-miR-281-3p	AGAP001023-RA	-	3UTR	1799	1875	-	-	20	-	846	2.04148	9.4475	11.813	5.15334	myofilin variant B [Source:VB External Description%3BAcc:AGAP001023]
aga-miR-989-3p	AGAP012956-RA	-	3UTR	4635	4693	-	3	-	-	847	5.44396	8.03038	14.8615	0	non des
aga-miR-317-3p	AGAP004852-RB	-	CDS	1283	1391	19	27	-	-	848	7.03178	13.2265	8.00234	0	Adducin [Source:VB External Description%3BAcc:AGAP004852]
aga-miR-184-3p	AGAP011571-RA	-	3UTR	2515	2566	1	-	-	-	849	12.9294	9.68369	0	5.62183	non des
aga-miR-989-3p	AGAP001548-RA	-	3UTR	572	620	-	23	-	-	850	4.99029	20.7845	2.28638	0	Stress-associated endoplasmic reticulum protein 2 [Source:VB External Description%3BAcc:AGAP001548]
aga-miR-14-3p	AGAP003997-RA	-	3UTR	9040	9058	-	-	-	2	851	7.03178	0	6.47808	14.523	casein kinase 1%2C gamma [Source:VB External Description%3BAcc:AGAP003997]
aga-miR-8-5p	AGAP002586-RA	-	3UTR	2551	2585	-	5	-	-	852	7.48544	0	10.6698	9.83819	glycogen(starch) synthase [Source:VB External Description%3BAcc:AGAP002586]
aga-miR-9a-5p	AGAP003656-RC	-	3UTR	12202	12244	9	-	-	-	853	14.2904	0.708563	4.57276	8.43274	Terribly reduced optic lobes%2C isoform B [Source:VB External Description%3BAcc:AGAP003656]
aga-miR-277-3p	AGAP009929-RA	-	CDS	4439	4512	-	10	-	-	854	6.12445	6.84944	1.90532	13.1176	exportin-1 [Source:VB External Description%3BAcc:AGAP009929]
aga-miR-34-5p	AGAP001486-RA	-	3UTR	3106	3161	12	12	39	-	855	4.76346	4.48756	14.4804	4.21637	non des
aga-miR-1174-3p	AGAP003342-RA	-	CDS	1789	1894	-	1	-	-	856	3.40247	8.50275	0	15.9285	xeroderma pigmentosum group C-complementing protein [Source:VB External Description%3BAcc:AGAP003342]
aga-miR-305-5p	AGAP003342-RA	-	CDS	1814	1894	9	-	-	5	857	3.40247	8.50275	0	15.9285	xeroderma pigmentosum group C-complementing protein [Source:VB External Description%3BAcc:AGAP003342]
aga-miR-184-3p	AGAP000523-RA	-	CDS	646	679	12	-	-	-	858	7.9391	8.03038	11.813	0	F-type H+-transporting ATPase subunit c [Source:VB External Description%3BAcc:AGAP000523]
aga-miR-184-3p	AGAP000523-RA	-	CDS	700	738	-	54	-	-	859	7.9391	8.03038	11.813	0	F-type H+-transporting ATPase subunit c [Source:VB External Description%3BAcc:AGAP000523]
aga-miR-281-5p	AGAP000523-RA	-	CDS	622	705	-	1	-	-	860	7.9391	8.03038	11.813	0	F-type H+-transporting ATPase subunit c [Source:VB External Description%3BAcc:AGAP000523]
aga-miR-275-3p	AGAP007808-RA	-	CDS	2574	2597	-	1	-	-	861	5.67079	10.8646	0	11.2437	non des
aga-miR-932-5p	AGAP009863-RA	-	3UTR	1855	1924	4	-	-	-	862	6.35128	12.2818	9.14553	0	Eukaryotic translation initiation factor 4A%2C isoform 2 [Source:VB External Description%3BAcc:AGAP009863]
aga-miR-2-1-3p	AGAP007998-RA	-	CDS	1891	1919	-	1	-	-	863	19.9612	2.59806	3.42957	1.87394	Mitochondrial Rho GTPase 2 [Source:VB External Description%3BAcc:AGAP007998]
aga-miR-999-3p	AGAP007998-RA	-	CDS	1893	1919	-	-	1	-	864	19.9612	2.59806	3.42957	1.87394	Mitochondrial Rho GTPase 2 [Source:VB External Description%3BAcc:AGAP007998]
aga-miR-1	AGAP004362-RC	-	3UTR	3951	4014	1	1	-	1	865	4.99029	4.25138	0	18.2709	glutamate dehydrogenase (NAD(P)+) [Source:VB External Description%3BAcc:AGAP004362]
aga-miR-8-3p	AGAP012703-RA	-	CDS	698	766	9	-	-	-	866	7.48544	9.68369	0	10.3067	takeout 2 [Source:VB Community Annotation%3BAcc:AGAP012703]
aga-miR-13b	AGAP010929-RA	-	CDS	1302	1410	1	-	-	-	867	9.98059	12.5179	4.95383	0	tubulin beta [Source:VB External Description%3BAcc:AGAP010929]
aga-miR-281-5p	AGAP010929-RA	-	CDS	1270	1355	1	23	-	1	868	9.98059	12.5179	4.95383	0	tubulin beta [Source:VB External Description%3BAcc:AGAP010929]
aga-miR-2-2-3p	AGAP004176-RA	-	3UTR	4817	4905	-	-	1	-	869	2.94881	12.2818	7.62127	4.68485	serine/threonine-protein kinase/endoribonuclease IRE1 [Source:VB External Description%3BAcc:AGAP004176]
aga-miR-8-3p	AGAP007737-RA	-	CDS	1429	1509	28	-	-	-	870	11.7952	7.558	8.00234	0	non des
aga-miR-124	AGAP001497-RB	-	3UTR	4132	4178	-	-	-	1	871	7.48544	6.14088	13.7183	0	Alpha-actinin%2C sarcomeric [Source:VB External Description%3BAcc:AGAP001497]
aga-miR-34-5p	AGAP001497-RB	-	3UTR	4157	4183	1	-	-	-	872	7.48544	6.14088	13.7183	0	Alpha-actinin%2C sarcomeric [Source:VB External Description%3BAcc:AGAP001497]
aga-miR-8-3p	AGAP001730-RA	-	3UTR	6965	7010	-	2	-	-	873	4.53663	8.26657	0	14.523	cyclin G2 [Source:VB External Description%3BAcc:AGAP001730]
aga-let-7-5p	AGAP009096-RA	-	3UTR	2571	2648	-	-	24	-	874	3.40247	12.0456	7.62127	4.21637	non des
aga-miR-305-5p	AGAP003860-RC	-	3UTR	4019	4053	5	-	-	-	875	5.21713	11.1008	0	10.7752	proline dehydrogenase [Source:VB External Description%3BAcc:AGAP003860]
aga-miR-305-5p	AGAP006480-RA	-	5UTR	75	176	27	54	-	2	876	7.03178	16.2969	0	3.74788	non des
aga-miR-9a-5p	AGAP006480-RA	-	5UTR	44	99	-	2	-	-	877	7.03178	16.2969	0	3.74788	non des
aga-miR-989-3p	AGAP009566-RA	-	CDS	1753	1820	5	38	-	2	878	7.25861	13.2265	0	6.5588	zinc finger protein 271 [Source:VB External Description%3BAcc:AGAP009566]
aga-miR-34-5p	AGAP004775-RA	-	5UTR	423	545	53	44	-	-	879	9.75376	10.6284	6.47808	0	Xaa-Pro dipeptidase [Source:VB External Description%3BAcc:AGAP004775]
aga-miR-277-3p	AGAP009595-RA	-	3UTR	2255	2277	-	4	-	-	880	9.30009	5.6685	11.813	0	sodium/potassium-transporting ATPase subunit beta [Source:VB External Description%3BAcc:AGAP009595]
aga-miR-8-3p	AGAP003586-RA	-	3UTR	1552	1605	17	8	-	-	881	4.76346	0	10.2887	11.7121	Phosphate carrier%2C mitochondrial [Source:VB External Description%3BAcc:AGAP003586]
aga-miR-2-2-3p	AGAP003860-RC	-	3UTR	4581	4623	1	-	-	-	882	0	8.26657	7.24021	11.2437	proline dehydrogenase [Source:VB External Description%3BAcc:AGAP003860]
aga-miR-2b-3p	AGAP003860-RC	-	3UTR	4582	4623	1	-	-	-	883	0	8.26657	7.24021	11.2437	proline dehydrogenase [Source:VB External Description%3BAcc:AGAP003860]
aga-miR-263a-5p	AGAP001082-RA	-	CDS	880	904	-	4	-	-	884	6.35128	11.5732	8.76447	0	saposin [Source:VB External Description%3BAcc:AGAP001082]
aga-miR-184-3p	AGAP001325-RA	-	CDS	424	446	1	-	1	-	885	10.6611	8.50275	0	7.49577	peroxiredoxin 5%2C atypical 2-Cys peroxiredoxin [Source:VB External Description%3BAcc:AGAP001325]
aga-miR-92a	AGAP008711-RA	-	3UTR	8192	8230	-	25	-	2	886	1.81465	6.84944	3.42957	14.523	solute carrier organic anion transporter family%2C member 3A [Source:VB External Description%3BAcc:AGAP008711]
aga-miR-92b-3p	AGAP008711-RA	-	3UTR	8192	8230	-	1	-	-	887	1.81465	6.84944	3.42957	14.523	solute carrier organic anion transporter family%2C member 3A [Source:VB External Description%3BAcc:AGAP008711]
aga-let-7-5p	AGAP001951-RA	-	5UTR	86	139	9	1	-	-	888	9.30009	7.79419	0	9.36971	butyryl-CoA dehydrogenase [Source:VB External Description%3BAcc:AGAP001951]
aga-miR-34-5p	AGAP001951-RA	-	5UTR	86	202	14	-	-	-	889	9.30009	7.79419	0	9.36971	butyryl-CoA dehydrogenase [Source:VB External Description%3BAcc:AGAP001951]
aga-miR-13b	AGAP008790-RB	-	3UTR	7654	7720	1	25	-	-	890	6.35128	13.9351	0	6.09031	disintegrin and metalloproteinase domain-containing protein 10 [Source:VB External Description%3BAcc:AGAP008790]
aga-miR-8-3p	AGAP008790-RB	-	3UTR	7676	7710	22	-	-	-	891	6.35128	13.9351	0	6.09031	disintegrin and metalloproteinase domain-containing protein 10 [Source:VB External Description%3BAcc:AGAP008790]
aga-miR-14-3p	AGAP002076-RA	-	3UTR	2213	2229	1	-	-	-	892	6.57811	10.6284	9.14553	0	heat shock 70kDa protein 1/8 [Source:VB External Description%3BAcc:AGAP002076]
aga-miR-8-3p	AGAP011988-RA	-	3UTR	5917	6010	-	2	-	-	893	2.04148	10.6284	5.33489	8.43274	non des
aga-miR-989-3p	AGAP000393-RA	-	CDS	1058	1080	2	14	-	-	894	0.453663	20.5483	5.33489	0	Trimeric intracellular cation channel type B [Source:VB External Description%3BAcc:AGAP000393]
aga-miR-14-3p	AGAP007852-RA	-	3UTR	2934	3007	-	-	13	1	895	2.26832	0	0	23.8928	aconitate hydratase 1 / homoaconitase [Source:VB External Description%3BAcc:AGAP007852]
aga-miR-2796-3p	AGAP007852-RA	-	3UTR	2941	2987	-	19	-	-	896	2.26832	0	0	23.8928	aconitate hydratase 1 / homoaconitase [Source:VB External Description%3BAcc:AGAP007852]
aga-bantam-3p	AGAP001023-RA	-	3UTR	1374	1403	3	-	-	-	897	7.03178	0	10.2887	8.90122	myofilin variant B [Source:VB External Description%3BAcc:AGAP001023]
aga-miR-14-3p	AGAP006782-RA	-	3UTR	1567	1586	3	-	-	-	898	8.84643	13.4627	3.81064	0	ADP%2CATP carrier protein 1 [Source:VB External Description%3BAcc:AGAP006782]
aga-miR-8-3p	AGAP008931-RA	-	3UTR	2212	2250	-	21	-	2	899	1.81465	8.03038	12.5751	3.74788	inorganic phosphate cotransporter [Source:VB External Description%3BAcc:AGAP008931]
aga-miR-277-3p	AGAP006366-RC	-	CDS	2750	2804	-	-	35	-	900	9.30009	11.8094	4.95383	0	2-oxoglutarate dehydrogenase E1 component [Source:VB External Description%3BAcc:AGAP006366]
aga-miR-34-5p	AGAP006257-RA	-	CDS	611	660	5	-	-	-	901	16.105	5.19613	0	4.68485	non des
aga-miR-989-3p	AGAP000805-RA	-	3UTR	4790	4819	-	1	-	-	902	5.44396	0	8.76447	11.7121	BTB/POZ domain-containing protein KCTD16 [Source:VB External Description%3BAcc:AGAP000805]
aga-miR-13b	AGAP012952-RA	-	3UTR	2206	2241	5	-	-	-	903	2.49515	8.97513	6.09702	8.43274	non des
aga-miR-308	AGAP012952-RA	-	3UTR	2211	2281	-	-	17	-	904	2.49515	8.97513	6.09702	8.43274	non des
aga-miR-12-5p	AGAP008969-RA	-	3UTR	4211	4230	-	2	-	-	905	0	8.97513	16.7668	0	Cyclin-Y [Source:VB External Description%3BAcc:AGAP008969]
aga-miR-309	AGAP000641-RA	-	CDS	743	802	-	-	9	-	906	1.36099	0	20.1964	4.21637	odorant binding protein 34 [Source:VB Community Annotation%3BAcc:AGAP000641]
aga-miR-14-3p	AGAP000090-RA	-	3UTR	9279	9339	-	7	-	1	907	8.6196	11.8094	5.33489	0	adenylate cyclase [Source:VB External Description%3BAcc:AGAP000090]
aga-miR-306	AGAP000090-RA	-	3UTR	9274	9336	-	1	-	-	908	8.6196	11.8094	5.33489	0	adenylate cyclase [Source:VB External Description%3BAcc:AGAP000090]
aga-let-7-5p	AGAP009160-RA	-	5UTR	1020	1140	-	7	-	1	909	4.99029	0	9.52659	11.2437	Arf-GAP%2C GTPase%2C ANK repeat and PH domain-containing protein 1/2/3 [Source:VB External Description%3BAcc:AGAP009160]
aga-miR-971-3p	AGAP002076-RA	-	3UTR	2264	2348	-	4	-	-	910	0	6.37706	14.0994	5.15334	heat shock 70kDa protein 1/8 [Source:VB External Description%3BAcc:AGAP002076]
aga-miR-989-3p	AGAP002076-RA	-	3UTR	2270	2321	11	-	-	-	911	0	6.37706	14.0994	5.15334	heat shock 70kDa protein 1/8 [Source:VB External Description%3BAcc:AGAP002076]
aga-miR-277-3p	AGAP002350-RE	-	3UTR	2040	2064	-	7	-	-	912	5.44396	0	6.09702	14.0546	troponin T%2C fast skeletal muscle [Source:VB External Description%3BAcc:AGAP002350]
aga-miR-9a-5p	AGAP002350-RE	-	3UTR	2080	2152	-	1	-	-	913	5.44396	0	6.09702	14.0546	troponin T%2C fast skeletal muscle [Source:VB External Description%3BAcc:AGAP002350]
aga-miR-989-3p	AGAP003160-RA	-	CDS	4007	4059	-	25	-	-	914	8.39277	9.21132	0	7.96425	MAP kinase interacting serine/threonine kinase [Source:VB External Description%3BAcc:AGAP003160]
aga-miR-8-5p	AGAP002955-RA	-	3UTR	3762	3812	12	-	-	-	915	1.81465	8.73894	5.71596	9.36971	leishmanolysin-like peptidase [Source:VB External Description%3BAcc:AGAP002955]
aga-miR-252-5p	AGAP001082-RA	-	CDS	1511	1566	-	-	2	23	916	0	11.8094	5.71596	7.96425	saposin [Source:VB External Description%3BAcc:AGAP001082]
aga-miR-14-3p	AGAP002732-RA	-	3UTR	2927	3040	3	-	-	-	917	3.17564	11.337	7.24021	3.74788	non des
aga-miR-8-3p	AGAP028617-RA	-	3UTR	7998	8025	-	8	-	-	918	6.12445	0	8.00234	11.2437	sortilin-related receptor [Source:VB External Description%3BAcc:AGAP028617]
aga-miR-11-3p	AGAP010954-RA	-	3UTR	3899	3946	-	11	15	-	919	6.57811	0	8.00234	10.7752	non des
aga-miR-14-3p	AGAP009566-RA	-	3UTR	4178	4249	1	-	-	-	920	6.57811	0	12.5751	6.09031	zinc finger protein 271 [Source:VB External Description%3BAcc:AGAP009566]
aga-miR-34-5p	AGAP009566-RA	-	3UTR	4144	4231	-	2	-	1	921	6.57811	0	12.5751	6.09031	zinc finger protein 271 [Source:VB External Description%3BAcc:AGAP009566]
aga-miR-184-3p	AGAP007781-RA	-	3UTR	1344	1388	-	15	1	-	922	5.44396	10.3923	0	9.36971	Eukaryotic translation initiation factor 4E-binding protein 1 [Source:VB External Description%3BAcc:AGAP007781]
aga-miR-309	AGAP007512-RB	-	3UTR	8627	8643	-	-	-	1	923	5.67079	0	7.24021	12.1806	phosphatidylinositol 4-kinase [Source:VB External Description%3BAcc:AGAP007512]
aga-miR-1175-3p	AGAP003331-RA	-	CDS	2507	2580	-	1	-	-	924	9.75376	4.95994	10.2887	0	Enolase-phosphatase E1 [Source:VB External Description%3BAcc:AGAP003331]
aga-miR-317-3p	AGAP009463-RA	-	3UTR	3165	3200	-	1	-	-	925	5.89762	11.1008	8.00234	0	ATP-binding cassette transporter (ABC transporter) family G member 11 [Source:VB Community Annotation%3BAcc:AGAP009463]
aga-miR-8-3p	AGAP009463-RA	-	3UTR	3149	3204	15	-	1	-	926	5.89762	11.1008	8.00234	0	ATP-binding cassette transporter (ABC transporter) family G member 11 [Source:VB Community Annotation%3BAcc:AGAP009463]
aga-let-7-5p	AGAP006023-RB	-	5UTR	386	407	1	-	-	-	927	0	4.95994	8.76447	11.2437	tyrosine 3-monooxygenase [Source:VB External Description%3BAcc:AGAP006023]
aga-miR-9b	AGAP000047-RA	-	3UTR	1450	1490	-	-	-	22	928	6.80495	9.68369	0	8.43274	cuticular protein RR-2 family 130 [Source:VB Community Annotation%3BAcc:AGAP000047]
aga-miR-9c-5p	AGAP000047-RA	-	3UTR	1458	1532	-	2	-	-	929	6.80495	9.68369	0	8.43274	cuticular protein RR-2 family 130 [Source:VB Community Annotation%3BAcc:AGAP000047]
aga-miR-2940-3p	AGAP001520-RA	-	3UTR	5458	5491	-	11	-	-	930	7.25861	8.26657	0	9.36971	protein phosphatase 1%2C regulatory (inhibitor) subunit 3 [Source:VB External Description%3BAcc:AGAP001520]
aga-miR-1175-3p	AGAP006948-RB	-	3UTR	1657	1729	13	2	28	-	931	7.03178	0	1.90532	15.9285	Tubulin polymerization-promoting protein [Source:VB External Description%3BAcc:AGAP006948]
aga-miR-989-3p	AGAP005427-RA	-	CDS	257	327	7	-	-	-	932	2.04148	7.79419	5.71596	9.36971	60S ribosomal protein L28 [Source:VB Community Annotation%3BAcc:AGAP005427]
aga-miR-317-3p	AGAP011139-RA	-	3UTR	8921	8958	-	11	-	1	933	12.2489	5.43231	0	7.02728	non des
aga-miR-8-3p	AGAP008662-RA	-	CDS	1380	1485	101	109	11	4	934	7.25861	12.2818	0	5.15334	non des
aga-miR-276-3p	AGAP001218-RA	-	CDS	768	862	3	-	-	-	935	7.48544	6.37706	0	10.7752	Tubulin alpha-4A chain [Source:VB External Description%3BAcc:AGAP001218]
aga-miR-286	AGAP006557-RA	-	5UTR	23	112	-	-	1	-	936	0	0	24.3881	0	non des
aga-miR-309	AGAP006557-RA	-	5UTR	37	64	-	-	7	-	937	0	0	24.3881	0	non des
aga-miR-8-3p	AGAP012236-RA	-	5UTR	1088	1152	14	-	-	-	938	11.1147	10.6284	0	2.81091	non des
aga-miR-8-3p	AGAP010699-RA	-	3UTR	2353	2398	-	5	-	-	939	6.35128	6.37706	11.813	0	SWI/SNF-related matrix-associated actin-dependent regulator of chromatin [Source:VB External Description%3BAcc:AGAP010699]
aga-miR-1	AGAP002076-RA	-	CDS	2156	2224	24	-	-	-	940	6.57811	10.6284	7.24021	0	heat shock 70kDa protein 1/8 [Source:VB External Description%3BAcc:AGAP002076]
aga-miR-308	AGAP001520-RA	-	3UTR	5364	5404	-	5	-	-	941	6.80495	8.26657	0	9.36971	protein phosphatase 1%2C regulatory (inhibitor) subunit 3 [Source:VB External Description%3BAcc:AGAP001520]
aga-miR-989-3p	AGAP006376-RA	-	3UTR	9441	9462	1	-	-	-	942	7.9391	0	9.90766	6.5588	PAR-domain protein 1 [Source:VB Community Annotation%3BAcc:AGAP006376]
aga-miR-8-3p	AGAP002789-RA	-	3UTR	1828	1872	13	-	-	-	943	7.03178	0.94475	11.813	4.68485	non des
aga-miR-184-3p	AGAP006552-RA	-	5UTR	231	301	-	-	15	-	944	1.36099	0	22.8638	0	non des
aga-miR-309	AGAP006552-RA	-	5UTR	219	295	-	-	1	-	945	1.36099	0	22.8638	0	non des
aga-miR-8-3p	AGAP006552-RA	-	CDS	252	299	-	-	19	-	946	1.36099	0	22.8638	0	non des
aga-miR-989-3p	AGAP006552-RA	-	5UTR	242	267	-	2	-	-	947	1.36099	0	22.8638	0	non des
aga-miR-14-3p	AGAP000245-RA	-	3UTR	1183	1231	1	-	2	-	948	6.35128	5.6685	1.52425	10.7752	non des
aga-miR-13b	AGAP005135-RA	-	CDS	1187	1229	-	15	-	-	949	6.35128	6.14088	0	11.7121	non des
aga-miR-2-2-3p	AGAP005135-RA	-	CDS	1188	1218	-	4	-	-	950	6.35128	6.14088	0	11.7121	non des
aga-miR-2b-3p	AGAP005135-RA	-	CDS	1188	1218	-	3	-	-	951	6.35128	6.14088	0	11.7121	non des
aga-miR-252-5p	AGAP008127-RA	-	3UTR	3881	3971	-	-	3	-	952	0.680495	12.0456	4.95383	6.5588	receptor-type tyrosine-protein phosphatase N [Source:VB External Description%3BAcc:AGAP008127]
aga-miR-989-3p	AGAP008127-RA	-	3UTR	3822	3935	15	7	-	-	953	0.680495	12.0456	4.95383	6.5588	receptor-type tyrosine-protein phosphatase N [Source:VB External Description%3BAcc:AGAP008127]
aga-miR-989-3p	AGAP008127-RA	-	3UTR	3908	3971	1	-	-	-	954	0.680495	12.0456	4.95383	6.5588	receptor-type tyrosine-protein phosphatase N [Source:VB External Description%3BAcc:AGAP008127]
aga-miR-317-3p	AGAP001093-RA	-	CDS	421	456	3	-	-	-	955	8.6196	5.6685	0	9.83819	fos-like antigen%2C invertebrate [Source:VB External Description%3BAcc:AGAP001093]
aga-miR-1175-3p	AGAP007104-RA	-	3UTR	2823	2877	-	8	-	1	956	7.71227	0	8.3834	7.96425	farnesyl diphosphate synthase [Source:VB External Description%3BAcc:AGAP007104]
aga-miR-980-3p	AGAP009325-RA	-	3UTR	1278	1326	-	21	-	1	957	6.57811	2.59806	3.04851	11.7121	non des
aga-miR-309	AGAP006549-RA	-	3UTR	421	464	-	-	19	-	958	0	0	23.626	0	non des
aga-miR-306	AGAP006186-RE	-	3UTR	4039	4076	7	-	-	-	959	5.67079	0	6.85915	11.2437	calcium-transporting ATPase sarcoplasmic/endoplasmic reticulum type [Source:VB External Description%3BAcc:AGAP006186]
aga-miR-13b	AGAP001520-RA	-	5UTR	191	273	-	8	-	-	960	6.57811	6.37706	9.90766	0.936971	protein phosphatase 1%2C regulatory (inhibitor) subunit 3 [Source:VB External Description%3BAcc:AGAP001520]
aga-miR-8-3p	AGAP010025-RA	-	CDS	492	633	47	32	1	-	961	10.6611	9.21132	3.81064	0	Rab GDP dissociation inhibitor beta [Source:VB External Description%3BAcc:AGAP010025]
aga-miR-989-3p	AGAP012956-RA	-	3UTR	7530	7549	-	1	-	-	962	7.9391	4.01519	0	11.7121	non des
aga-miR-8-3p	AGAP003839-RA	-	3UTR	4484	4538	-	-	20	1	963	4.76346	14.6436	0	4.21637	Fem-1 homolog c [Source:VB External Description%3BAcc:AGAP003839]
aga-miR-989-3p	AGAP003839-RA	-	3UTR	4493	4569	-	18	-	-	964	4.76346	14.6436	0	4.21637	Fem-1 homolog c [Source:VB External Description%3BAcc:AGAP003839]
aga-miR-34-5p	AGAP003350-RB	-	CDS	403	478	-	2	-	-	965	9.52692	0	8.00234	6.09031	phosphoenolpyruvate carboxykinase (GTP) [Source:VB External Description%3BAcc:AGAP003350]
aga-miR-277-3p	AGAP008190-RA	-	3UTR	3471	3485	1	-	-	-	966	6.12445	0	7.62127	9.83819	Gliotactin [Source:VB External Description%3BAcc:AGAP008190]
aga-miR-34-5p	AGAP000877-RA	-	3UTR	2345	2412	3	-	-	-	967	7.03178	0.94475	1.14319	14.523	cytochrome P450 [Source:VB Community Annotation%3BAcc:AGAP000877]
aga-miR-8-3p	AGAP007867-RA	-	3UTR	2797	2833	-	16	-	3	968	4.76346	0	8.00234	10.7752	non des
aga-miR-1175-3p	AGAP000222-RB	-	3UTR	15211	15250	9	-	-	-	969	3.40247	4.72375	1.90532	13.5861	non des
aga-miR-2-1-3p	AGAP006017-RA	-	3UTR	5385	5407	1	-	-	-	970	6.57811	8.97513	0	7.96425	serine/threonine-protein phosphatase 6 regulatory subunit 3 [Source:VB External Description%3BAcc:AGAP006017]
aga-miR-2b-3p	AGAP006017-RA	-	3UTR	5385	5407	1	-	-	-	971	6.57811	8.97513	0	7.96425	serine/threonine-protein phosphatase 6 regulatory subunit 3 [Source:VB External Description%3BAcc:AGAP006017]
aga-miR-34-5p	AGAP008216-RA	-	CDS	323	376	6	-	-	-	972	7.9391	9.4475	0	6.09031	salivary gland protein 7 [Source:VB Community Annotation%3BAcc:AGAP008216]
aga-miR-317-3p	AGAP001056-RA	-	3UTR	566	615	15	-	-	-	973	5.89762	0	3.04851	14.523	ubiquitin-conjugating enzyme E2 L3 [Source:VB External Description%3BAcc:AGAP001056]
aga-miR-281-5p	AGAP004096-RB	-	3UTR	6219	6259	12	-	-	-	974	3.85614	0	10.6698	8.90122	Serine/threonine-protein phosphatase 2A 56 kDa regulatory subunit epsilon [Source:VB External Description%3BAcc:AGAP004096]
aga-miR-276-5p	AGAP001730-RA	-	3UTR	8930	8992	-	9	-	-	975	2.26832	4.72375	0	16.397	cyclin G2 [Source:VB External Description%3BAcc:AGAP001730]
aga-miR-13b	AGAP009144-RA	-	CDS	1151	1225	-	1	-	-	976	4.08297	14.6436	4.57276	0	non des
aga-miR-2-1-3p	AGAP010011-RA	-	CDS	1399	1435	1	-	-	-	977	4.99029	4.25138	0	14.0546	Protein MEMO1 [Source:VB External Description%3BAcc:AGAP010011]
aga-miR-2b-3p	AGAP010011-RA	-	CDS	1399	1435	2	-	-	-	978	4.99029	4.25138	0	14.0546	Protein MEMO1 [Source:VB External Description%3BAcc:AGAP010011]
aga-miR-276-3p	AGAP008001-RB	-	3UTR	1443	1467	6	-	-	-	979	0	13.2265	5.33489	4.68485	40S ribosomal protein S27a [Source:VB Community Annotation%3BAcc:AGAP008001]
aga-miR-2-2-3p	AGAP011064-RA	-	3UTR	2998	3064	-	3	-	-	980	8.84643	10.1561	0	4.21637	non des
aga-miR-2b-3p	AGAP011064-RA	-	3UTR	2998	3064	-	7	-	-	981	8.84643	10.1561	0	4.21637	non des
aga-miR-11-3p	AGAP004443-RB	-	CDS	1706	1862	1	-	-	-	982	2.94881	10.3923	6.09702	3.74788	glycogen synthase kinase 3 beta [Source:VB External Description%3BAcc:AGAP004443]
aga-miR-277-3p	AGAP009765-RA	-	3UTR	2575	2607	-	-	-	1	983	2.49515	4.95994	3.04851	12.6491	Dymeclin [Source:VB External Description%3BAcc:AGAP009765]
aga-miR-14-3p	AGAP028511-RA	-	3UTR	3727	3801	-	1	-	-	984	6.35128	4.01519	0	12.6491	non des
aga-miR-277-3p	AGAP013362-RA	-	CDS	275	304	2	-	-	-	985	2.72198	8.03038	12.194	0	non des
aga-miR-34-5p	AGAP013362-RA	-	CDS	225	328	51	8	129	-	986	2.72198	8.03038	12.194	0	non des
aga-miR-124	AGAP010843-RA	-	5UTR	962	980	-	-	11	-	987	7.25861	0	5.33489	10.3067	non des
aga-miR-281-3p	AGAP003997-RA	-	3UTR	10098	10140	-	13	-	-	988	0	9.21132	0	13.5861	casein kinase 1%2C gamma [Source:VB External Description%3BAcc:AGAP003997]
aga-miR-1	AGAP000696-RA	-	3UTR	1505	1575	-	-	1	-	989	4.99029	0	8.00234	9.83819	non des
aga-miR-305-5p	AGAP007242-RA	-	3UTR	1343	1371	1	14	-	-	990	5.67079	4.01519	0	13.1176	cleavage and polyadenylation specificity factor subunit 5 [Source:VB External Description%3BAcc:AGAP007242]
aga-miR-989-3p	AGAP006186-RE	-	3UTR	3392	3453	31	-	-	-	991	4.3098	7.08563	9.14553	2.34243	calcium-transporting ATPase sarcoplasmic/endoplasmic reticulum type [Source:VB External Description%3BAcc:AGAP006186]
aga-miR-14-3p	AGAP009737-RA	-	3UTR	2378	2408	-	2	-	1	992	3.85614	0	5.33489	13.5861	Elongation factor G%2C mitochondrial [Source:VB External Description%3BAcc:AGAP009737]
aga-miR-305-5p	AGAP028371-RA	-	CDS	69	107	-	1	1	1	993	9.07326	7.558	0	6.09031	cytochrome c oxidase subunit III [Source:VB Community Annotation%3BAcc:AGAP028371]
aga-miR-305-5p	AGAP007065-RA	-	5UTR	1533	1602	1	13	-	-	994	6.12445	3.54281	1.90532	11.2437	transcription factor CP2 and related proteins [Source:VB External Description%3BAcc:AGAP007065]
aga-miR-309	AGAP010954-RA	-	3UTR	6082	6151	-	-	76	-	995	0	4.25138	11.4319	7.02728	non des
aga-miR-8-3p	AGAP000310-RA	-	3UTR	1578	1632	-	-	28	-	996	2.94881	0	9.90766	9.83819	mitogen-activated protein kinase kinase 3 [Source:VB External Description%3BAcc:AGAP000310]
aga-miR-283-5p	AGAP006017-RA	-	3UTR	7756	7811	-	-	3	-	997	4.76346	0	5.71596	12.1806	serine/threonine-protein phosphatase 6 regulatory subunit 3 [Source:VB External Description%3BAcc:AGAP006017]
aga-miR-9c-3p	AGAP000167-RA	-	3UTR	2185	2257	-	1	-	-	998	6.35128	11.1008	0	5.15334	Lipid storage droplets surface-binding protein 2 [Source:VB External Description%3BAcc:AGAP000167]
aga-miR-263a-5p	AGAP008419-RD	-	3UTR	2732	2761	1	-	-	-	999	5.67079	0	8.00234	8.90122	Ras-related protein Rab-14 [Source:VB External Description%3BAcc:AGAP008419]
aga-miR-9a-5p	AGAP004353-RA	-	3UTR	4517	4589	-	-	1	-	1000	6.12445	4.72375	0	11.7121	dual specificity phosphatase [Source:VB External Description%3BAcc:AGAP004353]
aga-miR-34-5p	AGAP013026-RA	-	3UTR	10501	10545	14	-	-	-	1001	7.71227	0	7.24021	7.49577	non des
aga-miR-184-3p	AGAP005095-RA	-	CDS	2287	2316	-	1	-	-	1002	4.99029	7.08563	10.2887	0	actin beta/gamma 1 [Source:VB External Description%3BAcc:AGAP005095]
aga-miR-34-5p	AGAP005095-RA	-	CDS	2248	2302	-	11	-	1	1003	4.99029	7.08563	10.2887	0	actin beta/gamma 1 [Source:VB External Description%3BAcc:AGAP005095]
aga-miR-1	AGAP005243-RA	-	3UTR	3316	3436	-	5	-	-	1004	6.12445	5.6685	8.76447	1.87394	non des
aga-miR-305-5p	AGAP005243-RA	-	3UTR	3363	3438	-	23	-	-	1005	6.12445	5.6685	8.76447	1.87394	non des
aga-miR-34-5p	AGAP005243-RA	-	3UTR	3348	3415	8	-	-	-	1006	6.12445	5.6685	8.76447	1.87394	non des
aga-miR-14-3p	AGAP000472-RA	-	3UTR	3482	3553	1	-	-	-	1007	4.76346	0	7.62127	9.83819	chordin [Source:VB External Description%3BAcc:AGAP000472]
aga-miR-2b-3p	AGAP009583-RC	-	3UTR	1567	1591	3	-	-	-	1008	4.99029	2.59806	11.4319	3.2794	non des
aga-miR-1175-3p	AGAP007406-RA	-	5UTR	82	197	-	22	-	-	1009	5.89762	13.4627	0	2.81091	elongation factor 1-alpha [Source:VB External Description%3BAcc:AGAP007406]
aga-miR-8-3p	AGAP007406-RA	-	5UTR	82	194	1	17	-	-	1010	5.89762	13.4627	0	2.81091	elongation factor 1-alpha [Source:VB External Description%3BAcc:AGAP007406]
aga-miR-8-3p	AGAP028461-RA	-	3UTR	7908	7936	1	-	-	-	1011	8.16594	10.1561	3.81064	0	non des
aga-miR-92a	AGAP028461-RA	-	3UTR	7886	7924	8	-	-	-	1012	8.16594	10.1561	3.81064	0	non des
aga-miR-14-3p	AGAP028373-RA	-	CDS	319	354	13	-	-	-	1013	5.21713	5.6685	0	11.2437	NADH dehydrogenase subunit 3 [Source:VB Community Annotation%3BAcc:AGAP028373]
aga-miR-275-3p	AGAP007120-RA	-	3UTR	632	695	1	-	-	27	1014	0	6.84944	4.95383	10.3067	nucleoside-diphosphate kinase [Source:VB External Description%3BAcc:AGAP007120]
aga-miR-305-5p	AGAP007120-RA	-	CDS	502	620	-	2	-	-	1015	0	6.84944	4.95383	10.3067	nucleoside-diphosphate kinase [Source:VB External Description%3BAcc:AGAP007120]
aga-miR-317-3p	AGAP000651-RA	-	3UTR	1717	1741	-	-	-	1	1016	0	6.14088	8.00234	7.96425	actin [Source:VB Community Annotation%3BAcc:AGAP000651]
aga-miR-989-3p	AGAP000651-RA	-	3UTR	1650	1795	19	28	-	2	1017	0	6.14088	8.00234	7.96425	actin [Source:VB Community Annotation%3BAcc:AGAP000651]
aga-miR-N4-3p	AGAP008969-RA	-	5UTR	262	307	7	-	-	-	1018	5.21713	0	6.09702	10.7752	Cyclin-Y [Source:VB External Description%3BAcc:AGAP008969]
aga-bantam-3p	AGAP011638-RA	-	CDS	3762	3798	1	-	30	-	1019	7.48544	9.4475	0	5.15334	non des
aga-miR-100-5p	AGAP009182-RA	-	3UTR	2661	2693	-	1	-	-	1020	4.99029	0	5.33489	11.7121	protein transport protein SEC61 subunit alpha [Source:VB External Description%3BAcc:AGAP009182]
aga-miR-281-3p	AGAP009182-RA	-	3UTR	2662	2735	-	8	-	-	1021	4.99029	0	5.33489	11.7121	protein transport protein SEC61 subunit alpha [Source:VB External Description%3BAcc:AGAP009182]
aga-miR-14-3p	AGAP007335-RA	-	3UTR	5011	5042	-	1	-	-	1022	7.71227	0	4.95383	9.36971	E3 ubiquitin-protein ligase BRE1 [Source:VB External Description%3BAcc:AGAP007335]
aga-miR-276-3p	AGAP006136-RA	-	3UTR	1292	1359	1	-	-	-	1023	8.16594	5.90469	0	7.96425	Monocyte to macrophage differentiation factor 2 [Source:VB External Description%3BAcc:AGAP006136]
aga-miR-277-3p	AGAP010464-RB	-	5UTR	90	176	16	8	-	-	1024	8.84643	8.03038	0	5.15334	NADH dehydrogenase (ubiquinone) 1 alpha/beta subcomplex 1 [Source:VB External Description%3BAcc:AGAP010464]
aga-miR-2940-3p	AGAP010464-RB	-	CDS	135	208	-	21	-	-	1025	8.84643	8.03038	0	5.15334	NADH dehydrogenase (ubiquinone) 1 alpha/beta subcomplex 1 [Source:VB External Description%3BAcc:AGAP010464]
aga-miR-277-3p	AGAP001761-RA	-	3UTR	4032	4058	13	-	-	-	1026	5.21713	1.18094	3.04851	12.6491	ceramide synthetase [Source:VB External Description%3BAcc:AGAP001761]
aga-miR-305-5p	AGAP001761-RA	-	3UTR	4033	4072	3	-	-	-	1027	5.21713	1.18094	3.04851	12.6491	ceramide synthetase [Source:VB External Description%3BAcc:AGAP001761]
aga-miR-252-5p	AGAP010957-RA	-	5UTR	193	257	-	18	-	-	1028	7.9391	7.558	6.47808	0	calmodulin [Source:VB External Description%3BAcc:AGAP010957]
aga-miR-8-3p	AGAP028617-RA	-	3UTR	8891	8945	8	-	-	-	1029	6.12445	7.79419	8.00234	0	sortilin-related receptor [Source:VB External Description%3BAcc:AGAP028617]
aga-miR-275-3p	AGAP001023-RA	-	CDS	894	931	-	1	-	2	1030	5.89762	9.4475	0	6.5588	myofilin variant B [Source:VB External Description%3BAcc:AGAP001023]
aga-miR-306	AGAP001978-RA	-	CDS	3096	3179	17	40	-	2	1031	6.12445	9.21132	0	6.5588	non des
aga-miR-281-5p	AGAP008327-RA	-	3UTR	1758	1799	-	12	-	-	1032	6.80495	1.41713	5.33489	8.43274	DnaJ homolog subfamily B member 11 [Source:VB External Description%3BAcc:AGAP008327]
aga-miR-34-5p	AGAP006023-RB	-	3UTR	3363	3386	-	1	-	-	1033	0	7.79419	8.00234	6.09031	tyrosine 3-monooxygenase [Source:VB External Description%3BAcc:AGAP006023]
aga-miR-989-3p	AGAP006023-RB	-	3UTR	3291	3314	1	-	-	-	1034	0	7.79419	8.00234	6.09031	tyrosine 3-monooxygenase [Source:VB External Description%3BAcc:AGAP006023]
aga-miR-9b	AGAP008926-RB	-	3UTR	2771	2819	-	4	-	-	1035	1.58782	7.32181	12.9562	0	shingomyelin synthase [Source:VB External Description%3BAcc:AGAP008926]
aga-miR-263a-5p	AGAP003860-RC	-	3UTR	4665	4684	-	21	-	-	1036	6.35128	8.26657	7.24021	0	proline dehydrogenase [Source:VB External Description%3BAcc:AGAP003860]
aga-miR-989-3p	AGAP007771-RA	-	CDS	5527	5568	29	10	-	1	1037	6.35128	5.6685	0	9.83819	non des
aga-miR-276-3p	AGAP001713-RA	-	3UTR	4738	4856	3	-	-	-	1038	6.57811	9.91988	5.33489	0	stearoyl-CoA desaturase (delta-9 desaturase) [Source:VB External Description%3BAcc:AGAP001713]
aga-miR-989-3p	AGAP001713-RA	-	3UTR	4756	4852	-	1	-	-	1039	6.57811	9.91988	5.33489	0	stearoyl-CoA desaturase (delta-9 desaturase) [Source:VB External Description%3BAcc:AGAP001713]
aga-miR-8-3p	AGAP012050-RA	-	3UTR	1946	2005	15	20	-	5	1040	7.9391	5.43231	0	8.43274	Cell differentiation protein RCD1 homolog [Source:VB External Description%3BAcc:AGAP012050]
aga-miR-34-5p	AGAP004795-RA	-	3UTR	5599	5665	18	-	-	-	1041	7.9391	8.50275	5.33489	0	RNA polymerase II elongation factor ELL [Source:VB External Description%3BAcc:AGAP004795]
aga-miR-8-3p	AGAP008988-RA	-	3UTR	1984	2017	3	-	-	-	1042	9.98059	8.03038	0	3.74788	glutamine synthetase [Source:VB External Description%3BAcc:AGAP008988]
aga-miR-1	AGAP004159-RA	-	3UTR	2840	2877	-	4	-	1	1043	0	6.37706	8.76447	6.5588	malate dehydrogenase (oxaloacetate-decarboxylating)(NADP+) [Source:VB External Description%3BAcc:AGAP004159]
aga-miR-275-3p	AGAP009566-RA	-	CDS	364	409	8	-	-	-	1044	6.35128	9.68369	0	5.62183	zinc finger protein 271 [Source:VB External Description%3BAcc:AGAP009566]
aga-miR-277-3p	AGAP009566-RA	-	CDS	325	391	27	-	-	-	1045	6.35128	9.68369	0	5.62183	zinc finger protein 271 [Source:VB External Description%3BAcc:AGAP009566]
aga-miR-281-3p	AGAP009566-RA	-	CDS	380	458	-	14	-	-	1046	6.35128	9.68369	0	5.62183	zinc finger protein 271 [Source:VB External Description%3BAcc:AGAP009566]
aga-miR-305-5p	AGAP009566-RA	-	CDS	365	410	-	29	-	1	1047	6.35128	9.68369	0	5.62183	zinc finger protein 271 [Source:VB External Description%3BAcc:AGAP009566]
aga-miR-309	AGAP009566-RA	-	CDS	348	385	-	-	13	-	1048	6.35128	9.68369	0	5.62183	zinc finger protein 271 [Source:VB External Description%3BAcc:AGAP009566]
aga-miR-305-5p	AGAP012048-RA	-	5UTR	227	336	-	-	-	8	1049	7.03178	8.97513	0	5.62183	citrate synthase [Source:VB External Description%3BAcc:AGAP012048]
aga-miR-34-5p	AGAP012048-RA	-	5UTR	262	331	-	20	-	-	1050	7.03178	8.97513	0	5.62183	citrate synthase [Source:VB External Description%3BAcc:AGAP012048]
aga-let-7-5p	AGAP000523-RA	-	3UTR	1299	1423	2	-	-	-	1051	7.48544	9.91988	4.1917	0	F-type H+-transporting ATPase subunit c [Source:VB External Description%3BAcc:AGAP000523]
aga-miR-305-5p	AGAP000523-RA	-	3UTR	1279	1321	43	-	1	-	1052	7.48544	9.91988	4.1917	0	F-type H+-transporting ATPase subunit c [Source:VB External Description%3BAcc:AGAP000523]
aga-let-7-5p	AGAP000605-RA	-	5UTR	148	181	-	1	-	-	1053	7.71227	6.84944	0	7.02728	non des
aga-miR-281-5p	AGAP002493-RA	-	CDS	4696	4801	15	-	-	-	1054	11.1147	7.79419	2.66745	0	non des
aga-miR-9a-5p	AGAP002493-RA	-	CDS	4802	4831	21	-	-	-	1055	11.1147	7.79419	2.66745	0	non des
aga-miR-305-5p	AGAP001826-RA	-	CDS	9941	10000	1	18	-	-	1056	9.07326	7.08563	5.33489	0	lipophorin [Source:VB Community Annotation%3BAcc:AGAP001826]
aga-miR-2b-3p	AGAP001330-RA	-	CDS	1648	1704	-	1	-	-	1057	0	9.21132	0	12.1806	furin [Source:VB External Description%3BAcc:AGAP001330]
aga-miR-308	AGAP001330-RA	-	CDS	1679	1720	-	20	-	1	1058	0	9.21132	0	12.1806	furin [Source:VB External Description%3BAcc:AGAP001330]
aga-miR-305-5p	AGAP005617-RA	-	3UTR	4532	4573	-	-	4	-	1059	3.40247	12.7541	5.33489	0	non des
aga-miR-1	AGAP007103-RB	-	CDS	1131	1205	-	25	-	-	1060	5.21713	11.1008	0	5.15334	Calsyntenin-1 [Source:VB External Description%3BAcc:AGAP007103]
aga-miR-184-3p	AGAP002040-RB	-	3UTR	4199	4233	7	-	-	-	1061	6.35128	1.41713	7.24021	6.5588	Brother of iHog [Source:VB External Description%3BAcc:AGAP002040]
aga-miR-34-5p	AGAP002898-RB	-	3UTR	1361	1414	-	1	-	-	1062	0	21.2569	0	0	glutathione S-transferase zeta class 1 [Source:VB Community Annotation%3BAcc:AGAP002898]
aga-miR-13b	AGAP008503-RB	-	3UTR	1378	1454	13	-	-	-	1063	5.89762	8.97513	0	6.5588	non des
aga-miR-2-1-3p	AGAP008503-RB	-	3UTR	1379	1428	-	11	-	-	1064	5.89762	8.97513	0	6.5588	non des
aga-miR-2b-3p	AGAP008503-RB	-	3UTR	1375	1428	-	5	-	-	1065	5.89762	8.97513	0	6.5588	non des
aga-miR-14-3p	AGAP010396-RA	-	CDS	2085	2168	24	41	38	-	1066	6.57811	6.37706	8.3834	0	kinesin family member 3/17 [Source:VB External Description%3BAcc:AGAP010396]
aga-miR-281-3p	AGAP010396-RA	-	CDS	2093	2170	27	2	1	2	1067	6.57811	6.37706	8.3834	0	kinesin family member 3/17 [Source:VB External Description%3BAcc:AGAP010396]
aga-miR-317-3p	AGAP005721-RA	-	3UTR	3498	3546	4	-	1	-	1068	0.680495	4.01519	6.85915	9.83819	chondroitin 4-sulfotransferase [Source:VB External Description%3BAcc:AGAP005721]
aga-miR-8-3p	AGAP000372-RA	-	3UTR	4716	4735	1	-	-	-	1069	7.71227	0	10.2887	3.2794	non des
aga-miR-14-3p	AGAP002134-RA	-	CDS	1185	1219	5	-	-	-	1070	9.75376	4.95994	0	6.5588	non des
aga-miR-34-5p	AGAP010700-RA	-	3UTR	4044	4063	2	-	-	-	1071	6.12445	0	3.42957	11.7121	SWI/SNF-related matrix-associated actin-dependent regulator of chromatin [Source:VB External Description%3BAcc:AGAP010700]
aga-miR-8-3p	AGAP010700-RA	-	3UTR	3985	4039	1	-	-	-	1072	6.12445	0	3.42957	11.7121	SWI/SNF-related matrix-associated actin-dependent regulator of chromatin [Source:VB External Description%3BAcc:AGAP010700]
aga-miR-9a-5p	AGAP008190-RA	-	3UTR	4441	4481	8	-	-	-	1073	4.53663	9.68369	0	7.02728	Gliotactin [Source:VB External Description%3BAcc:AGAP008190]
aga-miR-1	AGAP005088-RA	-	3UTR	4160	4223	10	-	-	-	1074	3.6293	0	11.0508	6.5588	non des
aga-miR-14-3p	AGAP008556-RA	-	3UTR	3952	3997	-	1	-	-	1075	1.81465	10.6284	4.1917	4.68485	non des
aga-miR-989-3p	AGAP008556-RA	-	3UTR	3880	3975	26	-	1	-	1076	1.81465	10.6284	4.1917	4.68485	non des
aga-let-7-5p	AGAP000235-RC	-	3UTR	2185	2211	-	-	1	-	1077	3.85614	0	6.09702	11.2437	Thymosin [Source:VB External Description%3BAcc:AGAP000235]
aga-miR-2b-3p	AGAP008093-RA	-	5UTR	365	396	-	1	-	-	1078	4.3098	0	6.09702	10.7752	four-jointed box protein 1 [Source:VB External Description%3BAcc:AGAP008093]
aga-miR-34-5p	AGAP002193-RA	-	3UTR	2261	2368	-	1	-	-	1079	4.08297	2.83425	12.9562	1.40546	nuclear RNA export factor 1/2 [Source:VB External Description%3BAcc:AGAP002193]
aga-miR-184-3p	AGAP007065-RA	-	5UTR	1462	1534	7	-	-	-	1080	4.08297	4.01519	1.90532	11.2437	transcription factor CP2 and related proteins [Source:VB External Description%3BAcc:AGAP007065]
aga-miR-277-3p	AGAP010147-RJ	-	3UTR	7738	7780	-	16	-	-	1081	7.48544	5.19613	8.3834	0	myosin heavy chain [Source:VB External Description%3BAcc:AGAP010147]
aga-miR-8-3p	AGAP010147-RJ	-	3UTR	7774	7809	6	-	-	-	1082	7.48544	5.19613	8.3834	0	myosin heavy chain [Source:VB External Description%3BAcc:AGAP010147]
aga-miR-14-3p	AGAP006681-RA	-	3UTR	1142	1168	11	-	-	-	1083	3.85614	0	8.76447	8.43274	non des
aga-miR-184-3p	AGAP007375-RA	-	3UTR	3161	3196	6	-	-	-	1084	5.21713	0	8.76447	7.02728	non des
aga-miR-14-3p	AGAP003263-RA	-	3UTR	1161	1230	-	-	1	-	1085	8.39277	1.41713	8.00234	3.2794	CDC42 small effector protein-like protein [Source:VB External Description%3BAcc:AGAP003263]
aga-miR-34-5p	AGAP009860-RA	-	3UTR	7010	7055	-	-	36	-	1086	3.6293	0	6.09702	11.2437	non des
aga-miR-124	AGAP000009-RB	-	CDS	1285	1334	-	22	-	-	1087	5.89762	8.97513	6.09702	0	syntaxin-binding protein [Source:VB External Description%3BAcc:AGAP000009]
aga-miR-184-3p	AGAP000009-RB	-	CDS	1269	1332	-	14	-	1	1088	5.89762	8.97513	6.09702	0	syntaxin-binding protein [Source:VB External Description%3BAcc:AGAP000009]
aga-miR-34-5p	AGAP012048-RA	-	CDS	1320	1410	28	20	-	11	1089	5.67079	7.79419	0	7.49577	citrate synthase [Source:VB External Description%3BAcc:AGAP012048]
aga-miR-34-5p	AGAP002119-RB	-	3UTR	6041	6086	18	-	-	1	1090	6.80495	9.4475	0	4.68485	dual-specificity tyrosine-(Y)-phosphorylation regulated kinase [Source:VB External Description%3BAcc:AGAP002119]
aga-miR-8-3p	AGAP013301-RA	-	3UTR	8832	8870	-	7	-	-	1091	2.94881	4.48756	12.194	1.40546	non des
aga-miR-13b	AGAP002119-RB	-	CDS	3255	3292	-	9	-	-	1092	4.53663	9.91988	6.47808	0	dual-specificity tyrosine-(Y)-phosphorylation regulated kinase [Source:VB External Description%3BAcc:AGAP002119]
aga-miR-305-5p	AGAP002119-RB	-	CDS	3281	3306	4	-	-	-	1093	4.53663	9.91988	6.47808	0	dual-specificity tyrosine-(Y)-phosphorylation regulated kinase [Source:VB External Description%3BAcc:AGAP002119]
aga-miR-989-3p	AGAP002119-RB	-	CDS	3356	3401	1	-	-	36	1094	4.53663	9.91988	6.47808	0	dual-specificity tyrosine-(Y)-phosphorylation regulated kinase [Source:VB External Description%3BAcc:AGAP002119]
aga-miR-9b	AGAP009595-RA	-	3UTR	1929	1964	-	19	1	1	1095	2.72198	4.48756	13.7183	0	sodium/potassium-transporting ATPase subunit beta [Source:VB External Description%3BAcc:AGAP009595]
aga-miR-281-3p	AGAP012223-RA	-	3UTR	8077	8100	-	2	-	-	1096	6.35128	5.6685	0	8.90122	nuclear receptor subfamily 1 group D member 3 [Source:VB External Description%3BAcc:AGAP012223]
aga-miR-275-3p	AGAP001721-RA	-	3UTR	1848	1940	-	-	-	1	1097	4.3098	0	7.24021	9.36971	translocon-associated protein subunit alpha [Source:VB External Description%3BAcc:AGAP001721]
aga-miR-275-3p	AGAP001826-RA	-	CDS	814	867	-	15	-	-	1098	9.52692	8.26657	3.04851	0	lipophorin [Source:VB Community Annotation%3BAcc:AGAP001826]
aga-miR-8-3p	AGAP001826-RA	-	CDS	821	841	-	15	-	1	1099	9.52692	8.26657	3.04851	0	lipophorin [Source:VB Community Annotation%3BAcc:AGAP001826]
aga-miR-14-3p	AGAP007175-RA	-	3UTR	3432	3464	-	-	14	-	1100	6.12445	0	5.33489	9.36971	phosphatidate cytidylyltransferase [Source:VB External Description%3BAcc:AGAP007175]
aga-miR-8-3p	AGAP006441-RB	-	3UTR	1383	1460	1	-	-	-	1101	2.04148	14.1713	4.57276	0	GTP cyclohydrolase I [Source:VB External Description%3BAcc:AGAP006441]
aga-miR-34-5p	AGAP002189-RA	-	CDS	795	831	-	-	1	-	1102	0	0	20.5774	0	odorant binding protein 14 [Source:VB Community Annotation%3BAcc:AGAP002189]
aga-miR-8-3p	AGAP007803-RA	-	CDS	5037	5060	2	-	-	-	1103	5.89762	8.73894	6.09702	0	non des
aga-miR-2-2-3p	AGAP008004-RA	-	5UTR	442	487	-	1	-	-	1104	0	3.779	12.194	4.68485	non des
aga-miR-2b-3p	AGAP008004-RA	-	5UTR	442	487	-	3	-	-	1105	0	3.779	12.194	4.68485	non des
aga-miR-1175-3p	AGAP000720-RA	-	3UTR	7822	7861	13	-	-	-	1106	5.21713	0	8.3834	7.02728	Neuronal cell adhesion molecule [Source:VB External Description%3BAcc:AGAP000720]
aga-miR-9a-5p	AGAP007975-RB	-	3UTR	2283	2351	-	4	-	-	1107	2.49515	10.1561	0	7.96425	pyruvate dehydrogenase E2 component (dihydrolipoamide acetyltransferase) [Source:VB External Description%3BAcc:AGAP007975]
aga-miR-281-5p	AGAP000605-RA	-	CDS	716	760	-	14	25	-	1108	7.48544	6.61325	6.47808	0	non des
aga-miR-2-1-3p	AGAP007633-RD	-	CDS	1594	1668	-	-	-	1	1109	3.17564	0	3.81064	13.5861	solute carrier family 36 (proton-coupled amino acid transporter) [Source:VB External Description%3BAcc:AGAP007633]
aga-miR-279-3p	AGAP006414-RA	-	3UTR	2007	2030	4	-	-	-	1110	3.85614	7.79419	0	8.90122	chitinase [Source:VB External Description%3BAcc:AGAP006414]
aga-miR-317-3p	AGAP006414-RA	-	3UTR	2011	2037	-	-	-	28	1111	3.85614	7.79419	0	8.90122	chitinase [Source:VB External Description%3BAcc:AGAP006414]
aga-miR-33-5p	AGAP009774-RA	-	3UTR	5247	5309	1	-	17	-	1112	4.99029	0	5.71596	9.83819	non des
aga-miR-8-3p	AGAP010171-RA	-	CDS	580	628	-	9	-	-	1113	4.3098	5.43231	0	10.7752	non des
aga-miR-14-3p	AGAP000237-RA	-	3UTR	3665	3688	1	-	-	-	1114	9.30009	6.61325	4.57276	0	cAMP response element-binding protein (CREB) [Source:VB External Description%3BAcc:AGAP000237]
aga-miR-8-3p	AGAP000237-RA	-	3UTR	3652	3699	13	-	-	-	1115	9.30009	6.61325	4.57276	0	cAMP response element-binding protein (CREB) [Source:VB External Description%3BAcc:AGAP000237]
aga-miR-14-3p	AGAP009264-RA	-	3UTR	2205	2322	3	-	-	-	1116	5.21713	4.95994	0	10.3067	ethanolamine-phosphate cytidylyltransferase [Source:VB External Description%3BAcc:AGAP009264]
aga-miR-305-5p	AGAP028568-RA	-	CDS	2456	2525	-	-	1	-	1117	7.71227	7.08563	0	5.62183	non des
aga-miR-14-3p	AGAP012186-RA	-	3UTR	4462	4533	30	45	-	16	1118	8.16594	6.14088	6.09702	0	lipoyltransferase 1 [Source:VB External Description%3BAcc:AGAP012186]
aga-miR-124	AGAP007406-RA	-	3UTR	1505	1533	7	-	-	-	1119	10.8879	0	0	9.36971	elongation factor 1-alpha [Source:VB External Description%3BAcc:AGAP007406]
aga-miR-277-3p	AGAP000823-RA	-	3UTR	2314	2395	-	12	-	-	1120	2.94881	7.08563	0	10.3067	CD81 antigen [Source:VB External Description%3BAcc:AGAP000823]
aga-miR-8-3p	AGAP000029-RA	-	3UTR	13316	13350	3	-	-	-	1121	5.44396	4.95994	9.90766	0	E1A/CREB-binding protein [Source:VB External Description%3BAcc:AGAP000029]
aga-miR-1175-3p	AGAP012424-RA	-	3UTR	7519	7610	8	-	-	-	1122	0	10.8646	3.81064	5.62183	insulin receptor [Source:VB Community Annotation%3BAcc:AGAP012424]
aga-miR-8-3p	AGAP012424-RA	-	3UTR	7500	7564	14	5	-	-	1123	0	10.8646	3.81064	5.62183	insulin receptor [Source:VB Community Annotation%3BAcc:AGAP012424]
aga-miR-14-3p	AGAP009622-RA	-	3UTR	2072	2172	-	13	1	1	1124	0	10.8646	1.90532	7.49577	6-phosphofructo-2-kinase / fructose-2%2C6-bisphosphatase [Source:VB External Description%3BAcc:AGAP009622]
aga-miR-14-3p	AGAP005913-RA	-	5UTR	384	415	1	-	-	-	1125	6.35128	6.84944	0	7.02728	guanine nucleotide-binding protein G(I)/G(S)/G(T) subunit beta-1 [Source:VB External Description%3BAcc:AGAP005913]
aga-miR-14-3p	AGAP005913-RA	-	5UTR	327	383	-	4	-	-	1126	6.35128	6.84944	0	7.02728	guanine nucleotide-binding protein G(I)/G(S)/G(T) subunit beta-1 [Source:VB External Description%3BAcc:AGAP005913]
aga-miR-281-3p	AGAP007852-RB	-	3UTR	2915	2948	-	-	14	-	1127	4.3098	8.26657	7.62127	0	aconitate hydratase 1 / homoaconitase [Source:VB External Description%3BAcc:AGAP007852]
aga-miR-306	AGAP003860-RC	-	CDS	2343	2414	5	-	-	-	1128	5.21713	7.32181	7.62127	0	proline dehydrogenase [Source:VB External Description%3BAcc:AGAP003860]
aga-miR-305-5p	AGAP001192-RA	-	CDS	281	351	7	-	-	-	1129	2.26832	3.779	14.0994	0	non des
aga-miR-34-5p	AGAP008036-RA	-	3UTR	1897	1913	1	-	-	-	1130	5.44396	0	7.62127	7.02728	non des
aga-miR-184-3p	AGAP004744-RA	-	5UTR	111	128	-	1	-	-	1131	3.85614	0	6.85915	9.36971	succinyl-CoA ligase beta subunit [Source:VB Community Annotation%3BAcc:AGAP004744]
aga-miR-989-3p	AGAP010157-RB	-	3UTR	1066	1115	-	-	2	-	1132	3.40247	0	11.0508	5.62183	allatostatin 2 [Source:VB Community Annotation%3BAcc:AGAP010157]
aga-miR-998-3p	AGAP003325-RA	-	3UTR	714	755	-	7	-	-	1133	4.76346	9.21132	6.09702	0	NADH dehydrogenase (ubiquinone) 1 alpha subcomplex 4 [Source:VB External Description%3BAcc:AGAP003325]
aga-miR-317-3p	AGAP002350-RC	-	5UTR	114	141	7	-	-	-	1134	6.80495	0	7.62127	5.62183	troponin T%2C fast skeletal muscle [Source:VB External Description%3BAcc:AGAP002350]
aga-miR-305-5p	AGAP002619-RA	-	3UTR	2861	2923	-	19	-	4	1135	4.3098	4.01519	0	11.7121	non des
aga-bantam-5p	AGAP012407-RA	-	CDS	1927	1957	-	17	1	-	1136	6.12445	7.79419	6.09702	0	protein disulfide-isomerase A1 [Source:VB External Description%3BAcc:AGAP012407]
aga-miR-1174-3p	AGAP005005-RA	-	3UTR	1962	2034	-	-	8	1	1137	5.67079	5.90469	0	8.43274	non des
aga-miR-277-3p	AGAP005005-RA	-	3UTR	2008	2083	1	-	-	-	1138	5.67079	5.90469	0	8.43274	non des
aga-miR-317-3p	AGAP005005-RA	-	3UTR	1991	2059	-	1	-	20	1139	5.67079	5.90469	0	8.43274	non des
aga-miR-8-3p	AGAP005005-RA	-	3UTR	1998	2055	11	-	-	-	1140	5.67079	5.90469	0	8.43274	non des
aga-miR-275-3p	AGAP003945-RA	-	3UTR	3410	3484	-	20	-	-	1141	1.58782	7.79419	2.28638	8.43274	olypyrimidine tract-binding protein 2 [Source:VB External Description%3BAcc:AGAP003945]
aga-miR-14-3p	AGAP000161-RA	-	3UTR	3362	3458	-	11	-	-	1142	4.99029	0	6.09702	8.90122	Adaptor-related protein complex 3%2C delta 1 subunit [Source:VB External Description%3BAcc:AGAP000161]
aga-miR-276-3p	AGAP009595-RA	-	3UTR	1950	1983	-	9	-	-	1143	2.72198	3.54281	13.7183	0	sodium/potassium-transporting ATPase subunit beta [Source:VB External Description%3BAcc:AGAP009595]
aga-miR-277-3p	AGAP007593-RB	-	3UTR	3679	3725	-	-	22	-	1144	7.25861	6.61325	0	6.09031	glycerol-3-phosphate dehydrogenase (NAD+) [Source:VB External Description%3BAcc:AGAP007593]
aga-miR-277-3p	AGAP004494-RA	-	3UTR	10402	10468	13	-	-	-	1145	0	2.59806	10.2887	7.02728	non des
aga-miR-277-3p	AGAP004203-RA	-	3UTR	6230	6277	1	1	-	-	1146	0	0	0	19.6764	vitellogenin [Source:VB Community Annotation%3BAcc:AGAP004203]
aga-miR-8-5p	AGAP004203-RA	-	CDS	6192	6222	9	1	-	-	1147	0	0	0	19.6764	vitellogenin [Source:VB Community Annotation%3BAcc:AGAP004203]
aga-miR-13b	AGAP006023-RB	-	3UTR	3439	3459	-	2	-	-	1148	0	9.91988	0	9.83819	tyrosine 3-monooxygenase [Source:VB External Description%3BAcc:AGAP006023]
aga-miR-14-3p	AGAP009447-RJ	-	3UTR	3465	3536	1	-	-	-	1149	14.0636	0	0	5.62183	S-adenosylmethionine synthetase [Source:VB External Description%3BAcc:AGAP009447]
aga-miR-8-3p	AGAP004812-RA	-	CDS	677	699	11	-	-	-	1150	4.99029	9.4475	5.33489	0	calcium-independent phospholipase A2 [Source:VB External Description%3BAcc:AGAP004812]
aga-miR-9c-5p	AGAP004812-RA	-	CDS	692	765	-	2	-	-	1151	4.99029	9.4475	5.33489	0	calcium-independent phospholipase A2 [Source:VB External Description%3BAcc:AGAP004812]
aga-miR-2940-5p	AGAP009595-RA	-	3UTR	2018	2035	-	-	-	3	1152	2.49515	3.54281	13.7183	0	sodium/potassium-transporting ATPase subunit beta [Source:VB External Description%3BAcc:AGAP009595]
aga-let-7-5p	AGAP001313-RA	-	3UTR	1350	1425	19	29	1	-	1153	5.21713	8.03038	6.47808	0	Muscular protein 20 [Source:VB External Description%3BAcc:AGAP001313]
aga-miR-8-3p	AGAP001313-RA	-	3UTR	1363	1432	3	-	-	-	1154	5.21713	8.03038	6.47808	0	Muscular protein 20 [Source:VB External Description%3BAcc:AGAP001313]
aga-miR-14-3p	AGAP001797-RB	-	3UTR	1294	1367	9	-	-	-	1155	2.26832	0	0	17.334	Tropomyosin 1 [Source:VB External Description%3BAcc:AGAP001797]
aga-miR-276-3p	AGAP000011-RA	-	3UTR	1933	2042	-	16	1	1	1156	1.58782	10.8646	7.24021	0	branched-chain-amino-acid aminotransferase 2 [Source:VB External Description%3BAcc:AGAP000011]
aga-miR-275-3p	AGAP003350-RB	-	5UTR	192	233	1	-	39	-	1157	11.5684	0	8.00234	0	phosphoenolpyruvate carboxykinase (GTP) [Source:VB External Description%3BAcc:AGAP003350]
aga-miR-34-5p	AGAP006376-RA	-	3UTR	9761	9776	1	-	-	-	1158	3.40247	0	6.85915	9.36971	PAR-domain protein 1 [Source:VB Community Annotation%3BAcc:AGAP006376]
aga-miR-306	AGAP011700-RA	-	3UTR	3569	3588	4	-	-	-	1159	4.53663	0	5.71596	9.36971	non des
aga-miR-1889-5p	AGAP009496-RA	-	3UTR	3007	3058	6	14	1	-	1160	4.53663	0	3.81064	11.2437	non des
aga-miR-998-3p	AGAP005617-RB	-	3UTR	3940	3978	6	-	-	-	1161	2.94881	0	7.24021	9.36971	non des
aga-miR-275-3p	AGAP011925-RA	-	3UTR	2947	3002	-	1	17	-	1162	4.76346	6.37706	8.3834	0	Patatin-like phospholipase domain containing 5 [Source:VB External Description%3BAcc:AGAP011925]
aga-miR-11-3p	AGAP003027-RA	-	3UTR	1842	1894	13	-	-	-	1163	7.9391	8.50275	3.04851	0	dumpy-like protein [Source:VB External Description%3BAcc:AGAP003027]
aga-miR-14-3p	AGAP006328-RA	-	3UTR	4974	5102	2	28	-	-	1164	5.67079	4.72375	0.762127	8.43274	heparan sulfate N-deacetylase/N-sulfotransferase NDST2 [Source:VB External Description%3BAcc:AGAP006328]
aga-miR-14-3p	AGAP001418-RA	-	3UTR	2625	2664	-	1	-	-	1165	7.03178	0.94475	4.57276	7.02728	non des
aga-miR-124	AGAP005400-RB	-	3UTR	2928	2975	-	14	-	-	1166	7.71227	5.19613	0	6.5588	four and a half LIM domains [Source:VB External Description%3BAcc:AGAP005400]
aga-miR-34-5p	AGAP008216-RA	-	CDS	415	487	1	-	-	-	1167	7.9391	5.43231	0	6.09031	salivary gland protein 7 [Source:VB Community Annotation%3BAcc:AGAP008216]
aga-miR-12-5p	AGAP012703-RA	-	CDS	584	646	-	20	-	-	1168	7.48544	9.68369	2.28638	0	takeout 2 [Source:VB Community Annotation%3BAcc:AGAP012703]
aga-miR-965	AGAP000375-RA	-	5UTR	56	76	1	-	-	-	1169	4.76346	0	3.42957	11.2437	non des
aga-miR-305-5p	AGAP000943-RG	-	3UTR	1491	1534	7	-	-	-	1170	1.81465	2.59806	0	14.9915	chloride intracellular channel [Source:VB External Description%3BAcc:AGAP000943]
aga-miR-305-5p	AGAP002890-RA	-	3UTR	2175	2213	13	-	-	-	1171	10.6611	5.90469	0	2.81091	Lipid storage droplets surface-binding protein 1 [Source:VB External Description%3BAcc:AGAP002890]
aga-miR-34-5p	AGAP002793-RA	-	3UTR	9402	9472	-	-	13	-	1172	4.53663	0	6.85915	7.96425	slit homolog 1 protein precursor [Source:VB External Description%3BAcc:AGAP002793]
aga-miR-8-3p	AGAP006432-RA	-	CDS	508	527	-	2	-	-	1173	2.94881	0	6.09702	10.3067	non des
aga-miR-989-3p	AGAP006432-RA	-	CDS	552	608	7	3	-	-	1174	2.94881	0	6.09702	10.3067	non des
aga-miR-281-5p	AGAP007790-RC	-	CDS	327	410	-	28	-	19	1175	0	9.4475	3.81064	6.09031	sodium/potassium-transporting ATPase subunit beta [Source:VB External Description%3BAcc:AGAP007790]
aga-miR-277-3p	AGAP008640-RA	-	3UTR	1379	1458	20	23	-	-	1176	5.67079	5.6685	8.00234	0	non des
aga-miR-9c-3p	AGAP008633-RA	-	3UTR	3628	3702	-	10	-	-	1177	4.3098	0	8.00234	7.02728	non des
aga-miR-305-5p	AGAP006769-RA	-	CDS	1119	1188	6	1	-	-	1178	4.53663	7.558	7.24021	0	non des
aga-miR-9c-5p	AGAP006769-RA	-	3UTR	1178	1219	-	-	15	-	1179	4.53663	7.558	7.24021	0	non des
aga-miR-34-5p	AGAP008075-RB	-	3UTR	2962	3006	14	-	-	-	1180	5.67079	9.4475	0	4.21637	cellular nucleic acid-binding protein [Source:VB External Description%3BAcc:AGAP008075]
aga-miR-276-3p	AGAP006475-RA	-	3UTR	10787	10851	-	9	-	-	1181	5.21713	7.08563	0	7.02728	inositol 1%2C4%2C5-triphosphate receptor type 1 [Source:VB External Description%3BAcc:AGAP006475]
aga-miR-2-1-3p	AGAP000199-RA	-	3UTR	2273	2350	7	20	-	-	1182	5.44396	6.37706	0	7.49577	phospholipase D3/4 [Source:VB External Description%3BAcc:AGAP000199]
aga-miR-281-5p	AGAP000199-RA	-	3UTR	2346	2372	-	-	6	-	1183	5.44396	6.37706	0	7.49577	phospholipase D3/4 [Source:VB External Description%3BAcc:AGAP000199]
aga-miR-2b-3p	AGAP000199-RA	-	3UTR	2269	2323	20	-	-	-	1184	5.44396	6.37706	0	7.49577	phospholipase D3/4 [Source:VB External Description%3BAcc:AGAP000199]
aga-miR-275-3p	AGAP004819-RC	-	3UTR	1198	1239	-	21	-	-	1185	4.76346	2.36188	0	12.1806	receptor expression-enhancing protein 5 [Source:VB External Description%3BAcc:AGAP004819]
aga-miR-8-3p	AGAP012461-RA	-	CDS	995	1059	9	-	-	-	1186	9.07326	5.19613	4.95383	0	transcription factor Dp%2C invertebrate [Source:VB External Description%3BAcc:AGAP012461]
aga-miR-989-3p	AGAP012461-RA	-	CDS	993	1059	54	1	1	-	1187	9.07326	5.19613	4.95383	0	transcription factor Dp%2C invertebrate [Source:VB External Description%3BAcc:AGAP012461]
aga-miR-286	AGAP028193-RA	-	CDS	1124	1164	-	-	20	-	1188	1.58782	0	17.5289	0	non des
aga-miR-989-3p	AGAP011284-RA	-	3UTR	1394	1419	1	19	-	-	1189	4.99029	0	14.0994	0	Eukaryotic translation initiation factor 5A [Source:VB External Description%3BAcc:AGAP011284]
aga-miR-14-3p	AGAP007439-RA	-	5UTR	355	413	2	2	-	-	1190	4.76346	0	4.57276	9.83819	non des
aga-miR-9a-5p	AGAP003013-RA	-	3UTR	9200	9245	-	-	-	7	1191	2.26832	8.97513	3.81064	4.21637	euchromatic histone-lysine N-methyltransferase [Source:VB External Description%3BAcc:AGAP003013]
aga-miR-9b	AGAP003013-RA	-	3UTR	9199	9259	1	-	-	-	1192	2.26832	8.97513	3.81064	4.21637	euchromatic histone-lysine N-methyltransferase [Source:VB External Description%3BAcc:AGAP003013]
aga-miR-14-3p	AGAP009623-RA	-	3UTR	2052	2102	5	-	-	-	1193	3.17564	7.08563	0	8.90122	glyceraldehyde 3-phosphate dehydrogenase [Source:VB Community Annotation%3BAcc:AGAP009623]
aga-bantam-3p	AGAP001730-RA	-	3UTR	4900	4919	-	1	-	1	1194	5.44396	3.779	9.90766	0	cyclin G2 [Source:VB External Description%3BAcc:AGAP001730]
aga-miR-275-3p	AGAP002288-RA	-	3UTR	6356	6404	6	-	-	-	1195	5.21713	4.95994	7.62127	1.40546	hydroxymethylglutaryl-CoA reductase (NADPH) [Source:VB External Description%3BAcc:AGAP002288]
aga-miR-305-5p	AGAP010592-RA	-	CDS	652	691	-	1	-	36	1196	0	5.90469	3.81064	9.36971	40S ribosomal protein S7 [Source:VB Community Annotation%3BAcc:AGAP010592]
aga-miR-1	AGAP010342-RA	-	CDS	2230	2252	1	-	-	-	1197	5.21713	3.07044	0	10.7752	non des
aga-miR-317-3p	AGAP028491-RA	-	3UTR	1043	1069	-	15	1	1	1198	4.3098	0	7.24021	7.49577	non des
aga-miR-92a	AGAP002134-RA	-	CDS	780	796	-	1	-	-	1199	7.71227	6.61325	0	4.68485	non des
aga-miR-8-3p	AGAP001573-RA	-	3UTR	1547	1569	-	-	-	1	1200	5.21713	0	5.33489	8.43274	Ras-related C3 botulinum toxin substrate 1 [Source:VB External Description%3BAcc:AGAP001573]
aga-miR-184-3p	AGAP011301-RA	-	3UTR	738	763	3	-	-	-	1201	6.12445	6.37706	6.47808	0	non des
aga-miR-317-3p	AGAP007980-RA	-	3UTR	1091	1168	16	-	-	-	1202	0	4.25138	5.33489	9.36971	cuticular protein CPCFC family (CPCFC1) [Source:VB Community Annotation%3BAcc:AGAP007980]
aga-miR-14-3p	AGAP002355-RA	-	3UTR	1498	1528	1	-	-	-	1203	0	0	0	18.7394	glutamine synthetase [Source:VB External Description%3BAcc:AGAP002355]
aga-miR-277-3p	AGAP002667-RA	-	3UTR	1200	1249	-	8	-	1	1204	0	11.8094	0	7.02728	translationally-controlled tumor protein homolog [Source:VB External Description%3BAcc:AGAP002667]
aga-miR-989-3p	AGAP002667-RA	-	3UTR	1200	1270	3	-	-	-	1205	0	11.8094	0	7.02728	translationally-controlled tumor protein homolog [Source:VB External Description%3BAcc:AGAP002667]
aga-miR-124	AGAP008806-RA	-	3UTR	3823	3896	2	-	-	-	1206	5.89762	7.32181	5.71596	0	beta-1%2C3-glucuronyltransferase [Source:VB External Description%3BAcc:AGAP008806]
aga-miR-13b	AGAP008806-RA	-	3UTR	3835	3867	1	30	-	1	1207	5.89762	7.32181	5.71596	0	beta-1%2C3-glucuronyltransferase [Source:VB External Description%3BAcc:AGAP008806]
aga-miR-12-5p	AGAP028366-RA	-	CDS	23	92	1	-	-	-	1208	0	9.91988	0	8.90122	cytochrome c oxidase subunit II [Source:VB Community Annotation%3BAcc:AGAP028366]
aga-miR-34-5p	AGAP001609-RA	-	5UTR	397	446	1	11	-	-	1209	3.40247	0	8.00234	7.49577	E3 ubiquitin-protein ligase MYLIP [Source:VB External Description%3BAcc:AGAP001609]
aga-miR-281-5p	AGAP010963-RA	-	3UTR	1143	1225	20	-	-	-	1210	0	4.25138	0	14.523	protein N-terminal asparagine amidohydrolase [Source:VB External Description%3BAcc:AGAP010963]
aga-miR-309	AGAP008975-RA	-	3UTR	5564	5616	1	-	25	-	1211	4.53663	0	4.95383	9.36971	non des
aga-miR-11-3p	AGAP011563-RA	-	3UTR	3828	3868	-	7	-	-	1212	3.85614	0	6.09702	8.90122	Yippee-like 2 [Source:VB External Description%3BAcc:AGAP011563]
aga-miR-12-5p	AGAP006376-RA	-	3UTR	6653	6683	4	-	-	-	1213	3.85614	0	6.09702	8.90122	PAR-domain protein 1 [Source:VB Community Annotation%3BAcc:AGAP006376]
aga-miR-34-5p	AGAP007633-RD	-	3UTR	1821	1869	2	-	-	-	1214	4.53663	3.07044	0	11.2437	solute carrier family 36 (proton-coupled amino acid transporter) [Source:VB External Description%3BAcc:AGAP007633]
aga-miR-8-3p	AGAP010235-RA	-	CDS	962	1032	13	-	-	1	1215	9.52692	0	4.57276	4.68485	TBC1 domain family member 24 [Source:VB External Description%3BAcc:AGAP010235]
aga-miR-184-3p	AGAP001826-RA	-	CDS	1351	1417	-	1	-	-	1216	8.84643	5.19613	0	4.68485	lipophorin [Source:VB Community Annotation%3BAcc:AGAP001826]
aga-miR-276-3p	AGAP001312-RA	-	3UTR	1206	1243	-	17	-	-	1217	2.72198	8.50275	0	7.49577	succinyl-CoA synthetase alpha subunit [Source:VB External Description%3BAcc:AGAP001312]
aga-miR-317-3p	AGAP001312-RA	-	3UTR	1182	1227	1	-	-	-	1218	2.72198	8.50275	0	7.49577	succinyl-CoA synthetase alpha subunit [Source:VB External Description%3BAcc:AGAP001312]
aga-miR-34-5p	AGAP001312-RA	-	3UTR	1231	1265	6	-	-	-	1219	2.72198	8.50275	0	7.49577	succinyl-CoA synthetase alpha subunit [Source:VB External Description%3BAcc:AGAP001312]
aga-miR-12-5p	AGAP028461-RA	-	3UTR	5744	5809	-	19	-	-	1220	5.89762	5.19613	7.62127	0	non des
aga-miR-2-1-3p	AGAP005563-RC	-	3UTR	3160	3238	1	-	-	-	1221	9.30009	4.72375	0	4.68485	facilitated trehalose transporter Tret1 [Source:VB Community Annotation%3BAcc:AGAP005563]
aga-miR-2-2-3p	AGAP005563-RC	-	3UTR	3160	3238	2	-	-	-	1222	9.30009	4.72375	0	4.68485	facilitated trehalose transporter Tret1 [Source:VB Community Annotation%3BAcc:AGAP005563]
aga-miR-2b-3p	AGAP005563-RC	-	3UTR	3159	3238	10	-	-	-	1223	9.30009	4.72375	0	4.68485	facilitated trehalose transporter Tret1 [Source:VB Community Annotation%3BAcc:AGAP005563]
aga-miR-33-3p	AGAP005563-RC	-	3UTR	3180	3238	4	-	-	-	1224	9.30009	4.72375	0	4.68485	facilitated trehalose transporter Tret1 [Source:VB Community Annotation%3BAcc:AGAP005563]
aga-miR-8-3p	AGAP005563-RC	-	3UTR	3186	3245	-	2	-	-	1225	9.30009	4.72375	0	4.68485	facilitated trehalose transporter Tret1 [Source:VB Community Annotation%3BAcc:AGAP005563]
aga-miR-14-3p	AGAP001515-RA	-	3UTR	2374	2503	22	10	-	3	1226	3.6293	10.3923	0	4.68485	non des
aga-miR-8-3p	AGAP008908-RA	-	3UTR	1551	1610	11	-	-	-	1227	3.85614	0	6.85915	7.96425	actin-related protein 2/3 complex subunit 1A [Source:VB External Description%3BAcc:AGAP008908]
aga-miR-276-3p	AGAP009031-RA	-	CDS	299	318	-	-	11	-	1228	4.08297	8.03038	0	6.5588	60S ribosomal protein L5 [Source:VB Community Annotation%3BAcc:AGAP009031]
aga-miR-14-3p	AGAP007530-RA	-	3UTR	5381	5430	1	-	-	-	1229	3.40247	0	4.95383	10.3067	non des
aga-miR-34-5p	AGAP010286-RA	-	3UTR	5865	5910	10	1	-	7	1230	5.21713	7.79419	0	5.62183	non des
aga-miR-14-3p	AGAP005681-RA	-	5UTR	466	487	-	1	-	-	1231	0	3.07044	3.81064	11.7121	putative GPCR class a orphan receptor 21 [Source:VB Community Annotation%3BAcc:AGAP005681]
aga-miR-2-2-3p	AGAP005564-RB	-	CDS	3591	3670	-	-	-	1	1232	2.72198	9.21132	0	6.5588	transcription factor CP2 and related proteins [Source:VB External Description%3BAcc:AGAP005564]
aga-miR-34-5p	AGAP000642-RA	-	CDS	602	697	-	-	2	-	1233	0	0	18.2911	0	odorant binding protein 35 [Source:VB Community Annotation%3BAcc:AGAP000642]
aga-miR-277-3p	AGAP005088-RA	-	CDS	2498	2552	1	30	-	-	1234	4.08297	8.26657	6.09702	0	non des
aga-miR-34-5p	AGAP004817-RA	-	CDS	3782	3846	-	21	4	-	1235	0	7.32181	8.76447	2.34243	protein lingerer [Source:VB External Description%3BAcc:AGAP004817]
aga-miR-8-3p	AGAP001328-RA	-	3UTR	5029	5081	-	9	-	-	1236	10.8879	0	4.1917	3.2794	tripartite motif-containing protein 33 [Source:VB External Description%3BAcc:AGAP001328]
aga-bantam-3p	AGAP008916-RA	-	CDS	557	572	1	-	-	-	1237	6.80495	6.37706	0	5.15334	60S ribosomal protein L7 [Source:VB Community Annotation%3BAcc:AGAP008916]
aga-miR-8-3p	AGAP006769-RA	-	3UTR	2508	2578	-	-	46	-	1238	5.67079	0	4.1917	8.43274	non des
aga-bantam-3p	AGAP005139-RA	-	3UTR	4684	4746	-	19	1	-	1239	4.99029	5.6685	7.62127	0	phosphatidylinositol-bisphosphatase [Source:VB External Description%3BAcc:AGAP005139]
aga-miR-2-1-3p	AGAP007120-RA	-	CDS	272	298	-	3	-	-	1240	0	10.1561	8.00234	0	nucleoside-diphosphate kinase [Source:VB External Description%3BAcc:AGAP007120]
aga-miR-2-2-3p	AGAP007120-RA	-	CDS	272	298	-	18	-	-	1241	0	10.1561	8.00234	0	nucleoside-diphosphate kinase [Source:VB External Description%3BAcc:AGAP007120]
aga-miR-2b-3p	AGAP007120-RA	-	CDS	272	298	-	3	-	-	1242	0	10.1561	8.00234	0	nucleoside-diphosphate kinase [Source:VB External Description%3BAcc:AGAP007120]
aga-miR-317-3p	AGAP007120-RA	-	CDS	305	401	-	1	-	-	1243	0	10.1561	8.00234	0	nucleoside-diphosphate kinase [Source:VB External Description%3BAcc:AGAP007120]
aga-miR-989-3p	AGAP003201-RA	-	3UTR	3343	3375	4	3	-	-	1244	5.21713	0	6.47808	6.5588	non des
aga-miR-34-5p	AGAP010750-RA	-	CDS	13808	13839	12	-	-	-	1245	4.08297	8.03038	0	6.09031	ryanodine receptor 2 [Source:VB External Description%3BAcc:AGAP010750]
aga-miR-210	AGAP008190-RA	-	3UTR	3947	4095	10	9	-	-	1246	0	8.03038	2.66745	7.49577	Gliotactin [Source:VB External Description%3BAcc:AGAP008190]
aga-miR-14-3p	AGAP010519-RH	-	3UTR	6345	6394	7	-	-	-	1247	3.17564	0	6.09702	8.90122	non des
aga-miR-14-3p	AGAP010258-RA	-	3UTR	2951	3074	-	3	-	-	1248	3.40247	0	9.14553	5.62183	kinesin light chain [Source:VB External Description%3BAcc:AGAP010258]
aga-miR-210	AGAP012236-RA	-	3UTR	14866	14924	23	-	-	-	1249	2.49515	0	7.24021	8.43274	non des
aga-miR-100-5p	AGAP009850-RA	-	CDS	1354	1381	-	2	-	-	1250	5.89762	9.21132	3.04851	0	ATP-binding cassette transporter (ABC transporter) family G member 7 [Source:VB Community Annotation%3BAcc:AGAP009850]
aga-miR-1175-3p	AGAP009850-RA	-	CDS	1372	1403	-	1	-	-	1251	5.89762	9.21132	3.04851	0	ATP-binding cassette transporter (ABC transporter) family G member 7 [Source:VB Community Annotation%3BAcc:AGAP009850]
aga-miR-252-5p	AGAP009850-RA	-	CDS	1350	1389	-	11	-	-	1252	5.89762	9.21132	3.04851	0	ATP-binding cassette transporter (ABC transporter) family G member 7 [Source:VB Community Annotation%3BAcc:AGAP009850]
aga-miR-34-5p	AGAP005026-RA	-	5UTR	4	72	-	8	-	-	1253	0	17.9503	0	0	histone H4 [Source:VB External Description%3BAcc:AGAP005026]
aga-miR-276-3p	AGAP010629-RA	-	3UTR	3441	3486	-	13	-	-	1254	6.12445	8.73894	0	3.2794	non des
aga-miR-14-3p	AGAP000220-RA	-	3UTR	1982	2074	5	14	1	1	1255	0	4.72375	4.95383	8.43274	xylulokinase [Source:VB External Description%3BAcc:AGAP000220]
aga-miR-8-3p	AGAP002566-RA	-	3UTR	4603	4637	-	1	-	-	1256	0	0	17.91	0	putative histamine receptor [Source:VB Community Annotation%3BAcc:AGAP002566]
aga-miR-8-3p	AGAP009736-RA	-	3UTR	4317	4361	1	25	-	1	1257	2.94881	4.48756	10.6698	0	Solute carrier family 4 member 10 [Source:VB External Description%3BAcc:AGAP009736]
aga-miR-14-3p	AGAP003043-RA	-	3UTR	6373	6406	-	9	-	-	1258	4.76346	6.84944	6.47808	0	non des
aga-miR-276-3p	AGAP004494-RA	-	3UTR	5950	5982	1	16	-	2	1259	0	3.779	9.14553	5.15334	non des
aga-miR-263a-5p	AGAP009662-RA	-	3UTR	3833	3876	6	-	-	-	1260	3.6293	0	6.47808	7.96425	non des
aga-miR-13b	AGAP010304-RB	-	CDS	339	382	4	-	-	-	1261	4.53663	6.61325	6.85915	0	non des
aga-miR-33-5p	AGAP010304-RB	-	CDS	325	379	9	-	-	-	1262	4.53663	6.61325	6.85915	0	non des
aga-miR-33-5p	AGAP010304-RB	-	CDS	440	478	-	11	-	-	1263	4.53663	6.61325	6.85915	0	non des
aga-miR-989-3p	AGAP007963-RA	-	CDS	490	563	12	18	-	3	1264	3.6293	8.73894	0	5.62183	Sarcoplasmic calcium-binding protein [Source:VB External Description%3BAcc:AGAP007963]
aga-miR-965-3p	AGAP003109-RA	-	CDS	1610	1656	1	4	-	-	1265	0	9.4475	5.71596	2.81091	transcriptional adapter 2-beta [Source:VB External Description%3BAcc:AGAP003109]
aga-miR-1	AGAP007745-RA	-	CDS	531	580	7	-	-	-	1266	7.25861	6.14088	4.57276	0	non des
aga-miR-124	AGAP007745-RA	-	CDS	469	590	2	1	-	-	1267	7.25861	6.14088	4.57276	0	non des
aga-miR-8-3p	AGAP007745-RA	-	CDS	534	568	-	19	-	-	1268	7.25861	6.14088	4.57276	0	non des
aga-miR-8-3p	AGAP011587-RA	-	3UTR	4374	4405	-	8	-	-	1269	4.08297	3.07044	1.52425	9.36971	Kelch-like protein diablo [Source:VB External Description%3BAcc:AGAP011587]
aga-miR-8-3p	AGAP001520-RA	-	3UTR	5852	5908	-	21	-	1	1270	6.12445	0	5.71596	6.09031	protein phosphatase 1%2C regulatory (inhibitor) subunit 3 [Source:VB External Description%3BAcc:AGAP001520]
aga-miR-14-3p	AGAP007867-RA	-	3UTR	2832	2877	7	-	-	-	1271	4.76346	0	8.00234	5.15334	non des
aga-miR-184-3p	AGAP011517-RA	-	3UTR	3231	3273	20	-	-	-	1272	9.52692	5.6685	2.66745	0	non des
aga-miR-308	AGAP011517-RA	-	3UTR	3245	3279	14	-	-	-	1273	9.52692	5.6685	2.66745	0	non des
aga-miR-34-5p	AGAP011284-RA	-	3UTR	1416	1453	-	1	-	-	1274	3.6293	0	14.0994	0	Eukaryotic translation initiation factor 5A [Source:VB External Description%3BAcc:AGAP011284]
aga-miR-79-5p	AGAP011284-RA	-	3UTR	1378	1428	-	-	1	-	1275	3.6293	0	14.0994	0	Eukaryotic translation initiation factor 5A [Source:VB External Description%3BAcc:AGAP011284]
aga-miR-9b	AGAP011284-RA	-	3UTR	1378	1429	-	-	24	-	1276	3.6293	0	14.0994	0	Eukaryotic translation initiation factor 5A [Source:VB External Description%3BAcc:AGAP011284]
aga-miR-281-5p	AGAP005153-RA	-	5UTR	70	142	-	11	-	-	1277	4.53663	5.6685	7.62127	0	cysteine dioxygenase [Source:VB External Description%3BAcc:AGAP005153]
aga-miR-8-3p	AGAP007538-RA	-	3UTR	3288	3308	1	-	-	-	1278	0	6.37706	5.33489	6.09031	autocrine motility factor receptor [Source:VB External Description%3BAcc:AGAP007538]
aga-miR-1175-3p	AGAP008613-RA	-	3UTR	4101	4168	-	20	-	-	1279	3.17564	0	5.71596	8.90122	polypeptide N-acetylgalactosaminyltransferase [Source:VB External Description%3BAcc:AGAP008613]
aga-miR-989-3p	AGAP004349-RA	-	3UTR	1900	1945	-	7	-	2	1280	3.40247	8.26657	6.09702	0	non des
aga-miR-8-5p	AGAP011312-RA	-	3UTR	4976	5001	-	1	-	-	1281	3.40247	8.26657	0	6.09031	non des
aga-miR-2b-3p	AGAP010131-RB	-	CDS	1285	1323	4	-	-	-	1282	7.48544	1.65331	4.95383	3.74788	ornithine decarboxylase antizyme 1 [Source:VB External Description%3BAcc:AGAP010131]
aga-miR-309	AGAP000643-RA	-	CDS	406	490	-	-	59	-	1283	0	0	17.5289	0	odorant binding protein 36 [Source:VB Community Annotation%3BAcc:AGAP000643]
aga-miR-34-5p	AGAP002321-RA	-	CDS	7253	7322	4	-	-	-	1284	0	0	17.5289	0	non des
aga-miR-8-3p	AGAP004795-RA	-	3UTR	13940	14023	-	26	25	-	1285	0	5.43231	5.71596	6.5588	RNA polymerase II elongation factor ELL [Source:VB External Description%3BAcc:AGAP004795]
aga-miR-14-3p	AGAP005583-RB	-	3UTR	6150	6194	-	1	-	-	1286	3.40247	4.01519	10.2887	0	phosphoinositide-3-kinase%2C regulatory subunit [Source:VB External Description%3BAcc:AGAP005583]
aga-miR-2-1-3p	AGAP005583-RB	-	3UTR	6170	6236	-	-	2	-	1287	3.40247	4.01519	10.2887	0	phosphoinositide-3-kinase%2C regulatory subunit [Source:VB External Description%3BAcc:AGAP005583]
aga-miR-2-2-3p	AGAP005583-RB	-	3UTR	6170	6236	-	-	1	-	1288	3.40247	4.01519	10.2887	0	phosphoinositide-3-kinase%2C regulatory subunit [Source:VB External Description%3BAcc:AGAP005583]
aga-miR-2b-3p	AGAP005583-RB	-	3UTR	6170	6236	-	-	11	-	1289	3.40247	4.01519	10.2887	0	phosphoinositide-3-kinase%2C regulatory subunit [Source:VB External Description%3BAcc:AGAP005583]
aga-miR-8-3p	AGAP004692-RB	-	CDS	4131	4168	-	20	-	-	1290	0	17.4779	0	0	non des
aga-miR-8-3p	AGAP004692-RB	-	CDS	4200	4250	-	1	-	-	1291	0	17.4779	0	0	non des
aga-miR-9a-5p	AGAP001056-RA	-	CDS	489	551	-	3	-	-	1292	0	0	3.04851	14.523	ubiquitin-conjugating enzyme E2 L3 [Source:VB External Description%3BAcc:AGAP001056]
aga-miR-34-5p	AGAP007593-RB	-	3UTR	3623	3666	-	1	-	10	1293	6.57811	4.95994	0	6.09031	glycerol-3-phosphate dehydrogenase (NAD+) [Source:VB External Description%3BAcc:AGAP007593]
aga-let-7-5p	AGAP004819-RB	-	3UTR	1261	1342	-	16	42	-	1294	7.48544	7.32181	0	2.81091	receptor expression-enhancing protein 5 [Source:VB External Description%3BAcc:AGAP004819]
aga-miR-281-5p	AGAP009150-RA	-	3UTR	4253	4285	5	-	-	-	1295	5.89762	6.37706	5.33489	0	tubulin polyglutamylase TTLL4 [Source:VB External Description%3BAcc:AGAP009150]
aga-miR-317-3p	AGAP009150-RA	-	3UTR	4216	4239	2	-	-	-	1296	5.89762	6.37706	5.33489	0	tubulin polyglutamylase TTLL4 [Source:VB External Description%3BAcc:AGAP009150]
aga-miR-34-5p	AGAP009150-RA	-	3UTR	4195	4225	1	-	-	-	1297	5.89762	6.37706	5.33489	0	tubulin polyglutamylase TTLL4 [Source:VB External Description%3BAcc:AGAP009150]
aga-miR-14-3p	AGAP010876-RA	-	3UTR	2876	2898	-	-	-	10	1298	5.89762	3.30663	8.3834	0	molecular chaperone DnaK [Source:VB External Description%3BAcc:AGAP010876]
aga-miR-317-3p	AGAP002622-RA	-	5UTR	842	880	-	6	-	-	1299	3.6293	0	4.57276	9.36971	sodium-coupled monocarboxylate transporter 1 [Source:VB External Description%3BAcc:AGAP002622]
aga-miR-8-3p	AGAP003874-RB	-	3UTR	2869	2898	2	-	-	-	1300	3.40247	0	5.71596	8.43274	uridine kinase [Source:VB External Description%3BAcc:AGAP003874]
aga-bantam-3p	AGAP009135-RA	-	5UTR	688	726	-	-	-	1	1301	3.85614	0	5.71596	7.96425	ATP-dependent RNA helicase DDX6/DHH1 [Source:VB External Description%3BAcc:AGAP009135]
aga-miR-8-3p	AGAP007684-RB	-	3UTR	1989	2035	18	-	-	-	1302	3.17564	3.30663	11.0508	0	Tubulointerstitial nephritis antigen [Source:VB External Description%3BAcc:AGAP007684]
aga-miR-275-3p	AGAP000167-RA	-	CDS	1728	1768	13	-	-	-	1303	6.12445	7.558	3.81064	0	Lipid storage droplets surface-binding protein 2 [Source:VB External Description%3BAcc:AGAP000167]
aga-miR-34-5p	AGAP010957-RA	-	5UTR	55	160	2	-	-	-	1304	7.9391	3.07044	6.47808	0	calmodulin [Source:VB External Description%3BAcc:AGAP010957]
aga-bantam-3p	AGAP005583-RB	-	CDS	428	513	-	21	-	-	1305	0	4.72375	0	12.6491	phosphoinositide-3-kinase%2C regulatory subunit [Source:VB External Description%3BAcc:AGAP005583]
aga-miR-34-5p	AGAP002413-RD	-	3UTR	1868	1923	-	20	-	-	1306	0	3.30663	0	14.0546	Basic leucine zipper and W2 domain-containing protein 1 [Source:VB External Description%3BAcc:AGAP002413]
aga-miR-989-3p	AGAP002413-RD	-	3UTR	1893	1953	1	-	-	-	1307	0	3.30663	0	14.0546	Basic leucine zipper and W2 domain-containing protein 1 [Source:VB External Description%3BAcc:AGAP002413]
aga-miR-317-3p	AGAP006474-RA	-	CDS	2703	2721	-	18	-	-	1308	3.40247	10.6284	3.42957	0	Rho-related BTB domain-containing protein 1/2 [Source:VB External Description%3BAcc:AGAP006474]
aga-miR-2-1-3p	AGAP000523-RA	-	3UTR	1883	1949	-	4	-	-	1309	0	8.97513	8.3834	0	F-type H+-transporting ATPase subunit c [Source:VB External Description%3BAcc:AGAP000523]
aga-miR-2-2-3p	AGAP000523-RA	-	3UTR	1883	1949	1	18	-	-	1310	0	8.97513	8.3834	0	F-type H+-transporting ATPase subunit c [Source:VB External Description%3BAcc:AGAP000523]
aga-miR-2b-3p	AGAP000523-RA	-	3UTR	1883	1959	-	1	-	-	1311	0	8.97513	8.3834	0	F-type H+-transporting ATPase subunit c [Source:VB External Description%3BAcc:AGAP000523]
aga-miR-8-3p	AGAP005553-RA	-	5UTR	309	331	8	-	-	-	1312	3.85614	0	6.09702	7.49577	cellular retinaldehyde binding protein [Source:VB External Description%3BAcc:AGAP005553]
aga-miR-8-3p	AGAP003325-RA	-	3UTR	713	759	-	18	1	-	1313	4.76346	9.21132	3.42957	0	NADH dehydrogenase (ubiquinone) 1 alpha subcomplex 4 [Source:VB External Description%3BAcc:AGAP003325]
aga-miR-8-3p	AGAP010404-RB	-	CDS	762	846	-	30	-	3	1314	4.53663	6.37706	6.47808	0	glutathione S-transferase sigma class 1 [Source:VB Community Annotation%3BAcc:AGAP010404]
aga-miR-306	AGAP005310-RA	-	3UTR	904	937	-	2	-	-	1315	3.85614	10.8646	2.66745	0	non des
aga-miR-8-3p	AGAP006474-RA	-	3UTR	4030	4131	-	-	1	-	1316	14.9709	0	2.28638	0	Rho-related BTB domain-containing protein 1/2 [Source:VB External Description%3BAcc:AGAP006474]
aga-miR-14-3p	AGAP011600-RB	-	3UTR	5665	5731	1	-	-	-	1317	0	0	17.1479	0	non des
aga-miR-1	AGAP002101-RA	-	3UTR	4016	4063	-	-	13	-	1318	6.35128	7.558	3.42957	0	isoleucyl-tRNA synthetase [Source:VB External Description%3BAcc:AGAP002101]
aga-miR-278-3p	AGAP002101-RA	-	3UTR	3954	4031	-	1	-	-	1319	6.35128	7.558	3.42957	0	isoleucyl-tRNA synthetase [Source:VB External Description%3BAcc:AGAP002101]
aga-miR-8-3p	AGAP028491-RA	-	CDS	680	770	-	32	-	1	1320	2.49515	9.68369	0	5.15334	non des
aga-miR-14-3p	AGAP000328-RA	-	3UTR	3727	3755	8	-	-	-	1321	0	5.43231	5.33489	6.5588	AMME syndrome candidate gene 1 protein [Source:VB External Description%3BAcc:AGAP000328]
aga-miR-14-3p	AGAP009264-RA	-	3UTR	1951	1985	-	11	-	1	1322	8.39277	3.779	0	5.15334	ethanolamine-phosphate cytidylyltransferase [Source:VB External Description%3BAcc:AGAP009264]
aga-miR-9c-5p	AGAP001730-RA	-	3UTR	3306	3406	-	-	-	32	1323	3.40247	6.37706	0	7.49577	cyclin G2 [Source:VB External Description%3BAcc:AGAP001730]
aga-miR-14-3p	AGAP012186-RA	-	5UTR	206	331	-	1	-	-	1324	4.08297	0	9.90766	3.2794	lipoyltransferase 1 [Source:VB External Description%3BAcc:AGAP012186]
aga-miR-276-5p	AGAP012990-RA	-	CDS	129	227	-	1	-	-	1325	3.40247	5.43231	0	8.43274	40S ribosomal protein S23 [Source:VB Community Annotation%3BAcc:AGAP012990]
aga-miR-989-3p	AGAP012990-RA	-	CDS	147	174	4	-	-	-	1326	3.40247	5.43231	0	8.43274	40S ribosomal protein S23 [Source:VB Community Annotation%3BAcc:AGAP012990]
aga-miR-989-3p	AGAP005427-RA	-	CDS	172	247	-	17	-	-	1327	0	7.79419	0	9.36971	60S ribosomal protein L28 [Source:VB Community Annotation%3BAcc:AGAP005427]
aga-miR-8-3p	AGAP011995-RA	-	CDS	1313	1335	9	-	-	-	1328	3.17564	3.779	0	10.3067	non des
aga-miR-8-3p	AGAP008975-RA	-	3UTR	15607	15670	-	-	4	-	1329	3.85614	5.90469	0	7.49577	non des
aga-miR-14-3p	AGAP008975-RA	-	3UTR	4485	4503	1	-	-	-	1330	4.08297	5.6685	0	7.49577	non des
aga-miR-281-3p	AGAP000558-RA	-	3UTR	4214	4241	-	-	1	-	1331	5.89762	0	0	11.2437	mannosyl-oligosaccharide alpha-1%2C2-mannosidase [Source:VB External Description%3BAcc:AGAP000558]
aga-miR-281-5p	AGAP005622-RA	-	3UTR	5860	5892	-	6	-	-	1332	5.89762	0	0	11.2437	F-box protein 33 [Source:VB External Description%3BAcc:AGAP005622]
aga-miR-11-3p	AGAP004802-RA	-	CDS	1265	1312	1	18	-	-	1333	4.99029	6.14088	6.09702	0	4-hydroxyphenylpyruvate dioxygenase [Source:VB External Description%3BAcc:AGAP004802]
aga-miR-2-1-3p	AGAP004802-RA	-	CDS	1268	1307	-	-	6	-	1334	4.99029	6.14088	6.09702	0	4-hydroxyphenylpyruvate dioxygenase [Source:VB External Description%3BAcc:AGAP004802]
aga-miR-2-2-3p	AGAP004802-RA	-	CDS	1268	1307	-	-	11	-	1335	4.99029	6.14088	6.09702	0	4-hydroxyphenylpyruvate dioxygenase [Source:VB External Description%3BAcc:AGAP004802]
aga-miR-2b-3p	AGAP004802-RA	-	CDS	1268	1307	-	-	2	-	1336	4.99029	6.14088	6.09702	0	4-hydroxyphenylpyruvate dioxygenase [Source:VB External Description%3BAcc:AGAP004802]
aga-miR-14-3p	AGAP004274-RA	-	CDS	653	684	-	1	-	-	1337	3.6293	0	6.09702	7.49577	non des
aga-miR-34-5p	AGAP002715-RA	-	3UTR	8650	8734	52	-	-	-	1338	0.907326	4.72375	8.3834	3.2794	non des
aga-miR-92a	AGAP008975-RA	-	3UTR	2197	2230	-	2	-	-	1339	0	4.01519	8.00234	5.15334	non des
aga-miR-92b-3p	AGAP008975-RA	-	3UTR	2197	2230	-	14	-	-	1340	0	4.01519	8.00234	5.15334	non des
aga-miR-14-3p	AGAP002619-RA	-	5UTR	625	651	1	1	-	-	1341	0	3.779	4.95383	8.43274	non des
aga-miR-8-3p	AGAP006994-RB	-	3UTR	3737	3787	6	-	-	-	1342	1.13416	0	0	15.9285	E3 ubiquitin-protein ligase HERC4 [Source:VB External Description%3BAcc:AGAP006994]
aga-miR-277-3p	AGAP000669-RA	-	5UTR	158	202	36	-	-	1	1343	5.67079	6.14088	5.33489	0	non des
aga-miR-34-5p	AGAP002898-RA	-	3UTR	1318	1417	12	-	-	-	1344	14.7441	0	2.28638	0	glutathione S-transferase zeta class 1 [Source:VB Community Annotation%3BAcc:AGAP002898]
aga-miR-305-5p	AGAP000440-RA	-	CDS	1397	1462	-	1	-	-	1345	7.48544	5.43231	4.1917	0	ATP-binding cassette transporter (ABC transporter) family D member 2 [Source:VB Community Annotation%3BAcc:AGAP000440]
aga-miR-305-5p	AGAP013226-RA	-	CDS	3241	3265	-	1	-	-	1346	5.67079	8.73894	2.66745	0	non des
aga-miR-14-3p	AGAP000546-RA	-	CDS	247	327	8	-	-	-	1347	3.85614	3.30663	9.90766	0	Acyl-CoA-binding protein [Source:VB External Description%3BAcc:AGAP000546]
aga-miR-14-3p	AGAP001782-RA	-	3UTR	5675	5709	-	16	-	-	1348	0	11.8094	0	5.15334	non des
aga-miR-281-3p	AGAP003300-RA	-	3UTR	1707	1765	2	-	-	-	1349	2.94881	4.95994	9.14553	0	solute carrier family 39 (zinc transporter) [Source:VB External Description%3BAcc:AGAP003300]
aga-miR-8-5p	AGAP003300-RA	-	3UTR	1750	1836	-	-	1	-	1350	2.94881	4.95994	9.14553	0	solute carrier family 39 (zinc transporter) [Source:VB External Description%3BAcc:AGAP003300]
aga-miR-13b	AGAP006136-RA	-	3UTR	1907	1962	-	17	-	-	1351	3.85614	8.03038	0	5.15334	Monocyte to macrophage differentiation factor 2 [Source:VB External Description%3BAcc:AGAP006136]
aga-miR-279-3p	AGAP006136-RA	-	3UTR	1895	1948	-	13	-	-	1352	3.85614	8.03038	0	5.15334	Monocyte to macrophage differentiation factor 2 [Source:VB External Description%3BAcc:AGAP006136]
aga-miR-309	AGAP002629-RA	-	CDS	2368	2437	-	-	-	57	1353	3.40247	0	8.00234	5.62183	non des
aga-miR-8-3p	AGAP004280-RA	-	3UTR	3165	3183	1	-	-	-	1354	2.94881	0	6.09702	7.96425	Groucho protein [Source:VB External Description%3BAcc:AGAP004280]
aga-miR-14-3p	AGAP000046-RA	-	3UTR	2199	2319	-	41	-	2	1355	0	8.03038	3.81064	5.15334	non des
aga-miR-252-5p	AGAP005005-RA	-	3UTR	2937	2975	-	5	-	-	1356	5.67079	5.6685	0	5.62183	non des
aga-miR-305-5p	AGAP006030-RA	-	CDS	2297	2350	-	-	17	-	1357	4.76346	0	6.09702	6.09031	mitoferrin [Source:VB Community Annotation%3BAcc:AGAP006030]
aga-miR-989-3p	AGAP010727-RA	-	CDS	508	575	-	26	-	1	1358	0	4.25138	12.5751	0	non des
aga-miR-277-3p	AGAP001464-RB	-	3UTR	4922	4979	-	-	1	3	1359	5.21713	0	4.1917	7.49577	cyclic AMP-responsive element-binding protein 3 [Source:VB External Description%3BAcc:AGAP001464]
aga-miR-8-3p	AGAP008026-RA	-	CDS	3608	3677	-	1	-	-	1360	7.71227	6.37706	0	2.81091	enhancer of polycomb-like protein [Source:VB External Description%3BAcc:AGAP008026]
aga-miR-277-3p	AGAP010876-RA	-	3UTR	2945	2998	-	-	-	9	1361	5.89762	2.59806	8.3834	0	molecular chaperone DnaK [Source:VB External Description%3BAcc:AGAP010876]
aga-miR-34-5p	AGAP003354-RA	-	CDS	461	563	6	1	-	-	1362	2.04148	9.68369	0	5.15334	antigen 5 related protein 3 [Source:VB Community Annotation%3BAcc:AGAP003354]
aga-miR-989-3p	AGAP009882-RA	-	3UTR	597	626	-	1	-	-	1363	4.3098	0	6.85915	5.62183	Heat shock factor-binding protein 1 [Source:VB External Description%3BAcc:AGAP009882]
aga-miR-14-3p	AGAP000011-RA	-	3UTR	3192	3312	-	1	-	-	1364	4.76346	7.32181	0	4.68485	branched-chain-amino-acid aminotransferase 2 [Source:VB External Description%3BAcc:AGAP000011]
aga-miR-8-5p	AGAP009584-RA	-	3UTR	625	730	9	11	1	-	1365	4.3098	3.30663	9.14553	0	thioredoxin [Source:VB Community Annotation%3BAcc:AGAP009584]
aga-miR-989-3p	AGAP001467-RA	-	3UTR	4076	4126	2	2	-	-	1366	2.72198	0	10.2887	3.74788	non des
aga-miR-2b-3p	AGAP005127-RA	-	3UTR	4526	4589	3	-	-	-	1367	4.3098	3.54281	0	8.90122	RNA-binding protein 15 [Source:VB External Description%3BAcc:AGAP005127]
aga-miR-14-3p	AGAP011679-RA	-	5UTR	99	127	-	1	-	-	1368	3.6293	0	6.09702	7.02728	non des
aga-miR-34-5p	AGAP003656-RC	-	3UTR	12755	12813	15	9	-	1	1369	4.53663	3.07044	9.14553	0	Terribly reduced optic lobes%2C isoform B [Source:VB External Description%3BAcc:AGAP003656]
aga-miR-14-3p	AGAP003709-RD	-	3UTR	10519	10574	-	1	-	-	1370	5.67079	0	6.85915	4.21637	potassium large conductance calcium-activated channel subfamily M alpha member [Source:VB External Description%3BAcc:AGAP003709]
aga-miR-34-5p	AGAP004159-RA	-	CDS	2293	2376	-	-	10	-	1371	5.44396	6.14088	0	5.15334	malate dehydrogenase (oxaloacetate-decarboxylating)(NADP+) [Source:VB External Description%3BAcc:AGAP004159]
aga-miR-210	AGAP004596-RA	-	CDS	1953	1991	8	-	-	-	1372	7.25861	5.6685	3.81064	0	pyruvate kinase [Source:VB Community Annotation%3BAcc:AGAP004596]
aga-miR-275-3p	AGAP004596-RA	-	CDS	1940	2029	-	-	1	-	1373	7.25861	5.6685	3.81064	0	pyruvate kinase [Source:VB Community Annotation%3BAcc:AGAP004596]
aga-miR-317-3p	AGAP004596-RA	-	CDS	1886	1915	-	6	-	-	1374	7.25861	5.6685	3.81064	0	pyruvate kinase [Source:VB Community Annotation%3BAcc:AGAP004596]
aga-bantam-3p	AGAP004251-RB	-	5UTR	1745	1821	-	4	-	-	1375	3.6293	0	8.3834	4.68485	solute carrier family 20 (sodium-dependent phosphate transporter) [Source:VB External Description%3BAcc:AGAP004251]
aga-miR-79-3p	AGAP004251-RB	-	5UTR	1833	1891	-	-	15	1	1376	3.6293	0	8.3834	4.68485	solute carrier family 20 (sodium-dependent phosphate transporter) [Source:VB External Description%3BAcc:AGAP004251]
aga-miR-989-3p	AGAP004251-RB	-	5UTR	1840	1881	10	-	-	-	1377	3.6293	0	8.3834	4.68485	solute carrier family 20 (sodium-dependent phosphate transporter) [Source:VB External Description%3BAcc:AGAP004251]
aga-miR-14-3p	AGAP009970-RA	-	3UTR	5202	5234	-	7	-	1	1378	6.35128	3.779	0	6.5588	Cullin-associated NEDD8-dissociated protein 1 [Source:VB External Description%3BAcc:AGAP009970]
aga-miR-184-3p	AGAP006645-RB	-	3UTR	5247	5287	-	5	-	-	1379	7.03178	3.54281	6.09702	0	non des
aga-miR-309	AGAP003243-RA	-	3UTR	1564	1619	-	1	-	-	1380	3.40247	0	3.42957	9.83819	non des
aga-miR-2-2-3p	AGAP004672-RA	-	CDS	3626	3744	1	-	-	-	1381	2.94881	0	7.62127	6.09031	non des
aga-miR-14-3p	AGAP004161-RA	-	3UTR	729	777	4	-	-	-	1382	2.94881	6.84944	6.85915	0	myofilin variant C [Source:VB External Description%3BAcc:AGAP004161]
aga-miR-989-3p	AGAP004161-RA	-	3UTR	758	790	8	-	-	-	1383	2.94881	6.84944	6.85915	0	myofilin variant C [Source:VB External Description%3BAcc:AGAP004161]
aga-miR-34-5p	AGAP013178-RA	-	3UTR	7122	7138	-	-	-	1	1384	4.53663	4.48756	7.62127	0	non des
aga-miR-277-3p	AGAP002493-RA	-	3UTR	5330	5362	-	6	-	-	1385	2.04148	8.26657	2.66745	3.74788	non des
aga-miR-8-3p	AGAP006612-RA	-	CDS	169	218	-	20	-	1	1386	4.76346	8.03038	3.81064	0	60S ribosomal protein L29 [Source:VB Community Annotation%3BAcc:AGAP006612]
aga-miR-965	AGAP001102-RA	-	3UTR	5726	5762	-	-	23	-	1387	3.85614	7.79419	4.95383	0	C-myc promoter-binding protein [Source:VB External Description%3BAcc:AGAP001102]
aga-miR-989-3p	AGAP001102-RA	-	3UTR	5728	5773	-	-	11	-	1388	3.85614	7.79419	4.95383	0	C-myc promoter-binding protein [Source:VB External Description%3BAcc:AGAP001102]
aga-miR-1891-5p	AGAP006259-RA	-	5UTR	44	83	-	-	9	-	1389	5.21713	5.6685	5.71596	0	non des
aga-miR-8-3p	AGAP006259-RA	-	5UTR	28	107	4	-	-	-	1390	5.21713	5.6685	5.71596	0	non des
aga-miR-277-3p	AGAP003387-RA	-	3UTR	888	963	9	24	-	-	1391	2.49515	8.73894	5.33489	0	non des
aga-miR-281-5p	AGAP000591-RA	-	3UTR	4317	4366	2	-	-	-	1392	4.53663	4.01519	8.00234	0	decaprenyl-diphosphate synthase subunit 1 [Source:VB External Description%3BAcc:AGAP000591]
aga-miR-12-5p	AGAP003325-RA	-	3UTR	593	660	10	-	-	-	1393	4.99029	5.43231	6.09702	0	NADH dehydrogenase (ubiquinone) 1 alpha subcomplex 4 [Source:VB External Description%3BAcc:AGAP003325]
aga-miR-8-3p	AGAP001582-RA	-	CDS	660	756	-	1	-	-	1394	0	4.01519	6.85915	5.62183	non des
aga-miR-9c-3p	AGAP004732-RA	-	CDS	520	549	-	8	-	-	1395	5.67079	5.6685	0	5.15334	non des
aga-bantam-3p	AGAP012418-RA	-	5UTR	116	138	5	-	-	-	1396	3.17564	0	5.33489	7.96425	non des
aga-miR-276-3p	AGAP012418-RA	-	5UTR	124	182	1	-	-	-	1397	3.17564	0	5.33489	7.96425	non des
aga-miR-281-3p	AGAP001627-RA	-	3UTR	2957	3012	12	-	-	-	1398	6.80495	3.07044	0	6.5588	solute carrier family 7 (cationic amino acid transporter%2C y+ system) [Source:VB External Description%3BAcc:AGAP001627]
aga-miR-277-3p	AGAP013341-RA	-	CDS	2238	2284	-	8	-	1	1399	0	3.30663	4.1917	8.90122	non des
aga-miR-277-3p	AGAP009777-RA	-	CDS	1805	1865	20	-	1	-	1400	5.44396	6.37706	4.57276	0	mothers against decapentaplegic homolog 2/3 [Source:VB External Description%3BAcc:AGAP009777]
aga-miR-305-5p	AGAP009777-RA	-	CDS	1822	1893	1	24	-	-	1401	5.44396	6.37706	4.57276	0	mothers against decapentaplegic homolog 2/3 [Source:VB External Description%3BAcc:AGAP009777]
aga-miR-34-5p	AGAP009777-RA	-	CDS	1833	1908	29	19	-	-	1402	5.44396	6.37706	4.57276	0	mothers against decapentaplegic homolog 2/3 [Source:VB External Description%3BAcc:AGAP009777]
aga-miR-14-3p	AGAP005359-RA	-	CDS	635	684	-	1	-	-	1403	4.3098	3.30663	8.76447	0	F-box and WD-40 domain protein 7 [Source:VB External Description%3BAcc:AGAP005359]
aga-miR-8-3p	AGAP005359-RA	-	CDS	649	687	-	-	31	-	1404	4.3098	3.30663	8.76447	0	F-box and WD-40 domain protein 7 [Source:VB External Description%3BAcc:AGAP005359]
aga-miR-8-3p	AGAP008884-RA	-	CDS	963	1087	4	42	-	3	1405	3.40247	9.91988	3.04851	0	protoheme IX farnesyltransferase [Source:VB External Description%3BAcc:AGAP008884]
aga-miR-1175-3p	AGAP008975-RA	-	3UTR	5976	6004	7	-	-	-	1406	4.76346	0	4.57276	7.02728	non des
aga-miR-989-3p	AGAP010727-RA	-	3UTR	1653	1716	-	1	-	1	1407	4.99029	7.558	3.81064	0	non des
aga-miR-184-3p	AGAP001826-RA	-	CDS	10106	10158	-	-	10	-	1408	6.35128	7.32181	2.66745	0	lipophorin [Source:VB Community Annotation%3BAcc:AGAP001826]
aga-miR-8-5p	AGAP001499-RB	-	CDS	1188	1244	-	1	-	-	1409	0	10.3923	2.66745	3.2794	putative melatonin receptor [Source:VB Community Annotation%3BAcc:AGAP001499]
aga-miR-275-3p	AGAP009990-RA	-	CDS	11982	12077	-	-	1	-	1410	3.17564	0	6.09702	7.02728	non des
aga-miR-277-3p	AGAP004672-RA	-	CDS	5769	5804	1	-	-	-	1411	5.44396	7.08563	0	3.74788	non des
aga-miR-14-3p	AGAP003802-RA	-	CDS	2751	2766	-	-	1	-	1412	7.03178	5.43231	3.81064	0	non des
aga-miR-8-5p	AGAP010131-RA	-	5UTR	4	53	14	-	-	-	1413	8.16594	0	8.00234	0	ornithine decarboxylase antizyme 1 [Source:VB External Description%3BAcc:AGAP010131]
aga-miR-33-5p	AGAP009658-RA	-	3UTR	3352	3394	9	-	1	-	1414	3.40247	0	5.33489	7.49577	non des
aga-let-7-5p	AGAP011483-RA	-	CDS	639	709	10	-	-	-	1415	4.3098	4.25138	7.62127	0	phospholipid-transporting ATPase [Source:VB External Description%3BAcc:AGAP011483]
aga-miR-8-3p	AGAP001268-RA	-	3UTR	866	903	-	-	17	-	1416	6.80495	4.01519	5.33489	0	non des
aga-miR-2b-3p	AGAP007807-RA	-	3UTR	5045	5077	-	1	-	-	1417	4.08297	0	4.57276	7.49577	F-box and leucine-rich repeat protein 2/20 [Source:VB External Description%3BAcc:AGAP007807]
aga-miR-8-3p	AGAP003208-RA	-	3UTR	2367	2403	1	-	1	32	1418	3.17564	5.90469	0	7.02728	solute carrier family 25%2C member 44 [Source:VB External Description%3BAcc:AGAP003208]
aga-miR-184-3p	AGAP001082-RA	-	5UTR	238	278	1	-	-	-	1419	0	6.84944	4.57276	4.68485	saposin [Source:VB External Description%3BAcc:AGAP001082]
aga-miR-8-3p	AGAP001082-RA	-	5UTR	255	312	2	1	18	-	1420	0	6.84944	4.57276	4.68485	saposin [Source:VB External Description%3BAcc:AGAP001082]
aga-miR-305-5p	AGAP003874-RB	-	3UTR	5439	5503	-	-	65	-	1421	5.44396	0	4.57276	6.09031	uridine kinase [Source:VB External Description%3BAcc:AGAP003874]
aga-miR-308	AGAP009457-RA	-	CDS	841	912	4	-	-	-	1422	0	5.90469	4.57276	5.62183	guanine nucleotide-binding protein subunit alpha-12 [Source:VB External Description%3BAcc:AGAP009457]
aga-miR-305-5p	AGAP001257-RA	-	CDS	869	974	5	-	-	-	1423	3.6293	6.37706	0	6.09031	UTP--glucose-1-phosphate uridylyltransferase [Source:VB External Description%3BAcc:AGAP001257]
aga-miR-14-3p	AGAP002434-RA	-	3UTR	4597	4670	1	-	66	-	1424	4.08297	0	4.95383	7.02728	centrosomin [Source:VB External Description%3BAcc:AGAP002434]
aga-miR-190	AGAP005496-RA	-	3UTR	2901	2945	23	-	-	-	1425	4.76346	7.08563	4.1917	0	leucine-rich immune protein (Short) [Source:VB Community Annotation%3BAcc:AGAP005496]
aga-miR-8-3p	AGAP002219-RA	-	CDS	1307	1348	3	-	-	-	1426	6.12445	4.95994	4.95383	0	GTPase KRas [Source:VB External Description%3BAcc:AGAP002219]
aga-miR-308	AGAP008720-RA	-	3UTR	1845	1915	1	-	-	-	1427	5.44396	5.90469	0	4.68485	non des
aga-miR-14-3p	AGAP006091-RA	-	3UTR	3324	3346	-	9	-	-	1428	5.21713	0	1.90532	8.90122	non des
aga-miR-317-3p	AGAP006091-RA	-	3UTR	3298	3336	-	2	-	-	1429	5.21713	0	1.90532	8.90122	non des
aga-miR-34-5p	AGAP028616-RA	-	CDS	2833	2881	15	15	1	-	1430	7.48544	4.72375	3.81064	0	non des
aga-miR-9c-5p	AGAP028616-RA	-	CDS	2812	2850	4	-	-	-	1431	7.48544	4.72375	3.81064	0	non des
aga-miR-999-3p	AGAP012392-RA	-	CDS	590	670	-	9	-	-	1432	0	4.48756	11.4319	0	non des
aga-miR-989-3p	AGAP007643-RB	-	3UTR	3043	3145	9	-	1	-	1433	6.12445	3.779	0	6.09031	Tyrosine 3-monooxygenase/tryptophan 5-monooxygenase activation protein%2C beta polypeptide 2 [Source:VB External Description%3BAcc:AGAP007643]
aga-miR-14-3p	AGAP001548-RC	-	CDS	428	493	23	-	-	-	1434	7.9391	0	3.81064	4.21637	Stress-associated endoplasmic reticulum protein 2 [Source:VB External Description%3BAcc:AGAP001548]
aga-miR-1	AGAP008228-RA	-	3UTR	1251	1294	-	-	21	-	1435	0	6.61325	4.1917	5.15334	dual specificity phosphatase [Source:VB External Description%3BAcc:AGAP008228]
aga-miR-14-3p	AGAP012115-RA	-	3UTR	3769	3799	11	1	-	-	1436	4.53663	3.779	7.62127	0	Ca2+-transporting ATPase [Source:VB External Description%3BAcc:AGAP012115]
aga-miR-9b	AGAP012334-RA	-	5UTR	368	408	-	18	-	1	1437	4.08297	4.95994	6.85915	0	High mobility group protein D%2C isoform C [Source:VB External Description%3BAcc:AGAP012334]
aga-miR-125-5p	AGAP009126-RA	-	3UTR	6794	6818	8	-	-	-	1438	5.21713	0	4.57276	6.09031	protein expanded [Source:VB External Description%3BAcc:AGAP009126]
aga-miR-8-3p	AGAP002437-RA	-	5UTR	79	129	19	-	-	-	1439	3.6293	7.08563	0	5.15334	40S ribosomal protein S8 [Source:VB Community Annotation%3BAcc:AGAP002437]
aga-miR-989-3p	AGAP002437-RA	-	5UTR	97	125	4	-	-	-	1440	3.6293	7.08563	0	5.15334	40S ribosomal protein S8 [Source:VB Community Annotation%3BAcc:AGAP002437]
aga-miR-14-3p	AGAP000207-RB	-	3UTR	2728	2772	4	-	-	-	1441	3.40247	4.48756	0	7.96425	leucine-rich repeat flightless-interacting protein 2 [Source:VB External Description%3BAcc:AGAP000207]
aga-miR-989-3p	AGAP006023-RA	-	3UTR	2741	2767	1	-	-	-	1442	15.6514	0	0	0	tyrosine 3-monooxygenase [Source:VB External Description%3BAcc:AGAP006023]
aga-miR-277-3p	AGAP010131-RB	-	CDS	1222	1257	7	-	-	-	1443	7.48544	1.65331	3.04851	3.74788	ornithine decarboxylase antizyme 1 [Source:VB External Description%3BAcc:AGAP010131]
aga-miR-34-5p	AGAP004795-RA	-	3UTR	13896	13918	-	1	-	-	1444	0	5.43231	5.71596	4.68485	RNA polymerase II elongation factor ELL [Source:VB External Description%3BAcc:AGAP004795]
aga-miR-277-3p	AGAP005738-RA	-	3UTR	1556	1601	-	13	2	1	1445	3.85614	2.59806	0	9.36971	TBC1 domain family member 13 [Source:VB External Description%3BAcc:AGAP005738]
aga-miR-34-5p	AGAP005924-RA	-	3UTR	2180	2254	-	24	1	3	1446	0	4.01519	5.71596	6.09031	non des
aga-miR-1	AGAP007963-RA	-	CDS	406	473	-	12	-	-	1447	3.6293	8.73894	3.42957	0	Sarcoplasmic calcium-binding protein [Source:VB External Description%3BAcc:AGAP007963]
aga-miR-11-3p	AGAP009496-RA	-	3UTR	3378	3448	7	-	-	-	1448	3.17564	8.03038	4.57276	0	non des
aga-miR-2-2-3p	AGAP009496-RA	-	3UTR	3371	3408	-	1	-	-	1449	3.17564	8.03038	4.57276	0	non des
aga-miR-8-3p	AGAP003043-RA	-	CDS	3587	3646	-	5	1	-	1450	5.44396	6.14088	4.1917	0	non des
aga-miR-14-3p	AGAP000441-RA	-	3UTR	3147	3171	-	-	1	-	1451	5.67079	2.59806	0	7.49577	nuclear transcription factor Y%2C gamma [Source:VB External Description%3BAcc:AGAP000441]
aga-miR-14-3p	AGAP001573-RA	-	3UTR	3575	3605	1	-	-	-	1452	2.72198	0	6.47808	6.5588	Ras-related C3 botulinum toxin substrate 1 [Source:VB External Description%3BAcc:AGAP001573]
aga-let-7-5p	AGAP004744-RA	-	5UTR	174	217	-	1	-	-	1453	6.80495	6.14088	0	2.81091	succinyl-CoA ligase beta subunit [Source:VB Community Annotation%3BAcc:AGAP004744]
aga-miR-1	AGAP004744-RA	-	5UTR	189	223	-	9	-	-	1454	6.80495	6.14088	0	2.81091	succinyl-CoA ligase beta subunit [Source:VB Community Annotation%3BAcc:AGAP004744]
aga-miR-8-3p	AGAP004744-RA	-	5UTR	162	215	-	-	-	49	1455	6.80495	6.14088	0	2.81091	succinyl-CoA ligase beta subunit [Source:VB Community Annotation%3BAcc:AGAP004744]
aga-let-7-5p	AGAP002263-RB	-	3UTR	3641	3660	1	-	-	-	1456	2.94881	0	3.42957	9.36971	choline-phosphate cytidylyltransferase [Source:VB External Description%3BAcc:AGAP002263]
aga-miR-277-3p	AGAP001219-RA	-	CDS	433	469	3	-	-	-	1457	5.44396	4.95994	5.33489	0	tubulin alpha-4A chain [Source:VB Community Annotation%3BAcc:AGAP001219]
aga-miR-14-3p	AGAP006534-RB	-	3UTR	5197	5215	-	-	5	-	1458	2.26832	5.43231	8.00234	0	non des
aga-miR-989-3p	AGAP003643-RA	-	CDS	9294	9388	17	-	37	-	1459	6.35128	4.01519	5.33489	0	ubiquitin carboxyl-terminal hydrolase 34 [Source:VB External Description%3BAcc:AGAP003643]
aga-miR-263a-5p	AGAP003914-RB	-	5UTR	3009	3034	-	1	-	-	1460	3.6293	0	4.57276	7.49577	non des
aga-miR-13b	AGAP004805-RB	-	CDS	1048	1108	11	-	-	-	1461	3.40247	0	12.194	0	non des
aga-miR-989-3p	AGAP011363-RA	-	3UTR	2485	2513	-	8	-	-	1462	0	2.83425	7.24021	5.62183	Ras-related protein Rab-6A [Source:VB External Description%3BAcc:AGAP011363]
aga-miR-184-3p	AGAP001352-RA	-	3UTR	967	983	8	-	-	-	1463	6.57811	0	5.33489	3.74788	non des
aga-miR-2-1-3p	AGAP001352-RA	-	3UTR	1018	1081	-	-	6	-	1464	6.57811	0	5.33489	3.74788	non des
aga-miR-2b-3p	AGAP001352-RA	-	3UTR	904	1096	2	-	16	-	1465	6.57811	0	5.33489	3.74788	non des
aga-miR-8-3p	AGAP001352-RA	-	3UTR	985	1014	1	-	-	-	1466	6.57811	0	5.33489	3.74788	non des
aga-miR-1	AGAP002564-RE	-	3UTR	2273	2331	-	-	-	2	1467	0	0	0	15.46	fructose biphosphate aldolase [Source:VB Community Annotation%3BAcc:AGAP002564]
aga-miR-14-3p	AGAP002757-RA	-	CDS	5413	5496	8	-	-	-	1468	6.12445	4.95994	4.57276	0	non des
aga-miR-281-5p	AGAP000684-RA	-	CDS	1431	1506	5	-	-	-	1469	4.08297	8.50275	3.04851	0	non des
aga-miR-8-3p	AGAP028192-RA	-	CDS	1178	1252	-	-	-	5	1470	3.40247	5.6685	0	6.5588	non des
aga-miR-252-5p	AGAP007160-RC	-	3UTR	1066	1117	10	-	-	-	1471	4.08297	8.26657	0	3.2794	Alpha-crystallin chain B [Source:VB External Description%3BAcc:AGAP007160]
aga-miR-12-5p	AGAP028387-RA	-	CDS	771	803	8	-	-	-	1472	4.08297	6.84944	0	4.68485	cytochrome b [Source:VB Community Annotation%3BAcc:AGAP028387]
aga-miR-8-3p	AGAP028387-RA	-	CDS	771	793	7	-	-	-	1473	4.08297	6.84944	0	4.68485	cytochrome b [Source:VB Community Annotation%3BAcc:AGAP028387]
aga-miR-2-2-3p	AGAP009972-RA	-	CDS	5968	6042	2	-	-	-	1474	3.6293	4.95994	0	7.02728	MON2 homolog [Source:VB External Description%3BAcc:AGAP009972]
aga-miR-34-5p	AGAP003860-RC	-	CDS	2663	2776	3	-	-	-	1475	4.99029	5.6685	4.95383	0	proline dehydrogenase [Source:VB External Description%3BAcc:AGAP003860]
aga-miR-8-3p	AGAP012240-RA	-	CDS	1587	1663	15	1	-	-	1476	2.72198	9.4475	3.42957	0	non des
aga-miR-8-3p	AGAP028491-RA	-	5UTR	199	253	-	1	-	-	1477	0	4.25138	5.71596	5.62183	non des
aga-miR-989-3p	AGAP001877-RA	-	CDS	2119	2234	61	22	7	2	1478	4.99029	4.01519	0	6.5588	non des
aga-miR-2-1-3p	AGAP010315-RA	-	CDS	762	796	-	1	-	-	1479	4.08297	0	3.04851	8.43274	nardilysin [Source:VB External Description%3BAcc:AGAP010315]
aga-miR-2b-3p	AGAP010315-RA	-	CDS	759	796	-	5	-	-	1480	4.08297	0	3.04851	8.43274	nardilysin [Source:VB External Description%3BAcc:AGAP010315]
aga-miR-8-3p	AGAP001110-RB	-	3UTR	2620	2675	-	4	-	-	1481	4.99029	6.37706	4.1917	0	Sorting nexin family member 27 isoform 1 [Source:VB External Description%3BAcc:AGAP001110]
aga-miR-8-3p	AGAP012407-RA	-	CDS	718	754	-	1	-	-	1482	7.9391	3.779	3.81064	0	protein disulfide-isomerase A1 [Source:VB External Description%3BAcc:AGAP012407]
aga-miR-989-3p	AGAP008903-RA	-	3UTR	4701	4780	34	-	-	-	1483	6.35128	3.07044	6.09702	0	non des
aga-miR-14-3p	AGAP008482-RA	-	CDS	7552	7620	-	21	-	1	1484	2.94881	6.84944	5.71596	0	chromodomain-helicase-DNA-binding protein 7 [Source:VB External Description%3BAcc:AGAP008482]
aga-miR-8-5p	AGAP005245-RJ	-	3UTR	2478	2538	11	-	-	-	1485	3.17564	0	9.52659	2.81091	non des
aga-miR-281-3p	AGAP009135-RA	-	3UTR	7560	7625	29	1	-	-	1486	7.03178	5.6685	0	2.81091	ATP-dependent RNA helicase DDX6/DHH1 [Source:VB External Description%3BAcc:AGAP009135]
aga-miR-11-3p	AGAP005622-RA	-	3UTR	7798	7856	16	9	6	-	1487	4.76346	6.14088	4.57276	0	F-box protein 33 [Source:VB External Description%3BAcc:AGAP005622]
aga-miR-13b	AGAP005622-RA	-	3UTR	7768	7792	-	5	-	-	1488	4.76346	6.14088	4.57276	0	F-box protein 33 [Source:VB External Description%3BAcc:AGAP005622]
aga-miR-9b	AGAP008718-RA	-	CDS	1674	1710	-	8	-	-	1489	7.25861	5.90469	2.28638	0	solute carrier family 9 (sodium/hydrogen exchanger)%2C member 6/7 [Source:VB External Description%3BAcc:AGAP008718]
aga-miR-277-3p	AGAP012631-RA	-	3UTR	717	766	1	-	24	-	1490	0	0	15.2425	0	non des
aga-miR-14-3p	AGAP001520-RA	-	3UTR	6127	6169	1	-	-	-	1491	4.53663	0	0	10.7752	protein phosphatase 1%2C regulatory (inhibitor) subunit 3 [Source:VB External Description%3BAcc:AGAP001520]
aga-miR-8-3p	AGAP008983-RA	-	3UTR	5465	5514	11	-	-	-	1492	0.907326	3.07044	11.4319	0	non des
aga-miR-305-5p	AGAP028154-RA	-	3UTR	4280	4314	20	-	-	-	1493	3.40247	6.37706	0	5.62183	non des
aga-miR-34-5p	AGAP028154-RA	-	3UTR	4289	4322	11	-	1	-	1494	3.40247	6.37706	0	5.62183	non des
aga-miR-8-3p	AGAP028154-RA	-	3UTR	4346	4386	9	-	-	-	1495	3.40247	6.37706	0	5.62183	non des
aga-bantam-3p	AGAP010494-RA	-	3UTR	3243	3263	2	-	-	-	1496	3.6293	7.08563	0	4.68485	partitioning defective protein 6 [Source:VB External Description%3BAcc:AGAP010494]
aga-miR-14-3p	AGAP004192-RA	-	3UTR	3552	3579	3	-	-	-	1497	0	8.26657	0	7.02728	heat shock 70kDa protein 5 [Source:VB External Description%3BAcc:AGAP004192]
aga-miR-8-3p	AGAP007827-RB	-	CDS	1353	1408	-	1	-	-	1498	0	7.32181	0	7.96425	enolase [Source:VB External Description%3BAcc:AGAP007827]
aga-miR-184-3p	AGAP027996-RA	-	3UTR	7590	7653	3	-	-	-	1499	4.3098	0	6.85915	4.21637	non des
aga-miR-305-5p	AGAP006480-RB	-	5UTR	59	163	26	1	1	-	1500	5.89762	0	0	9.36971	non des
aga-miR-9a-5p	AGAP006480-RB	-	5UTR	53	86	8	-	-	-	1501	5.89762	0	0	9.36971	non des
aga-miR-308	AGAP010276-RB	-	CDS	957	1059	-	-	-	1	1502	3.6293	4.48756	7.24021	0	pyruvate dehydrogenase kinase [Source:VB External Description%3BAcc:AGAP010276]
aga-miR-14-3p	AGAP006520-RA	-	3UTR	2398	2426	10	-	-	-	1503	4.99029	4.72375	0	5.62183	Fatty acid elongase 2 [Source:VB External Description%3BAcc:AGAP006520]
aga-miR-281-3p	AGAP006520-RA	-	3UTR	2398	2430	-	1	-	-	1504	4.99029	4.72375	0	5.62183	Fatty acid elongase 2 [Source:VB External Description%3BAcc:AGAP006520]
aga-miR-281-5p	AGAP006520-RA	-	3UTR	2309	2374	3	-	-	-	1505	4.99029	4.72375	0	5.62183	Fatty acid elongase 2 [Source:VB External Description%3BAcc:AGAP006520]
aga-miR-317-3p	AGAP008212-RA	-	3UTR	1820	1874	8	-	-	-	1506	7.25861	4.25138	0	3.74788	cytochrome P450 [Source:VB Community Annotation%3BAcc:AGAP008212]
aga-miR-8-3p	AGAP008212-RA	-	3UTR	1820	1863	4	2	-	-	1507	7.25861	4.25138	0	3.74788	cytochrome P450 [Source:VB Community Annotation%3BAcc:AGAP008212]
aga-miR-8-5p	AGAP008212-RA	-	CDS	1759	1821	15	-	-	-	1508	7.25861	4.25138	0	3.74788	cytochrome P450 [Source:VB Community Annotation%3BAcc:AGAP008212]
aga-miR-996	AGAP008212-RA	-	CDS	1704	1823	17	-	-	-	1509	7.25861	4.25138	0	3.74788	cytochrome P450 [Source:VB Community Annotation%3BAcc:AGAP008212]
aga-miR-989-3p	AGAP012014-RA	-	3UTR	4261	4287	1	-	-	-	1510	3.85614	0	3.42957	7.96425	ADP-ribosylation factor 1 [Source:VB Community Annotation%3BAcc:AGAP012014]
aga-miR-14-3p	AGAP013051-RA	-	3UTR	2464	2576	9	19	-	1	1511	4.3098	0	3.42957	7.49577	non des
aga-miR-124	AGAP007643-RB	-	3UTR	1777	1848	22	-	-	-	1512	0	3.30663	7.24021	4.68485	Tyrosine 3-monooxygenase/tryptophan 5-monooxygenase activation protein%2C beta polypeptide 2 [Source:VB External Description%3BAcc:AGAP007643]
aga-miR-989-3p	AGAP009623-RA	-	3UTR	1991	2022	1	12	-	1	1513	3.17564	7.08563	4.95383	0	glyceraldehyde 3-phosphate dehydrogenase [Source:VB Community Annotation%3BAcc:AGAP009623]
aga-miR-34-5p	AGAP003820-RA	-	3UTR	1695	1735	2	23	-	-	1514	2.72198	8.26657	0	4.21637	Lin-10 homolog [Source:VB External Description%3BAcc:AGAP003820]
aga-miR-12-5p	AGAP009320-RA	-	3UTR	2801	2897	-	16	-	-	1515	4.53663	1.8895	8.76447	0	non des
aga-miR-8-3p	AGAP009320-RA	-	3UTR	2802	2839	8	-	-	-	1516	4.53663	1.8895	8.76447	0	non des
aga-miR-989-3p	AGAP006480-RA	-	3UTR	518	592	-	20	-	-	1517	0	11.337	0	3.74788	non des
aga-miR-8-3p	AGAP004700-RA	-	CDS	289	337	-	1	-	-	1518	3.40247	6.61325	0	5.15334	non des
aga-miR-8-5p	AGAP004700-RA	-	CDS	249	301	27	-	-	-	1519	3.40247	6.61325	0	5.15334	non des
aga-miR-2-1-3p	AGAP003201-RA	-	CDS	1291	1320	-	13	-	1	1520	6.57811	4.01519	4.57276	0	non des
aga-miR-14-3p	AGAP011049-RA	-	CDS	2701	2753	-	1	-	-	1521	3.85614	5.19613	6.09702	0	non des
aga-miR-8-3p	AGAP002413-RB	-	CDS	312	375	-	1	23	-	1522	0	9.68369	5.33489	0	Basic leucine zipper and W2 domain-containing protein 1 [Source:VB External Description%3BAcc:AGAP002413]
aga-miR-2-2-3p	AGAP007563-RA	-	CDS	11742	11809	-	2	-	-	1523	2.04148	8.50275	4.57276	0	non des
aga-miR-2b-3p	AGAP007563-RA	-	CDS	11739	11809	-	18	-	1	1524	2.04148	8.50275	4.57276	0	non des
aga-miR-34-5p	AGAP007939-RA	-	3UTR	2767	2820	7	3	8	-	1525	5.21713	5.6685	0	4.21637	starch phosphorylase [Source:VB External Description%3BAcc:AGAP007939]
aga-miR-34-5p	AGAP007939-RA	-	CDS	2701	2766	-	-	-	52	1526	5.21713	5.6685	0	4.21637	starch phosphorylase [Source:VB External Description%3BAcc:AGAP007939]
aga-miR-317-3p	AGAP010024-RA	-	3UTR	11245	11352	2	-	21	-	1527	6.35128	3.779	4.95383	0	non des
aga-miR-34-5p	AGAP010024-RA	-	3UTR	11210	11259	43	-	-	-	1528	6.35128	3.779	4.95383	0	non des
aga-miR-277-3p	AGAP001082-RA	-	5UTR	163	185	10	-	-	-	1529	0	4.25138	6.09702	4.68485	saposin [Source:VB External Description%3BAcc:AGAP001082]
aga-miR-309	AGAP001082-RA	-	5UTR	134	179	-	-	21	-	1530	0	4.25138	6.09702	4.68485	saposin [Source:VB External Description%3BAcc:AGAP001082]
aga-miR-14-3p	AGAP003168-RA	-	CDS	1132	1170	20	-	-	-	1531	7.03178	4.25138	0	3.74788	isocitrate dehydrogenase [Source:VB External Description%3BAcc:AGAP003168]
aga-miR-317-3p	AGAP006187-RA	-	CDS	273	315	-	20	1	1	1532	5.21713	6.37706	3.42957	0	protein G12 [Source:VB External Description%3BAcc:AGAP006187]
aga-miR-34-5p	AGAP010308-RA	-	CDS	1303	1349	-	12	-	-	1533	3.17564	0	7.62127	4.21637	nucleolar complex protein 3 [Source:VB External Description%3BAcc:AGAP010308]
aga-miR-277-3p	AGAP013524-RA	-	3UTR	3161	3228	-	3	-	3	1534	6.12445	0	8.76447	0	non des
aga-miR-9a-5p	AGAP005865-RA	-	3UTR	1687	1759	44	-	-	-	1535	5.21713	5.19613	4.57276	0	fumarylacetoacetase [Source:VB External Description%3BAcc:AGAP005865]
aga-miR-9c-5p	AGAP005865-RA	-	3UTR	1686	1756	24	-	-	-	1536	5.21713	5.19613	4.57276	0	fumarylacetoacetase [Source:VB External Description%3BAcc:AGAP005865]
aga-miR-996	AGAP004320-RA	-	CDS	5780	5862	7	17	11	-	1537	3.40247	6.61325	4.95383	0	Dedicator of cytokinesis protein 1 [Source:VB External Description%3BAcc:AGAP004320]
aga-miR-277-3p	AGAP008613-RA	-	3UTR	3636	3664	-	5	-	-	1538	2.72198	0	3.81064	8.43274	polypeptide N-acetylgalactosaminyltransferase [Source:VB External Description%3BAcc:AGAP008613]
aga-miR-14-3p	AGAP004692-RA	-	CDS	5425	5489	43	-	-	-	1539	14.7441	0	0	0	non des
aga-miR-11-3p	AGAP007643-RB	-	CDS	1069	1144	-	15	-	-	1540	2.72198	3.30663	0	8.90122	Tyrosine 3-monooxygenase/tryptophan 5-monooxygenase activation protein%2C beta polypeptide 2 [Source:VB External Description%3BAcc:AGAP007643]
aga-miR-277-3p	AGAP007643-RB	-	CDS	1096	1270	26	47	1	2	1541	2.72198	3.30663	0	8.90122	Tyrosine 3-monooxygenase/tryptophan 5-monooxygenase activation protein%2C beta polypeptide 2 [Source:VB External Description%3BAcc:AGAP007643]
aga-miR-281-3p	AGAP007643-RB	-	CDS	1070	1098	-	2	-	1	1542	2.72198	3.30663	0	8.90122	Tyrosine 3-monooxygenase/tryptophan 5-monooxygenase activation protein%2C beta polypeptide 2 [Source:VB External Description%3BAcc:AGAP007643]
aga-miR-306	AGAP007643-RB	-	CDS	1069	1116	-	4	-	-	1543	2.72198	3.30663	0	8.90122	Tyrosine 3-monooxygenase/tryptophan 5-monooxygenase activation protein%2C beta polypeptide 2 [Source:VB External Description%3BAcc:AGAP007643]
aga-let-7-5p	AGAP006769-RA	-	CDS	1088	1128	1	-	-	-	1544	0	7.558	7.24021	0	non des
aga-let-7-5p	AGAP001978-RA	-	3UTR	5440	5515	-	26	1	-	1545	4.3098	3.07044	0	7.49577	non des
aga-miR-1175-5p	AGAP000185-RA	-	3UTR	5318	5370	-	1	-	-	1546	0	4.25138	4.95383	5.62183	double stranded RNA-specific editase [Source:VB External Description%3BAcc:AGAP000185]
aga-miR-989-3p	AGAP011571-RA	-	3UTR	2233	2262	-	5	-	-	1547	9.75376	0	4.95383	0	non des
aga-miR-33-5p	AGAP000145-RA	-	3UTR	1834	1872	-	13	-	-	1548	2.94881	6.14088	5.71596	0	ubiquitin-conjugating enzyme E2D [Source:VB External Description%3BAcc:AGAP000145]
aga-miR-252-5p	AGAP007711-RA	-	CDS	623	697	-	-	-	2	1549	2.04148	0	0	12.6491	non des
aga-miR-305-5p	AGAP007711-RA	-	CDS	703	728	8	-	-	-	1550	2.04148	0	0	12.6491	non des
aga-miR-184-3p	AGAP003769-RA	-	3UTR	3843	3891	-	18	-	-	1551	3.40247	0	7.62127	3.74788	importin beta-3 [Source:VB External Description%3BAcc:AGAP003769]
aga-miR-12-5p	AGAP004686-RB	-	CDS	1999	2019	-	-	12	-	1552	4.76346	5.43231	4.57276	0	non des
aga-miR-34-5p	AGAP004310-RA	-	CDS	5855	5893	-	-	-	4	1553	3.17564	4.72375	6.85915	0	non des
aga-miR-317-3p	AGAP007563-RC	-	3UTR	21560	21619	1	-	-	-	1554	4.08297	0	4.57276	6.09031	non des
aga-miR-996	AGAP004954-RA	-	CDS	846	921	6	-	-	-	1555	4.99029	7.08563	2.66745	0	rhythmically expressed gene 2 protein [Source:VB External Description%3BAcc:AGAP004954]
aga-miR-13b	AGAP028613-RA	-	3UTR	2640	2669	-	2	-	-	1556	5.67079	4.48756	4.57276	0	solute carrier family 7 (cationic amino acid transporter%2C y+ system) [Source:VB External Description%3BAcc:AGAP028613]
aga-miR-2-1-3p	AGAP028613-RA	-	3UTR	2598	2672	3	-	-	-	1557	5.67079	4.48756	4.57276	0	solute carrier family 7 (cationic amino acid transporter%2C y+ system) [Source:VB External Description%3BAcc:AGAP028613]
aga-miR-2-2-3p	AGAP028613-RA	-	3UTR	2598	2672	2	-	-	-	1558	5.67079	4.48756	4.57276	0	solute carrier family 7 (cationic amino acid transporter%2C y+ system) [Source:VB External Description%3BAcc:AGAP028613]
aga-miR-2b-3p	AGAP028613-RA	-	3UTR	2598	2672	12	1	-	-	1559	5.67079	4.48756	4.57276	0	solute carrier family 7 (cationic amino acid transporter%2C y+ system) [Source:VB External Description%3BAcc:AGAP028613]
aga-miR-989-3p	AGAP004838-RA	-	3UTR	704	736	-	7	-	-	1560	0	0	0	14.523	RAB5-interacting protein [Source:VB External Description%3BAcc:AGAP004838]
aga-miR-14-3p	AGAP012372-RA	-	3UTR	15562	15591	9	-	-	-	1561	4.99029	0	4.57276	5.15334	Low-density lipoprotein receptor-related protein 2 precursor [Source:VB External Description%3BAcc:AGAP012372]
aga-miR-11-3p	AGAP008017-RA	-	CDS	7866	7921	-	-	10	-	1562	3.6293	0	6.85915	4.21637	non des
aga-miR-281-3p	AGAP001499-RB	-	3UTR	1927	1991	-	2	-	-	1563	0	6.37706	4.57276	3.74788	putative melatonin receptor [Source:VB Community Annotation%3BAcc:AGAP001499]
aga-miR-277-3p	AGAP005088-RA	-	3UTR	6694	6721	-	13	-	-	1564	3.17564	7.32181	4.1917	0	non des
aga-miR-N4-3p	AGAP010494-RA	-	3UTR	2215	2283	-	1	-	-	1565	2.49515	0	6.09702	6.09031	partitioning defective protein 6 [Source:VB External Description%3BAcc:AGAP010494]
aga-miR-184-3p	AGAP001076-RB	-	CDS	2037	2118	32	4	-	1	1566	4.08297	6.84944	0	3.74788	cytochrome P450 [Source:VB Community Annotation%3BAcc:AGAP001076]
aga-miR-2-2-3p	AGAP007721-RC	-	3UTR	646	664	7	-	-	-	1567	4.3098	5.6685	0	4.68485	non des
aga-bantam-3p	AGAP004349-RA	-	CDS	691	798	-	8	-	-	1568	0	4.72375	0	9.83819	non des
aga-miR-305-5p	AGAP004824-RA	-	CDS	1768	1871	2	-	-	-	1569	4.76346	6.61325	0	3.2794	translation initiation factor 5B [Source:VB External Description%3BAcc:AGAP004824]
aga-miR-9c-5p	AGAP001082-RA	-	CDS	2507	2594	-	-	2	-	1570	4.3098	4.72375	0	5.62183	saposin [Source:VB External Description%3BAcc:AGAP001082]
aga-miR-8-3p	AGAP001944-RA	-	3UTR	2495	2533	23	-	-	-	1571	4.3098	0	1.90532	8.43274	F-box and WD-40 domain protein 1/11 [Source:VB External Description%3BAcc:AGAP001944]
aga-miR-309	AGAP007521-RA	-	3UTR	6808	6871	-	-	20	1	1572	0	4.01519	6.85915	3.74788	ubiquitin carboxyl-terminal hydrolase 36/42 [Source:VB External Description%3BAcc:AGAP007521]
aga-miR-184-3p	AGAP005721-RA	-	3UTR	2505	2552	-	5	-	-	1573	3.40247	0	4.1917	7.02728	chondroitin 4-sulfotransferase [Source:VB External Description%3BAcc:AGAP005721]
aga-miR-996	AGAP008969-RA	-	3UTR	3670	3725	2	-	-	-	1574	5.44396	4.48756	0	4.68485	Cyclin-Y [Source:VB External Description%3BAcc:AGAP008969]
aga-miR-2-1-3p	AGAP010009-RA	-	5UTR	22	50	-	1	-	-	1575	3.17564	0	5.33489	6.09031	non des
aga-miR-309	AGAP013533-RA	-	CDS	1001	1094	-	-	1	-	1576	7.03178	3.30663	4.1917	0	non des
aga-miR-PN21-3p	AGAP009224-RF	-	3UTR	4674	4757	13	-	-	-	1577	6.80495	0	7.62127	0	non des
aga-miR-305-5p	AGAP010024-RA	-	3UTR	10038	10109	-	6	-	-	1578	3.17564	4.48756	6.85915	0	non des
aga-miR-34-5p	AGAP010024-RA	-	3UTR	10046	10108	12	-	-	-	1579	3.17564	4.48756	6.85915	0	non des
aga-miR-8-3p	AGAP001419-RB	-	CDS	1565	1613	-	-	13	-	1580	4.3098	4.48756	5.71596	0	non des
aga-miR-965	AGAP001419-RB	-	CDS	1520	1606	-	-	-	1	1581	4.3098	4.48756	5.71596	0	non des
aga-miR-277-3p	AGAP006900-RA	-	3UTR	4523	4548	1	2	-	-	1582	2.26832	0	3.81064	8.43274	non des
aga-miR-1	AGAP005030-RA	-	3UTR	12569	12609	13	-	-	-	1583	2.72198	0	3.81064	7.96425	non des
aga-miR-317-3p	AGAP006257-RA	-	3UTR	2022	2058	19	-	1	-	1584	3.17564	0	3.81064	7.49577	non des
aga-miR-184-3p	AGAP005765-RA	-	3UTR	9503	9548	-	-	1	-	1585	4.76346	5.90469	3.81064	0	non des
aga-miR-317-3p	AGAP010841-RA	-	CDS	1337	1404	4	-	-	-	1586	4.53663	0	0	9.83819	non des
aga-miR-2b-3p	AGAP009276-RA	-	3UTR	8865	8924	1	-	-	-	1587	5.44396	3.30663	5.71596	0	non des
aga-miR-989-3p	AGAP003742-RA	-	3UTR	2120	2251	110	104	2	-	1588	12.4757	1.8895	0	0	regulator of chromosome condensation [Source:VB External Description%3BAcc:AGAP003742]
aga-miR-10-5p	AGAP009664-RA	-	3UTR	5711	5800	-	-	-	3	1589	4.08297	0	3.81064	6.5588	nuclear receptor coactivator 2 [Source:VB External Description%3BAcc:AGAP009664]
aga-miR-100-5p	AGAP009664-RA	-	3UTR	5711	5800	-	-	-	1	1590	4.08297	0	3.81064	6.5588	nuclear receptor coactivator 2 [Source:VB External Description%3BAcc:AGAP009664]
aga-miR-14-3p	AGAP009664-RA	-	3UTR	5713	5746	13	-	-	-	1591	4.08297	0	3.81064	6.5588	nuclear receptor coactivator 2 [Source:VB External Description%3BAcc:AGAP009664]
aga-miR-317-3p	AGAP028154-RA	-	3UTR	2859	2921	-	17	1	-	1592	3.6293	5.19613	0	5.62183	non des
aga-miR-996	AGAP008711-RA	-	3UTR	6458	6475	1	-	-	-	1593	0	2.83425	4.57276	7.02728	solute carrier organic anion transporter family%2C member 3A [Source:VB External Description%3BAcc:AGAP008711]
aga-miR-996	AGAP004653-RA	-	CDS	542	614	-	1	-	-	1594	3.6293	6.61325	4.1917	0	electron transfer flavoprotein subunit beta%2C mitochondrial [Source:VB External Description%3BAcc:AGAP004653]
aga-miR-8-3p	AGAP004672-RA	-	CDS	1254	1344	-	12	-	2	1595	4.08297	4.25138	6.09702	0	non des
aga-bantam-3p	AGAP007852-RA	-	3UTR	3268	3336	1	-	-	1	1596	5.44396	0	3.81064	5.15334	aconitate hydratase 1 / homoaconitase [Source:VB External Description%3BAcc:AGAP007852]
aga-miR-283-5p	AGAP028192-RA	-	CDS	1336	1363	-	5	-	-	1597	3.40247	5.6685	5.33489	0	non des
aga-miR-252-5p	AGAP007786-RA	-	3UTR	1432	1521	-	20	-	2	1598	1.36099	6.14088	4.1917	2.81091	isocitrate dehydrogenase (NAD+) [Source:VB External Description%3BAcc:AGAP007786]
aga-miR-8-3p	AGAP007786-RA	-	3UTR	1471	1519	11	-	7	-	1599	1.36099	6.14088	4.1917	2.81091	isocitrate dehydrogenase (NAD+) [Source:VB External Description%3BAcc:AGAP007786]
aga-miR-305-5p	AGAP004192-RA	-	3UTR	2939	3006	-	19	1	-	1600	3.17564	0	4.1917	7.02728	heat shock 70kDa protein 5 [Source:VB External Description%3BAcc:AGAP004192]
aga-miR-989-3p	AGAP000523-RA	-	3UTR	1581	1611	5	-	-	-	1601	0	14.1713	0	0	F-type H+-transporting ATPase subunit c [Source:VB External Description%3BAcc:AGAP000523]
aga-miR-989-3p	AGAP008859-RB	-	CDS	1960	1980	16	-	-	-	1602	4.08297	3.779	6.47808	0	non des
aga-miR-34-5p	AGAP007342-RA	-	3UTR	7758	7792	1	11	-	-	1603	0	3.779	7.24021	3.2794	homeodomain interacting protein kinase [Source:VB External Description%3BAcc:AGAP007342]
aga-miR-8-3p	AGAP001082-RA	-	CDS	966	1054	-	1	-	-	1604	14.0636	0	0	0	saposin [Source:VB External Description%3BAcc:AGAP001082]
aga-miR-34-5p	AGAP002695-RA	-	3UTR	4493	4518	-	1	-	-	1605	5.21713	6.37706	2.66745	0	non des
aga-miR-277-3p	AGAP010337-RC	-	CDS	413	469	-	1	-	-	1606	0	0	11.813	2.34243	non des
aga-miR-34-5p	AGAP007580-RB	-	3UTR	710	826	-	1	-	4	1607	0	4.72375	3.42957	6.09031	60S ribosomal protein L18 [Source:VB Community Annotation%3BAcc:AGAP007580]
aga-miR-988-3p	AGAP007580-RB	-	3UTR	770	809	14	-	-	-	1608	0	4.72375	3.42957	6.09031	60S ribosomal protein L18 [Source:VB Community Annotation%3BAcc:AGAP007580]
aga-miR-12-5p	AGAP001076-RB	-	CDS	1923	1960	-	17	-	-	1609	9.07326	1.41713	0	3.74788	cytochrome P450 [Source:VB Community Annotation%3BAcc:AGAP001076]
aga-miR-8-3p	AGAP001076-RB	-	CDS	1906	1964	15	-	-	-	1610	9.07326	1.41713	0	3.74788	cytochrome P450 [Source:VB Community Annotation%3BAcc:AGAP001076]
aga-miR-14-3p	AGAP004140-RA	-	3UTR	5437	5514	3	1	-	-	1611	4.99029	0	9.14553	0	protein dispatched (segment polarity protein) [Source:VB Community Annotation%3BAcc:AGAP004140]
aga-miR-7-5p	AGAP000624-RA	-	3UTR	1053	1127	-	6	-	-	1612	0	3.07044	11.0508	0	non des
aga-miR-14-3p	AGAP007867-RA	-	3UTR	2517	2561	17	-	1	-	1613	3.6293	5.43231	0	5.15334	non des
aga-miR-275-3p	AGAP004519-RB	-	CDS	464	530	-	8	-	-	1614	3.6293	4.48756	6.09702	0	Sideroflexin 1%2C2%2C3 [Source:VB External Description%3BAcc:AGAP004519]
aga-miR-277-3p	AGAP004519-RB	-	CDS	492	530	-	9	-	-	1615	3.6293	4.48756	6.09702	0	Sideroflexin 1%2C2%2C3 [Source:VB External Description%3BAcc:AGAP004519]
aga-miR-34-5p	AGAP004519-RB	-	5UTR	411	513	2	-	-	-	1616	3.6293	4.48756	6.09702	0	Sideroflexin 1%2C2%2C3 [Source:VB External Description%3BAcc:AGAP004519]
aga-miR-34-5p	AGAP005244-RA	-	CDS	3460	3506	12	-	-	1	1617	0	2.36188	7.62127	4.21637	non des
aga-miR-277-3p	AGAP001731-RA	-	3UTR	5887	5956	18	-	-	-	1618	4.08297	5.90469	4.1917	0	F-box protein 11 [Source:VB External Description%3BAcc:AGAP001731]
aga-let-7-5p	AGAP003844-RA	-	3UTR	4788	4837	-	2	-	-	1619	2.04148	7.558	4.57276	0	Class b basic helix-loop-helix protein [Source:VB External Description%3BAcc:AGAP003844]
aga-miR-34-5p	AGAP004066-RA	-	3UTR	7626	7685	-	19	-	-	1620	2.94881	0	4.1917	7.02728	neurexin [Source:VB External Description%3BAcc:AGAP004066]
aga-miR-100-5p	AGAP011826-RA	-	3UTR	551	576	3	-	-	-	1621	3.6293	5.19613	5.33489	0	cytochrome c oxidase assembly protein subunit 17 [Source:VB External Description%3BAcc:AGAP011826]
aga-miR-996	AGAP011826-RA	-	3UTR	646	702	-	4	-	-	1622	3.6293	5.19613	5.33489	0	cytochrome c oxidase assembly protein subunit 17 [Source:VB External Description%3BAcc:AGAP011826]
aga-miR-8-3p	AGAP009135-RA	-	CDS	2496	2564	9	-	-	-	1623	2.72198	11.337	0	0	ATP-dependent RNA helicase DDX6/DHH1 [Source:VB External Description%3BAcc:AGAP009135]
aga-miR-276-3p	AGAP011306-RA	-	3UTR	1443	1565	-	1	-	-	1624	3.85614	0	4.1917	6.09031	Rasd1 protein [Source:VB External Description%3BAcc:AGAP011306]
aga-miR-252-5p	AGAP001069-RA	-	CDS	1023	1105	-	6	-	-	1625	0	3.779	4.1917	6.09031	non des
aga-miR-8-3p	AGAP001069-RA	-	CDS	1039	1070	1	-	-	-	1626	0	3.779	4.1917	6.09031	non des
aga-miR-277-3p	AGAP004519-RA	-	CDS	622	663	11	-	-	-	1627	5.67079	4.95994	3.42957	0	Sideroflexin 1%2C2%2C3 [Source:VB External Description%3BAcc:AGAP004519]
aga-miR-11-3p	AGAP005799-RB	-	3UTR	5147	5238	2	-	-	-	1628	7.71227	1.65331	0	4.68485	dally [Source:VB External Description%3BAcc:AGAP005799]
aga-miR-2-2-3p	AGAP005799-RB	-	3UTR	5142	5194	-	1	-	4	1629	7.71227	1.65331	0	4.68485	dally [Source:VB External Description%3BAcc:AGAP005799]
aga-miR-1891-5p	AGAP007051-RA	-	3UTR	2418	2439	-	1	-	-	1630	4.08297	4.25138	5.71596	0	Piopio protein [Source:VB External Description%3BAcc:AGAP007051]
aga-miR-8-3p	AGAP003164-RB	-	CDS	2924	2963	-	1	-	-	1631	2.49515	4.95994	0	6.5588	non des
aga-miR-281-3p	AGAP009424-RB	-	3UTR	5698	5715	1	-	-	-	1632	4.3098	2.83425	6.85915	0	non des
aga-miR-14-3p	AGAP005529-RA	-	5UTR	582	650	-	1	16	-	1633	0	3.54281	7.62127	2.81091	Transmembrane BAX inhibitor motif-containing protein 4 [Source:VB External Description%3BAcc:AGAP005529]
aga-miR-277-3p	AGAP008311-RA	-	3UTR	1144	1265	-	11	1	1	1634	3.85614	4.01519	6.09702	0	acylphosphatase [Source:VB External Description%3BAcc:AGAP008311]
aga-miR-8-3p	AGAP005563-RC	-	3UTR	3743	3774	-	1	-	-	1635	0	2.83425	4.57276	6.5588	facilitated trehalose transporter Tret1 [Source:VB Community Annotation%3BAcc:AGAP005563]
aga-miR-9c-5p	AGAP009928-RA	-	3UTR	3422	3440	-	2	-	-	1636	5.89762	0	0	7.96425	non des
aga-miR-275-3p	AGAP007391-RA	-	3UTR	1140	1173	10	-	-	-	1637	4.3098	3.07044	0	6.5588	Coenzyme Q10 homolog B (S. cerevisiae) [Source:VB External Description%3BAcc:AGAP007391]
aga-miR-989-3p	AGAP007391-RA	-	3UTR	1140	1211	-	14	-	2	1638	4.3098	3.07044	0	6.5588	Coenzyme Q10 homolog B (S. cerevisiae) [Source:VB External Description%3BAcc:AGAP007391]
aga-miR-34-5p	AGAP009675-RA	-	3UTR	2222	2298	18	19	1	-	1639	7.03178	3.07044	3.81064	0	sphingosine-1-phosphate phosphatase 1 [Source:VB External Description%3BAcc:AGAP009675]
aga-miR-34-5p	AGAP003643-RA	-	CDS	11380	11435	-	23	1	1	1640	5.21713	4.48756	4.1917	0	ubiquitin carboxyl-terminal hydrolase 34 [Source:VB External Description%3BAcc:AGAP003643]
aga-miR-14-3p	AGAP000158-RA	-	3UTR	2920	2961	-	18	-	-	1641	5.44396	2.36188	0	6.09031	histone arginine demethylase [Source:VB External Description%3BAcc:AGAP000158]
aga-miR-275-3p	AGAP008317-RB	-	3UTR	4687	4735	-	-	-	2	1642	0	3.30663	4.95383	5.62183	tyrosine-protein kinase Tec [Source:VB External Description%3BAcc:AGAP008317]
aga-miR-283-5p	AGAP008317-RB	-	3UTR	4680	4736	2	-	-	-	1643	0	3.30663	4.95383	5.62183	tyrosine-protein kinase Tec [Source:VB External Description%3BAcc:AGAP008317]
aga-miR-317-3p	AGAP006460-RA	-	3UTR	7271	7298	7	-	-	-	1644	0	3.07044	10.6698	0	non des
aga-miR-9c-5p	AGAP007624-RA	-	3UTR	2708	2741	17	2	-	-	1645	3.17564	0	4.57276	6.09031	non des
aga-miR-184-3p	AGAP028637-RA	-	3UTR	4856	4930	24	-	-	1	1646	2.49515	0	5.71596	5.62183	dual specificity phosphatase [Source:VB External Description%3BAcc:AGAP028637]
aga-miR-276-3p	AGAP004050-RA	-	3UTR	7582	7620	-	13	9	-	1647	0	4.25138	5.33489	4.21637	Doublesex female isoform [Source:VB External Description%3BAcc:AGAP004050]
aga-miR-8-5p	AGAP004868-RA	-	3UTR	1050	1091	-	6	-	-	1648	0	4.48756	2.28638	7.02728	non des
aga-miR-8-3p	AGAP008026-RA	-	CDS	4588	4625	-	8	-	-	1649	5.44396	3.779	4.57276	0	enhancer of polycomb-like protein [Source:VB External Description%3BAcc:AGAP008026]
aga-miR-13b	AGAP007786-RA	-	CDS	1289	1332	2	-	-	-	1650	2.49515	6.61325	0	4.68485	isocitrate dehydrogenase (NAD+) [Source:VB External Description%3BAcc:AGAP007786]
aga-miR-8-3p	AGAP003453-RA	-	3UTR	3412	3438	-	11	-	-	1651	0	0	0	13.5861	non des
aga-miR-9a-5p	AGAP003453-RA	-	3UTR	3423	3517	1	-	-	-	1652	0	0	0	13.5861	non des
aga-miR-9c-5p	AGAP003453-RA	-	3UTR	3423	3517	9	-	-	-	1653	0	0	0	13.5861	non des
aga-bantam-3p	AGAP001730-RA	-	3UTR	9816	9851	1	-	-	-	1654	6.80495	0	6.85915	0	cyclin G2 [Source:VB External Description%3BAcc:AGAP001730]
aga-bantam-3p	AGAP009688-RA	-	3UTR	6017	6052	-	16	1	-	1655	3.17564	5.43231	0	5.15334	Leucine-rich repeats and immunoglobulin-like domains protein 3 [Source:VB External Description%3BAcc:AGAP009688]
aga-miR-13b	AGAP007839-RA	-	3UTR	3950	3990	-	17	-	-	1656	3.6293	5.43231	0	4.68485	non des
aga-miR-980-3p	AGAP007839-RA	-	3UTR	3901	3985	8	-	-	-	1657	3.6293	5.43231	0	4.68485	non des
aga-miR-317-3p	AGAP012980-RA	-	5UTR	979	1011	-	1	-	-	1658	4.76346	0.472375	3.42957	5.15334	non des
aga-miR-989-3p	AGAP012980-RA	-	5UTR	976	1017	14	45	1	1	1659	4.76346	0.472375	3.42957	5.15334	non des
aga-miR-275-3p	AGAP005117-RA	-	3UTR	957	977	1	-	-	-	1660	0	3.30663	0	10.3067	polyadenylate-binding protein 2 [Source:VB External Description%3BAcc:AGAP005117]
aga-miR-9a-5p	AGAP001622-RA	-	3UTR	1354	1429	8	-	-	-	1661	4.76346	4.72375	0	4.21637	myosin light chain 5 [Source:VB External Description%3BAcc:AGAP001622]
aga-miR-34-5p	AGAP007608-RA	-	5UTR	1454	1572	2	-	-	-	1662	4.76346	2.36188	0	6.5588	MADS-box transcription enhancer factor 2%2C invertebrate [Source:VB External Description%3BAcc:AGAP007608]
aga-miR-34-5p	AGAP007963-RA	-	3UTR	3525	3644	-	-	1	-	1663	5.44396	3.54281	0	4.68485	Sarcoplasmic calcium-binding protein [Source:VB External Description%3BAcc:AGAP007963]
aga-miR-1	AGAP007743-RA	-	CDS	1694	1814	-	1	-	-	1664	6.12445	4.48756	3.04851	0	Solute carrier family 16 (monocarboxylic acid transporters)%2C member 10 [Source:VB External Description%3BAcc:AGAP007743]
aga-miR-8-3p	AGAP007743-RA	-	CDS	1655	1803	-	1	-	-	1665	6.12445	4.48756	3.04851	0	Solute carrier family 16 (monocarboxylic acid transporters)%2C member 10 [Source:VB External Description%3BAcc:AGAP007743]
aga-miR-12-5p	AGAP006176-RA	-	3UTR	2715	2763	24	-	1	-	1666	3.40247	3.779	6.47808	0	non des
aga-miR-14-3p	AGAP005391-RA	-	3UTR	4477	4514	-	12	-	1	1667	3.40247	0	2.28638	7.96425	ATP-dependent RNA helicase DDX20 [Source:VB External Description%3BAcc:AGAP005391]
aga-miR-965	AGAP003301-RA	-	3UTR	4920	5006	2	-	-	-	1668	6.57811	4.25138	0	2.81091	M-phase inducer phosphatase [Source:VB External Description%3BAcc:AGAP003301]
aga-miR-9c-5p	AGAP003301-RA	-	3UTR	4990	5013	-	1	-	-	1669	6.57811	4.25138	0	2.81091	M-phase inducer phosphatase [Source:VB External Description%3BAcc:AGAP003301]
aga-miR-277-3p	AGAP009928-RA	-	3UTR	3057	3078	-	1	-	1	1670	3.17564	4.72375	5.71596	0	non des
aga-miR-281-5p	AGAP009928-RA	-	3UTR	2998	3069	10	1	34	-	1671	3.17564	4.72375	5.71596	0	non des
aga-miR-34-5p	AGAP002186-RB	-	3UTR	7728	7800	-	18	1	-	1672	4.76346	0	2.28638	6.5588	very low-density lipoprotein receptor [Source:VB External Description%3BAcc:AGAP002186]
aga-miR-980-3p	AGAP008914-RA	-	3UTR	2955	3037	-	19	-	-	1673	0	5.19613	4.1917	4.21637	non des
aga-miR-989-3p	AGAP000651-RA	-	3UTR	1997	2072	-	-	1	-	1674	0	3.779	4.1917	5.62183	actin [Source:VB Community Annotation%3BAcc:AGAP000651]
aga-miR-34-5p	AGAP007791-RD	-	3UTR	3832	3938	-	2	-	-	1675	2.49515	5.90469	0	5.15334	sodium/potassium-transporting ATPase subunit beta [Source:VB External Description%3BAcc:AGAP007791]
aga-let-7-5p	AGAP007643-RB	-	3UTR	1511	1539	1	14	-	-	1676	0	3.54281	9.90766	0	Tyrosine 3-monooxygenase/tryptophan 5-monooxygenase activation protein%2C beta polypeptide 2 [Source:VB External Description%3BAcc:AGAP007643]
aga-let-7-5p	AGAP011192-RA	-	3UTR	10517	10600	10	-	-	-	1677	2.94881	6.84944	0	3.74788	histone-lysine N-methyltransferase MLL3 [Source:VB External Description%3BAcc:AGAP011192]
aga-miR-305-5p	AGAP006063-RA	-	3UTR	2827	2869	7	-	-	-	1678	1.36099	1.8895	10.2887	0	non des
aga-miR-309	AGAP006555-RA	-	CDS	181	235	-	-	43	-	1679	0	0	13.3372	0	non des
aga-miR-92a	AGAP006555-RA	-	CDS	89	125	-	-	26	-	1680	0	0	13.3372	0	non des
aga-miR-281-3p	AGAP002629-RA	-	CDS	595	647	-	9	-	-	1681	0	5.6685	4.57276	3.2794	non des
aga-bantam-3p	AGAP000146-RA	-	3UTR	5644	5662	-	2	-	-	1682	2.26832	0	6.09702	5.15334	non des
aga-miR-14-3p	AGAP004619-RA	-	CDS	2261	2342	1	1	1	5	1683	6.12445	4.72375	2.66745	0	non des
aga-miR-184-3p	AGAP002728-RA	-	3UTR	1752	1806	-	2	-	-	1684	4.3098	4.25138	4.95383	0	[Source:VB External Description%3BAcc:AGAP002728]
aga-miR-8-3p	AGAP002728-RA	-	3UTR	1775	1836	16	-	-	-	1685	4.3098	4.25138	4.95383	0	[Source:VB External Description%3BAcc:AGAP002728]
aga-miR-8-3p	AGAP002728-RA	-	3UTR	1736	1773	-	-	26	-	1686	4.3098	4.25138	4.95383	0	[Source:VB External Description%3BAcc:AGAP002728]
aga-miR-PN21-3p	AGAP002728-RA	-	3UTR	1692	1711	2	-	-	-	1687	4.3098	4.25138	4.95383	0	[Source:VB External Description%3BAcc:AGAP002728]
aga-miR-252-5p	AGAP007103-RB	-	3UTR	5386	5436	-	-	-	1	1688	3.6293	4.25138	0	5.62183	Calsyntenin-1 [Source:VB External Description%3BAcc:AGAP007103]
aga-miR-9b	AGAP028616-RA	-	3UTR	7644	7695	10	-	-	-	1689	1.58782	0	11.813	0	non des
aga-miR-980-3p	AGAP008975-RA	-	3UTR	15560	15636	-	17	-	-	1690	0	5.90469	0	7.49577	non des
aga-miR-124	AGAP003325-RA	-	3UTR	445	489	16	-	1	-	1691	0	5.43231	0	7.96425	NADH dehydrogenase (ubiquinone) 1 alpha subcomplex 4 [Source:VB External Description%3BAcc:AGAP003325]
aga-miR-309	AGAP001751-RC	-	3UTR	6500	6548	1	-	21	-	1692	4.76346	3.779	4.95383	0	Oxidation resistance protein [Source:VB External Description%3BAcc:AGAP001751]
aga-miR-92b-3p	AGAP004323-RA	-	CDS	4831	4906	15	2	-	-	1693	4.76346	3.779	4.95383	0	non des
aga-miR-11-3p	AGAP011352-RA	-	3UTR	3238	3317	-	2	-	-	1694	2.94881	5.19613	5.33489	0	glucosamine--fructose-6-phosphate aminotransferase (isomerizing) [Source:VB External Description%3BAcc:AGAP011352]
aga-let-7-5p	AGAP002374-RA	-	3UTR	2951	3071	-	-	-	2	1695	2.72198	0	4.1917	6.5588	heterogeneous nuclear ribonucleoprotein A1/A3 [Source:VB External Description%3BAcc:AGAP002374]
aga-miR-275-3p	AGAP010269-RA	-	3UTR	4510	4569	3	-	-	-	1696	4.53663	3.779	0	5.15334	non des
aga-miR-275-3p	AGAP004486-RA	-	CDS	1092	1171	27	-	-	-	1697	4.3098	4.95994	4.1917	0	adiponectin receptor [Source:VB External Description%3BAcc:AGAP004486]
aga-miR-9a-5p	AGAP004691-RA	-	3UTR	4304	4349	10	-	1	-	1698	0	2.59806	3.81064	7.02728	LIM domain-binding protein 1 [Source:VB External Description%3BAcc:AGAP004691]
aga-miR-100-5p	AGAP008311-RA	-	3UTR	912	937	-	13	-	1	1699	0	6.84944	6.47808	0	acylphosphatase [Source:VB External Description%3BAcc:AGAP008311]
aga-let-7-5p	AGAP010201-RA	-	CDS	3066	3097	1	21	-	-	1700	2.04148	5.6685	5.71596	0	non des
aga-miR-9a-5p	AGAP007643-RB	-	3UTR	7227	7285	-	5	-	-	1701	0	3.30663	4.95383	5.15334	Tyrosine 3-monooxygenase/tryptophan 5-monooxygenase activation protein%2C beta polypeptide 2 [Source:VB External Description%3BAcc:AGAP007643]
aga-miR-8-3p	AGAP013149-RA	-	3UTR	1364	1399	-	7	33	-	1702	2.94881	7.79419	2.66745	0	long wavelength sensitive opsin 1 [Source:VB Community Annotation%3BAcc:AGAP013149]
aga-miR-2b-3p	AGAP006652-RA	-	3UTR	10304	10365	-	1	-	-	1703	4.08297	2.83425	6.47808	0	ubiquitin carboxyl-terminal hydrolase 10 [Source:VB External Description%3BAcc:AGAP006652]
aga-miR-34-5p	AGAP006652-RA	-	3UTR	10311	10355	18	-	-	-	1704	4.08297	2.83425	6.47808	0	ubiquitin carboxyl-terminal hydrolase 10 [Source:VB External Description%3BAcc:AGAP006652]
aga-miR-277-3p	AGAP002192-RB	-	3UTR	3581	3641	-	2	-	-	1705	0	4.25138	3.04851	6.09031	isocitrate dehydrogenase (NAD+) [Source:VB External Description%3BAcc:AGAP002192]
aga-miR-13b	AGAP000601-RB	-	3UTR	2646	2704	12	-	8	-	1706	4.76346	5.19613	3.42957	0	protein halfway [Source:VB External Description%3BAcc:AGAP000601]
aga-miR-2-1-3p	AGAP000601-RB	-	3UTR	2663	2692	-	2	-	-	1707	4.76346	5.19613	3.42957	0	protein halfway [Source:VB External Description%3BAcc:AGAP000601]
aga-miR-2b-3p	AGAP000601-RB	-	3UTR	2663	2692	1	10	1	-	1708	4.76346	5.19613	3.42957	0	protein halfway [Source:VB External Description%3BAcc:AGAP000601]
aga-miR-14-3p	AGAP009095-RA	-	3UTR	1786	1836	16	-	-	-	1709	2.49515	0	5.71596	5.15334	non des
aga-miR-1889-5p	AGAP008975-RA	-	3UTR	2145	2191	-	1	-	-	1710	0	4.01519	4.1917	5.15334	non des
aga-miR-8-3p	AGAP005183-RA	-	3UTR	7714	7738	-	16	-	-	1711	2.49515	6.61325	0	4.21637	non des
aga-miR-989-3p	AGAP004446-RA	-	CDS	2558	2603	-	1	-	-	1712	4.3098	5.19613	3.81064	0	non des
aga-miR-9c-5p	AGAP004446-RA	-	CDS	2541	2577	8	-	-	-	1713	4.3098	5.19613	3.81064	0	non des
aga-miR-278-3p	AGAP000823-RA	-	3UTR	1499	1544	11	-	-	-	1714	3.40247	0	3.81064	6.09031	CD81 antigen [Source:VB External Description%3BAcc:AGAP000823]
aga-miR-308	AGAP005263-RA	-	CDS	2927	2956	8	-	-	-	1715	4.76346	4.72375	3.81064	0	protein transport protein SEC24 [Source:VB External Description%3BAcc:AGAP005263]
aga-miR-184-3p	AGAP007975-RB	-	3UTR	2959	2989	14	-	-	-	1716	0	8.97513	0	4.21637	pyruvate dehydrogenase E2 component (dihydrolipoamide acetyltransferase) [Source:VB External Description%3BAcc:AGAP007975]
aga-miR-277-3p	AGAP012433-RA	-	CDS	861	938	-	2	-	-	1717	4.99029	4.48756	3.81064	0	non des
aga-miR-317-3p	AGAP006432-RA	-	CDS	764	797	-	1	-	-	1718	4.53663	1.8895	6.85915	0	non des
aga-miR-34-5p	AGAP006432-RA	-	CDS	772	796	14	2	9	1	1719	4.53663	1.8895	6.85915	0	non des
aga-miR-2765-5p	AGAP005134-RA	-	3UTR	1916	1946	17	-	-	-	1720	0	7.558	0	5.62183	F-type H+-transporting ATPase subunit alpha [Source:VB External Description%3BAcc:AGAP005134]
aga-miR-305-5p	AGAP005134-RA	-	3UTR	1815	1883	-	32	-	-	1721	0	7.558	0	5.62183	F-type H+-transporting ATPase subunit alpha [Source:VB External Description%3BAcc:AGAP005134]
aga-miR-34-5p	AGAP013092-RA	-	3UTR	518	571	33	14	1	1	1722	4.08297	6.14088	3.04851	0	Cytochrome c oxidase subunit VIb polypeptide 1 [Source:VB External Description%3BAcc:AGAP013092]
aga-miR-8-3p	AGAP012571-RA	-	3UTR	595	631	-	1	-	-	1723	4.53663	3.779	4.95383	0	non des
aga-miR-277-3p	AGAP000897-RA	-	3UTR	838	937	-	16	-	-	1724	0	6.14088	0	7.02728	Coiled-coil-helix-coiled-coil-helix domain-containing protein 2%2C mitochondrial [Source:VB External Description%3BAcc:AGAP000897]
aga-miR-317-3p	AGAP011600-RB	-	5UTR	843	910	4	-	-	-	1725	0	3.30663	0	9.83819	non des
aga-miR-34-5p	AGAP008914-RA	-	3UTR	2879	2899	-	-	-	4	1726	3.85614	5.19613	4.1917	0	non des
aga-miR-375	AGAP012064-RA	-	CDS	3242	3351	-	20	-	2	1727	5.21713	3.07044	4.95383	0	MAP/microtubule affinity-regulating kinase [Source:VB External Description%3BAcc:AGAP012064]
aga-miR-34-5p	AGAP006394-RA	-	3UTR	1889	1993	-	1	-	-	1728	4.76346	5.19613	0	3.2794	ADP-dependent glucokinase [Source:VB External Description%3BAcc:AGAP006394]
aga-miR-263a-5p	AGAP002161-RA	-	CDS	2684	2809	-	4	-	-	1729	3.40247	0	4.1917	5.62183	RAC serine/threonine-protein kinase [Source:VB External Description%3BAcc:AGAP002161]
aga-miR-989-3p	AGAP004877-RA	-	3UTR	3718	3744	1	-	-	-	1730	0	3.54281	6.85915	2.81091	paramyosin [Source:VB External Description%3BAcc:AGAP004877]
aga-miR-14-3p	AGAP002624-RB	-	3UTR	2151	2212	7	-	-	-	1731	5.21713	2.36188	0	5.62183	solute carrier family 39 (zinc transporter)%2C member 1/2/3 [Source:VB External Description%3BAcc:AGAP002624]
aga-miR-1	AGAP003790-RD	-	5UTR	172	236	-	-	7	-	1732	2.72198	7.79419	2.66745	0	annexin B9 [Source:VB Community Annotation%3BAcc:AGAP003790]
aga-miR-8-3p	AGAP003790-RD	-	5UTR	168	187	-	12	-	-	1733	2.72198	7.79419	2.66745	0	annexin B9 [Source:VB Community Annotation%3BAcc:AGAP003790]
aga-miR-1175-3p	AGAP005125-RA	-	3UTR	6636	6658	-	-	-	1	1734	2.72198	0	3.42957	7.02728	tripartite motif-containing protein 71 [Source:VB External Description%3BAcc:AGAP005125]
aga-miR-317-3p	AGAP008163-RA	-	5UTR	250	326	3	-	-	-	1735	0	4.95994	3.04851	5.15334	U4/U6 small nuclear ribonucleoprotein SNU13 [Source:VB External Description%3BAcc:AGAP008163]
aga-miR-989-3p	AGAP012055-RA	-	3UTR	485	501	-	1	-	-	1736	2.49515	0	4.57276	6.09031	non des
aga-miR-14-3p	AGAP007018-RA	-	3UTR	3077	3140	1	-	-	-	1737	4.53663	0	3.42957	5.15334	non des
aga-miR-252-5p	AGAP009381-RA	-	3UTR	1471	1499	-	1	-	-	1738	2.49515	7.32181	0	3.2794	cellular retinaldehyde-binding protein [Source:VB External Description%3BAcc:AGAP009381]
aga-miR-989-3p	AGAP028433-RA	-	CDS	10407	10466	1	10	-	-	1739	0	2.83425	6.47808	3.74788	non des
aga-miR-989-3p	AGAP006904-RA	-	3UTR	3109	3160	1	-	-	-	1740	1.58782	3.07044	8.3834	0	matrix metallopeptidase 1 [Source:VB Community Annotation%3BAcc:AGAP006904]
aga-miR-8-3p	AGAP009668-RA	-	3UTR	1683	1733	-	19	-	-	1741	0	4.25138	4.57276	4.21637	lysosomal-associated membrane protein 1/2 [Source:VB External Description%3BAcc:AGAP009668]
aga-miR-8-3p	AGAP008606-RA	-	3UTR	2377	2441	-	11	-	1	1742	3.40247	4.01519	0	5.62183	forkhead box protein L [Source:VB External Description%3BAcc:AGAP008606]
aga-miR-184-3p	AGAP004350-RA	-	CDS	485	571	12	-	-	-	1743	3.85614	5.43231	0	3.74788	Synaptic vesicle protein [Source:VB External Description%3BAcc:AGAP004350]
aga-miR-14-3p	AGAP001713-RA	-	3UTR	6971	6985	5	-	-	-	1744	0	8.73894	4.1917	0	stearoyl-CoA desaturase (delta-9 desaturase) [Source:VB External Description%3BAcc:AGAP001713]
aga-miR-989-3p	AGAP011517-RA	-	3UTR	3995	4017	6	-	-	-	1745	4.3098	5.6685	3.04851	0	non des
aga-miR-306	AGAP009278-RA	-	3UTR	3548	3609	-	8	-	-	1746	2.26832	0	4.1917	6.5588	phosphorylase kinase alpha/beta subunit [Source:VB External Description%3BAcc:AGAP009278]
aga-miR-2-2-3p	AGAP011563-RA	-	3UTR	3367	3431	-	8	-	-	1747	4.53663	5.43231	3.04851	0	Yippee-like 2 [Source:VB External Description%3BAcc:AGAP011563]
aga-miR-2b-3p	AGAP011563-RA	-	3UTR	3367	3431	-	11	-	-	1748	4.53663	5.43231	3.04851	0	Yippee-like 2 [Source:VB External Description%3BAcc:AGAP011563]
aga-miR-989-3p	AGAP005063-RA	-	3UTR	3788	3864	44	1	-	-	1749	4.53663	4.72375	0	3.74788	RAN binding protein 9 [Source:VB External Description%3BAcc:AGAP005063]
aga-miR-305-5p	AGAP012407-RA	-	3UTR	2346	2390	2	-	-	-	1750	3.85614	4.95994	4.1917	0	protein disulfide-isomerase A1 [Source:VB External Description%3BAcc:AGAP012407]
aga-miR-8-3p	AGAP012407-RA	-	3UTR	2343	2389	-	12	-	-	1751	3.85614	4.95994	4.1917	0	protein disulfide-isomerase A1 [Source:VB External Description%3BAcc:AGAP012407]
aga-miR-PN21-3p	AGAP007636-RA	-	3UTR	6140	6203	3	-	-	-	1752	3.6293	0	6.09702	3.2794	phosphatidate phosphatase LPIN [Source:VB External Description%3BAcc:AGAP007636]
aga-miR-8-3p	AGAP006769-RA	-	3UTR	1892	1929	1	-	-	-	1753	4.08297	4.72375	4.1917	0	non des
aga-miR-252-5p	AGAP008975-RA	-	3UTR	3223	3296	-	-	17	-	1754	3.17564	0	4.1917	5.62183	non des
aga-miR-8-3p	AGAP002502-RA	-	CDS	3240	3316	10	-	-	-	1755	4.76346	3.07044	0	5.15334	translation initiation factor 4G [Source:VB External Description%3BAcc:AGAP002502]
aga-miR-34-5p	AGAP010030-RA	-	CDS	1086	1138	11	-	-	-	1756	0	7.32181	1.90532	3.74788	non des
aga-miR-252-5p	AGAP028559-RB	-	3UTR	1626	1666	-	22	1	-	1757	4.3098	6.37706	2.28638	0	non des
aga-let-7-5p	AGAP006774-RA	-	3UTR	4734	4767	1	-	13	-	1758	2.94881	0	5.33489	4.68485	FCH and double SH3 domains protein 2 [Source:VB External Description%3BAcc:AGAP006774]
aga-miR-124	AGAP011700-RA	-	3UTR	4089	4133	30	1	-	-	1759	2.26832	0	6.47808	4.21637	non des
aga-miR-34-5p	AGAP011700-RA	-	3UTR	4098	4168	5	9	-	-	1760	2.26832	0	6.47808	4.21637	non des
aga-miR-12-5p	AGAP008914-RA	-	CDS	476	522	9	-	20	-	1761	4.99029	3.779	4.1917	0	non des
aga-miR-34-5p	AGAP008914-RA	-	CDS	458	495	8	-	-	-	1762	4.99029	3.779	4.1917	0	non des
aga-miR-184-3p	AGAP005829-RA	-	3UTR	1857	1878	-	-	2	-	1763	4.08297	3.54281	5.33489	0	microtubule-associated protein%2C RP/EB family%2C member 1%2C like [Source:VB External Description%3BAcc:AGAP005829]
aga-miR-8-3p	AGAP007169-RA	-	5UTR	974	1003	1	14	-	-	1764	4.08297	3.54281	5.33489	0	sestrin [Source:VB External Description%3BAcc:AGAP007169]
aga-miR-12-5p	AGAP005075-RA	-	3UTR	3349	3365	6	-	-	-	1765	2.49515	0	3.42957	7.02728	non des
aga-bantam-3p	AGAP007745-RA	-	CDS	1120	1177	-	1	-	-	1766	5.21713	0	3.04851	4.68485	non des
aga-miR-184-3p	AGAP010039-RA	-	CDS	1577	1633	-	1	-	-	1767	0	3.54281	6.09702	3.2794	non des
aga-miR-34-5p	AGAP010039-RA	-	3UTR	1606	1651	-	12	1	-	1768	0	3.54281	6.09702	3.2794	non des
aga-miR-989-3p	AGAP008975-RA	-	3UTR	7352	7373	15	1	-	-	1769	2.72198	0	4.57276	5.62183	non des
aga-miR-989-3p	AGAP008975-RA	-	3UTR	7333	7352	-	1	-	-	1770	2.72198	0	4.57276	5.62183	non des
aga-miR-14-3p	AGAP006950-RA	-	5UTR	273	319	-	-	-	1	1771	2.49515	0	5.71596	4.68485	non des
aga-miR-317-3p	AGAP002161-RA	-	3UTR	5338	5410	-	-	7	-	1772	0	4.01519	8.76447	0	RAC serine/threonine-protein kinase [Source:VB External Description%3BAcc:AGAP002161]
aga-miR-100-5p	AGAP028617-RA	-	3UTR	8777	8821	-	14	-	-	1773	2.49515	5.19613	0	5.15334	sortilin-related receptor [Source:VB External Description%3BAcc:AGAP028617]
aga-miR-277-3p	AGAP007892-RB	-	CDS	6125	6179	-	-	-	9	1774	2.72198	4.95994	0	5.15334	paired amphipathic helix protein Sin3a [Source:VB External Description%3BAcc:AGAP007892]
aga-miR-252-5p	AGAP002609-RB	-	3UTR	860	921	-	-	16	-	1775	2.49515	3.779	0	6.5588	non des
aga-miR-8-3p	AGAP010050-RA	-	CDS	1334	1407	31	-	-	1	1776	2.72198	0	4.95383	5.15334	non des
aga-miR-276-5p	AGAP007717-RC	-	CDS	1562	1593	-	-	-	4	1777	4.76346	0	0	7.96425	non des
aga-miR-8-5p	AGAP008488-RA	-	3UTR	8041	8064	-	1	-	-	1778	3.85614	0	3.81064	5.15334	non des
aga-miR-2-2-3p	AGAP002161-RA	-	3UTR	6134	6185	-	4	-	-	1779	0	8.50275	0	4.21637	RAC serine/threonine-protein kinase [Source:VB External Description%3BAcc:AGAP002161]
aga-miR-2b-3p	AGAP002161-RA	-	3UTR	6131	6185	-	11	-	-	1780	0	8.50275	0	4.21637	RAC serine/threonine-protein kinase [Source:VB External Description%3BAcc:AGAP002161]
aga-miR-34-5p	AGAP005711-RA	-	3UTR	4350	4409	16	-	-	-	1781	0	4.95994	4.57276	3.2794	clock [Source:VB Community Annotation%3BAcc:AGAP005711]
aga-miR-281-5p	AGAP011776-RA	-	3UTR	4365	4408	-	1	-	-	1782	3.6293	4.95994	0	4.21637	Protein kinase protein [Source:VB External Description%3BAcc:AGAP011776]
aga-miR-14-3p	AGAP002735-RA	-	3UTR	12422	12490	-	-	-	16	1783	0	6.84944	2.66745	3.2794	histone acetyltransferase MYST4 [Source:VB External Description%3BAcc:AGAP002735]
aga-miR-281-5p	AGAP007172-RA	-	3UTR	3430	3478	-	10	1	-	1784	3.40247	2.83425	0	6.5588	translation initiation factor 4E [Source:VB External Description%3BAcc:AGAP007172]
aga-miR-184-3p	AGAP003556-RA	-	3UTR	1351	1378	1	-	-	-	1785	4.3098	4.72375	0	3.74788	non des
aga-miR-989-3p	AGAP003556-RA	-	CDS	1314	1392	15	5	-	-	1786	4.3098	4.72375	0	3.74788	non des
aga-miR-309	AGAP007889-RA	-	3UTR	2637	2672	-	-	10	-	1787	6.57811	0	0	6.09031	UDP-N-acetylglucosamine pyrophosphorylase [Source:VB External Description%3BAcc:AGAP007889]
aga-miR-305-5p	AGAP011396-RA	-	CDS	1546	1594	6	-	-	-	1788	4.99029	5.43231	0	2.34243	non des
aga-miR-277-3p	AGAP001919-RA	-	3UTR	1831	1902	18	-	-	-	1789	3.17564	4.25138	5.33489	0	protein disulfide-isomerase A6 [Source:VB External Description%3BAcc:AGAP001919]
aga-miR-14-3p	AGAP001482-RA	-	3UTR	4887	4972	-	25	1	3	1790	4.99029	0	4.95383	2.81091	non des
aga-miR-309	AGAP002566-RA	-	3UTR	3828	3904	-	-	-	2	1791	4.08297	0	3.04851	5.62183	putative histamine receptor [Source:VB Community Annotation%3BAcc:AGAP002566]
aga-miR-277-3p	AGAP004744-RA	-	3UTR	1679	1729	18	1	-	-	1792	0	4.25138	3.81064	4.68485	succinyl-CoA ligase beta subunit [Source:VB Community Annotation%3BAcc:AGAP004744]
aga-miR-281-5p	AGAP004744-RA	-	3UTR	1712	1774	-	-	19	-	1793	0	4.25138	3.81064	4.68485	succinyl-CoA ligase beta subunit [Source:VB Community Annotation%3BAcc:AGAP004744]
aga-miR-277-3p	AGAP001515-RA	-	CDS	1708	1814	9	-	-	-	1794	5.21713	3.779	0	3.74788	non des
aga-miR-9b	AGAP003047-RA	-	5UTR	1002	1040	-	9	-	-	1795	5.44396	3.54281	0	3.74788	ATP-dependent RNA helicase [Source:VB External Description%3BAcc:AGAP003047]
aga-miR-305-5p	AGAP010052-RA	-	3UTR	1281	1355	3	-	7	-	1796	5.21713	1.8895	0	5.62183	carbonic anhydrase [Source:VB External Description%3BAcc:AGAP010052]
aga-miR-252-5p	AGAP007108-RA	-	3UTR	5938	6012	-	11	-	-	1797	4.53663	5.90469	2.28638	0	multiple PDZ domain protein [Source:VB External Description%3BAcc:AGAP007108]
aga-miR-263a-5p	AGAP011827-RA	-	CDS	71	94	-	25	1	3	1798	5.89762	3.54281	0	3.2794	acetyl-CoA acyltransferase [Source:VB External Description%3BAcc:AGAP011827]
aga-miR-305-5p	AGAP009068-RA	-	3UTR	2461	2586	26	-	-	-	1799	5.89762	3.07044	0	3.74788	Zinc finger protein HPF2 [Source:VB External Description%3BAcc:AGAP009068]
aga-miR-34-5p	AGAP009833-RA	-	CDS	427	453	18	-	-	-	1800	0	7.32181	3.04851	2.34243	Voltage-dependent anion-selective channel protein 2 [Source:VB External Description%3BAcc:AGAP009833]
aga-miR-275-3p	AGAP007563-RA	-	CDS	16844	16858	1	-	-	-	1801	1.81465	0	0	10.7752	non des
aga-miR-277-3p	AGAP008647-RA	-	3UTR	1320	1384	-	-	65	-	1802	0	3.30663	6.09702	3.2794	Tetraspanin 29fb [Source:VB External Description%3BAcc:AGAP008647]
aga-miR-279-3p	AGAP009202-RA	-	3UTR	891	951	7	-	-	-	1803	2.72198	6.14088	3.81064	0	selenoprotein T [Source:VB External Description%3BAcc:AGAP009202]
aga-miR-9c-5p	AGAP005949-RB	-	3UTR	1656	1680	-	1	-	-	1804	2.26832	8.03038	0	2.34243	2-acylglycerol O-acyltransferase 2 [Source:VB External Description%3BAcc:AGAP005949]
aga-miR-34-5p	AGAP000145-RA	-	3UTR	2637	2668	-	-	-	12	1805	2.94881	4.72375	4.95383	0	ubiquitin-conjugating enzyme E2D [Source:VB External Description%3BAcc:AGAP000145]
aga-miR-277-3p	AGAP010147-RJ	-	CDS	4441	4484	1	-	-	-	1806	4.99029	4.95994	2.66745	0	myosin heavy chain [Source:VB External Description%3BAcc:AGAP010147]
aga-miR-8-3p	AGAP002883-RA	-	3UTR	2922	2954	-	7	-	1	1807	3.17564	4.48756	4.95383	0	non des
aga-miR-8-3p	AGAP005071-RA	-	CDS	1092	1130	9	-	-	-	1808	2.04148	3.54281	0	7.02728	calcium release-activated calcium channel protein 1 [Source:VB External Description%3BAcc:AGAP005071]
aga-miR-277-3p	AGAP007279-RA	-	3UTR	3785	3858	-	39	-	-	1809	0	4.48756	8.00234	0	non des
aga-miR-2-2-3p	AGAP010410-RA	-	CDS	5732	5794	-	3	-	-	1810	3.17564	5.19613	0	4.21637	non des
aga-miR-2b-3p	AGAP010410-RA	-	CDS	5732	5794	-	19	-	-	1811	3.17564	5.19613	0	4.21637	non des
aga-miR-7-5p	AGAP010410-RA	-	CDS	5742	5778	7	-	-	-	1812	3.17564	5.19613	0	4.21637	non des
aga-miR-1	AGAP008831-RA	-	3UTR	2313	2379	-	13	-	1	1813	2.49515	2.12569	0	7.96425	Stress-activated map kinase-interacting protein 1 [Source:VB External Description%3BAcc:AGAP008831]
aga-miR-34-5p	AGAP008831-RA	-	3UTR	2310	2335	8	-	-	-	1814	2.49515	2.12569	0	7.96425	Stress-activated map kinase-interacting protein 1 [Source:VB External Description%3BAcc:AGAP008831]
aga-miR-34-5p	AGAP012111-RA	-	3UTR	1353	1379	3	-	-	-	1815	2.26832	0	6.09702	4.21637	sphingolipid delta-4 desaturase [Source:VB External Description%3BAcc:AGAP012111]
aga-miR-276-3p	AGAP010954-RA	-	3UTR	5210	5254	14	-	-	-	1816	2.94881	0	9.52659	0	non des
aga-miR-277-3p	AGAP004642-RA	-	3UTR	620	645	-	1	-	-	1817	2.94881	2.59806	0	7.02728	neuropeptide F [Source:VB Community Annotation%3BAcc:AGAP004642]
aga-miR-275-3p	AGAP000440-RA	-	CDS	1531	1609	5	-	-	-	1818	2.94881	5.43231	4.1917	0	ATP-binding cassette transporter (ABC transporter) family D member 2 [Source:VB Community Annotation%3BAcc:AGAP000440]
aga-miR-9b	AGAP000984-RA	-	3UTR	8268	8299	13	-	-	-	1819	0	2.59806	7.62127	2.34243	non des
aga-miR-14-3p	AGAP010893-RA	-	3UTR	3660	3693	-	8	-	-	1820	0	2.36188	4.57276	5.62183	Oxysterol-binding protein 1 [Source:VB External Description%3BAcc:AGAP010893]
aga-miR-277-3p	AGAP011487-RA	-	3UTR	3711	3760	19	-	2	-	1821	3.85614	4.01519	0	4.68485	E3 ubiquitin-protein ligase SH3RF [Source:VB External Description%3BAcc:AGAP011487]
aga-miR-1	AGAP000749-RA	-	3UTR	1126	1178	7	19	39	-	1822	0	4.48756	5.71596	2.34243	Muscular protein 20 [Source:VB External Description%3BAcc:AGAP000749]
aga-miR-14-3p	AGAP009522-RA	-	3UTR	8207	8263	-	2	-	44	1823	0	2.12569	5.71596	4.68485	Fibronectin type-III domain-containing protein 3a [Source:VB External Description%3BAcc:AGAP009522]
aga-miR-12-5p	AGAP009313-RA	-	3UTR	869	913	10	-	-	-	1824	4.99029	2.83425	0	4.68485	non des
aga-miR-1889-5p	AGAP008408-RA	-	CDS	2640	2710	-	5	-	-	1825	0	3.54281	3.81064	5.15334	non des
aga-miR-8-3p	AGAP001110-RB	-	3UTR	3317	3350	4	3	-	-	1826	3.85614	3.30663	5.33489	0	Sorting nexin family member 27 isoform 1 [Source:VB External Description%3BAcc:AGAP001110]
aga-miR-1	AGAP011131-RA	-	CDS	588	614	1	26	-	-	1827	5.89762	3.30663	0	3.2794	F-type H+-transporting ATPase subunit d [Source:VB External Description%3BAcc:AGAP011131]
aga-miR-8-3p	AGAP004384-RA	-	3UTR	2827	2856	-	-	-	42	1828	0	3.07044	1.90532	7.49577	non des
aga-miR-14-3p	AGAP007699-RA	-	3UTR	1820	1902	-	-	-	2	1829	0	2.36188	4.95383	5.15334	GTP-binding nuclear protein Ran [Source:VB External Description%3BAcc:AGAP007699]
aga-miR-306	AGAP008826-RA	-	3UTR	3413	3458	3	25	-	-	1830	6.57811	2.83425	3.04851	0	non des
aga-miR-989-3p	AGAP005088-RA	-	3UTR	3158	3197	31	49	4	2	1831	9.75376	2.59806	0	0	non des
aga-miR-8-3p	AGAP000995-RA	-	CDS	462	493	-	1	-	-	1832	4.3098	3.54281	4.57276	0	trafficking protein particle complex 1 [Source:VB External Description%3BAcc:AGAP000995]
aga-miR-1175-3p	AGAP004819-RB	-	CDS	1130	1225	5	-	-	-	1833	7.48544	2.12569	0	2.81091	receptor expression-enhancing protein 5 [Source:VB External Description%3BAcc:AGAP004819]
aga-miR-989-3p	AGAP004819-RB	-	3UTR	1239	1338	12	13	-	-	1834	7.48544	2.12569	0	2.81091	receptor expression-enhancing protein 5 [Source:VB External Description%3BAcc:AGAP004819]
aga-miR-8-3p	AGAP001678-RA	-	CDS	909	966	-	8	1	1	1835	3.17564	0	9.14553	0	non des
aga-miR-34-5p	AGAP009051-RA	-	CDS	218	314	11	2	17	-	1836	3.40247	0	0	8.90122	non des
aga-miR-1891-5p	AGAP009160-RA	-	3UTR	4091	4136	14	-	-	-	1837	5.21713	2.59806	4.57276	0	Arf-GAP%2C GTPase%2C ANK repeat and PH domain-containing protein 1/2/3 [Source:VB External Description%3BAcc:AGAP009160]
aga-miR-305-5p	AGAP009160-RA	-	3UTR	4002	4091	4	-	11	-	1838	5.21713	2.59806	4.57276	0	Arf-GAP%2C GTPase%2C ANK repeat and PH domain-containing protein 1/2/3 [Source:VB External Description%3BAcc:AGAP009160]
aga-miR-8-3p	AGAP009160-RA	-	3UTR	4040	4096	-	-	1	-	1839	5.21713	2.59806	4.57276	0	Arf-GAP%2C GTPase%2C ANK repeat and PH domain-containing protein 1/2/3 [Source:VB External Description%3BAcc:AGAP009160]
aga-miR-276-3p	AGAP011192-RA	-	3UTR	10602	10657	-	1	-	-	1840	2.72198	6.84944	0	2.81091	histone-lysine N-methyltransferase MLL3 [Source:VB External Description%3BAcc:AGAP011192]
aga-miR-317-3p	AGAP003914-RB	-	3UTR	8765	8790	-	7	-	-	1841	2.94881	0	3.81064	5.62183	non des
aga-miR-8-3p	AGAP000436-RA	-	3UTR	2982	3051	-	16	-	-	1842	2.26832	4.01519	6.09702	0	chitinase [Source:VB External Description%3BAcc:AGAP000436]
aga-miR-184-3p	AGAP013096-RA	-	CDS	2523	2566	-	12	-	-	1843	0	7.32181	4.95383	0	non des
aga-miR-989-3p	AGAP013096-RA	-	CDS	2483	2538	-	5	-	1	1844	0	7.32181	4.95383	0	non des
aga-miR-277-3p	AGAP011483-RA	-	CDS	744	775	-	8	-	-	1845	4.3098	4.25138	3.81064	0	phospholipid-transporting ATPase [Source:VB External Description%3BAcc:AGAP011483]
aga-miR-8-3p	AGAP011483-RA	-	CDS	707	753	27	1	-	-	1846	4.3098	4.25138	3.81064	0	phospholipid-transporting ATPase [Source:VB External Description%3BAcc:AGAP011483]
aga-miR-281-5p	AGAP001257-RA	-	3UTR	2098	2161	10	13	15	1	1847	3.40247	4.01519	4.95383	0	UTP--glucose-1-phosphate uridylyltransferase [Source:VB External Description%3BAcc:AGAP001257]
aga-miR-305-5p	AGAP002317-RA	-	3UTR	2024	2063	-	10	-	1	1848	2.49515	1.8895	1.52425	6.5588	amylase [Source:VB Community Annotation%3BAcc:AGAP002317]
aga-miR-277-3p	AGAP005662-RA	-	3UTR	1506	1536	-	-	-	1	1849	3.40247	0	3.81064	5.15334	acyl-CoA dehydrogenase [Source:VB External Description%3BAcc:AGAP005662]
aga-miR-210	AGAP009333-RA	-	3UTR	4918	4992	1	-	3	1	1850	2.72198	3.54281	0	6.09031	Mitochondrial carrier protein (Rim2) [Source:VB External Description%3BAcc:AGAP009333]
aga-miR-34-5p	AGAP009333-RA	-	3UTR	4947	4985	-	-	1	-	1851	2.72198	3.54281	0	6.09031	Mitochondrial carrier protein (Rim2) [Source:VB External Description%3BAcc:AGAP009333]
aga-miR-315	AGAP005839-RA	-	3UTR	6718	6749	-	16	-	-	1852	0	2.83425	3.42957	6.09031	MFS transporter%2C FLVCR family%2C feline leukemia virus subgroup C receptor-relat [Source:VB External Description%3BAcc:AGAP005839]
aga-miR-277-3p	AGAP005884-RA	-	3UTR	3742	3791	-	12	-	-	1853	0	4.95994	4.57276	2.81091	sphingomyelin synthase-related 1 [Source:VB External Description%3BAcc:AGAP005884]
aga-miR-8-3p	AGAP005884-RA	-	3UTR	3741	3778	-	-	-	12	1854	0	4.95994	4.57276	2.81091	sphingomyelin synthase-related 1 [Source:VB External Description%3BAcc:AGAP005884]
aga-miR-8-3p	AGAP011079-RA	-	3UTR	3095	3158	-	12	-	13	1855	3.6293	5.43231	0	3.2794	non des
aga-miR-8-3p	AGAP007865-RA	-	CDS	1305	1342	-	9	-	1	1856	0	7.08563	0	5.15334	non des
aga-miR-2-1-3p	AGAP004802-RA	-	CDS	1336	1385	-	1	-	1	1857	0	6.14088	6.09702	0	4-hydroxyphenylpyruvate dioxygenase [Source:VB External Description%3BAcc:AGAP004802]
aga-miR-2b-3p	AGAP004802-RA	-	CDS	1331	1385	-	2	-	-	1858	0	6.14088	6.09702	0	4-hydroxyphenylpyruvate dioxygenase [Source:VB External Description%3BAcc:AGAP004802]
aga-miR-9a-5p	AGAP004802-RA	-	CDS	1305	1338	5	-	-	-	1859	0	6.14088	6.09702	0	4-hydroxyphenylpyruvate dioxygenase [Source:VB External Description%3BAcc:AGAP004802]
aga-miR-184-3p	AGAP000319-RA	-	3UTR	4336	4356	-	-	1	-	1860	4.3098	0	3.81064	4.21637	Katanin p80 WD40 repeat-containing subunit B1 [Source:UniProtKB/TrEMBL%3BAcc:Q7QF60]
aga-miR-989-3p	AGAP011771-RA	-	3UTR	3421	3459	23	-	-	-	1861	2.72198	0	3.04851	6.5588	non des
aga-miR-12-5p	AGAP005564-RB	-	3UTR	4826	4853	7	-	-	-	1862	0	3.07044	4.57276	4.68485	transcription factor CP2 and related proteins [Source:VB External Description%3BAcc:AGAP005564]
aga-miR-1889-5p	AGAP002413-RB	-	CDS	1383	1425	-	-	12	-	1863	4.08297	5.19613	3.04851	0	Basic leucine zipper and W2 domain-containing protein 1 [Source:VB External Description%3BAcc:AGAP002413]
aga-miR-9c-5p	AGAP002413-RB	-	CDS	1371	1415	-	1	-	-	1864	4.08297	5.19613	3.04851	0	Basic leucine zipper and W2 domain-containing protein 1 [Source:VB External Description%3BAcc:AGAP002413]
aga-miR-306	AGAP003636-RA	-	CDS	1240	1306	-	17	-	-	1865	3.17564	4.95994	4.1917	0	inositol oxygenase [Source:VB External Description%3BAcc:AGAP003636]
aga-miR-34-5p	AGAP003636-RA	-	CDS	1217	1268	21	-	-	-	1866	3.17564	4.95994	4.1917	0	inositol oxygenase [Source:VB External Description%3BAcc:AGAP003636]
aga-miR-1	AGAP007674-RA	-	5UTR	1203	1240	-	12	-	-	1867	0	2.59806	4.57276	5.15334	GIPC PDZ domain containing family%2C member 2 [Source:VB External Description%3BAcc:AGAP007674]
aga-miR-277-3p	AGAP010039-RA	-	CDS	387	506	1	-	-	-	1868	3.85614	3.779	0	4.68485	non des
aga-miR-14-3p	AGAP000739-RA	-	3UTR	906	940	-	15	-	-	1869	0	3.779	0	8.43274	40S ribosomal protein S10 [Source:VB Community Annotation%3BAcc:AGAP000739]
aga-miR-989-3p	AGAP001894-RA	-	3UTR	2506	2575	-	-	-	1	1870	4.53663	4.48756	0	3.2794	arrestin domain-containing protein 3 [Source:VB External Description%3BAcc:AGAP001894]
aga-miR-277-3p	AGAP010276-RB	-	CDS	1156	1184	-	4	-	2	1871	0	4.95994	7.24021	0	pyruvate dehydrogenase kinase [Source:VB External Description%3BAcc:AGAP010276]
aga-miR-317-3p	AGAP028468-RA	-	5UTR	804	878	-	2	-	-	1872	4.53663	4.01519	0	3.74788	non des
aga-let-7-5p	AGAP027984-RA	-	3UTR	8031	8093	-	-	-	2	1873	4.53663	2.59806	0	5.15334	non des
aga-miR-2-1-3p	AGAP027984-RA	-	3UTR	8035	8076	-	5	-	-	1874	4.53663	2.59806	0	5.15334	non des
aga-miR-2b-3p	AGAP027984-RA	-	3UTR	8034	8076	-	13	-	3	1875	4.53663	2.59806	0	5.15334	non des
aga-miR-2b-3p	AGAP005978-RA	-	5UTR	1062	1082	-	-	-	3	1876	0	3.779	3.81064	4.68485	Zinc finger and SCAN domain containing 2 [Source:VB External Description%3BAcc:AGAP005978]
aga-miR-263a-5p	AGAP013189-RA	-	3UTR	823	929	-	-	1	-	1877	0	3.779	8.3834	0	non des
aga-miR-277-3p	AGAP001323-RA	-	CDS	641	733	-	26	-	-	1878	0	12.0456	0	0	non des
aga-bantam-3p	AGAP007852-RB	-	3UTR	3310	3391	2	22	-	-	1879	4.08297	0	3.42957	4.68485	aconitate hydratase 1 / homoaconitase [Source:VB External Description%3BAcc:AGAP007852]
aga-miR-34-5p	AGAP000954-RB	-	3UTR	2786	2809	1	-	-	-	1880	4.08297	0	3.42957	4.68485	phosphoribosyl pyrophosphate synthetase-associated protein 2 [Source:VB External Description%3BAcc:AGAP000954]
aga-miR-989-3p	AGAP000954-RB	-	3UTR	2894	2917	-	2	-	-	1881	4.08297	0	3.42957	4.68485	phosphoribosyl pyrophosphate synthetase-associated protein 2 [Source:VB External Description%3BAcc:AGAP000954]
aga-miR-263a-5p	AGAP009320-RA	-	3UTR	2284	2347	-	7	-	-	1882	4.3098	3.30663	4.57276	0	non des
aga-miR-989-3p	AGAP010655-RA	-	3UTR	11468	11608	19	15	1	2	1883	2.94881	0	2.66745	6.5588	non des
aga-miR-309	AGAP002336-RA	-	3UTR	3983	4024	-	-	12	-	1884	2.49515	0	4.95383	4.68485	non des
aga-miR-1889-5p	AGAP006360-RA	-	3UTR	7444	7463	6	-	-	-	1885	4.53663	3.779	3.81064	0	glutamate synthase (NADPH/NADH) [Source:VB External Description%3BAcc:AGAP006360]
aga-miR-12-5p	AGAP002186-RB	-	3UTR	4222	4290	1	-	-	-	1886	2.49515	3.07044	0	6.5588	very low-density lipoprotein receptor [Source:VB External Description%3BAcc:AGAP002186]
aga-miR-12-5p	AGAP001313-RA	-	5UTR	108	187	-	9	-	-	1887	4.76346	0	2.66745	4.68485	Muscular protein 20 [Source:VB External Description%3BAcc:AGAP001313]
aga-miR-8-3p	AGAP008574-RA	-	CDS	880	918	6	-	-	-	1888	3.85614	4.48756	0	3.74788	PQ-loop repeat-containing protein 1 [Source:VB External Description%3BAcc:AGAP008574]
aga-miR-1175-3p	AGAP010303-RA	-	CDS	669	714	-	8	-	-	1889	3.85614	0	4.95383	3.2794	autophagy-related protein 7 [Source:VB External Description%3BAcc:AGAP010303]
aga-miR-34-5p	AGAP001387-RA	-	CDS	315	423	4	-	-	-	1890	0	2.36188	4.57276	5.15334	non des
aga-miR-308	AGAP008226-RA	-	3UTR	1115	1135	-	1	-	-	1891	4.3098	4.72375	3.04851	0	non des
aga-miR-8-3p	AGAP010066-RA	-	CDS	529	601	-	20	-	1	1892	3.40247	0	3.04851	5.62183	non des
aga-miR-8-3p	AGAP003814-RA	-	3UTR	1177	1234	9	-	-	-	1893	0	3.07044	0	8.90122	very-long-chain (3R)-3-hydroxyacyl-(acyl-carrier protein) dehydratase [Source:VB External Description%3BAcc:AGAP003814]
aga-miR-34-5p	AGAP003649-RC	-	3UTR	14370	14442	12	-	-	-	1894	4.76346	4.25138	3.04851	0	non des
aga-miR-252-5p	AGAP009114-RA	-	CDS	2058	2107	-	11	-	2	1895	3.85614	0	3.04851	5.15334	solute carrier family 29 (equilibrative nucleoside transporter)%2C member 1/2/3 [Source:VB External Description%3BAcc:AGAP009114]
aga-miR-2944a-5p	AGAP007751-RA	-	3UTR	1511	1529	-	1	-	-	1896	4.53663	2.83425	0	4.68485	non des
aga-miR-8-5p	AGAP007751-RA	-	3UTR	1408	1477	1	9	-	-	1897	4.53663	2.83425	0	4.68485	non des
aga-miR-989-3p	AGAP011111-RA	-	3UTR	3703	3721	-	2	-	-	1898	3.17564	0	4.1917	4.68485	non des
aga-miR-1	AGAP003726-RA	-	3UTR	8930	9003	-	-	-	4	1899	0	4.01519	3.81064	4.21637	non des
aga-miR-1	AGAP003014-RA	-	3UTR	3278	3327	17	-	-	-	1900	3.6293	0	4.1917	4.21637	fasciculation and elongation protein zeta 2 (zygin II) [Source:VB External Description%3BAcc:AGAP003014]
aga-miR-34-5p	AGAP013754-RA	-	3UTR	1065	1134	5	-	-	-	1901	3.6293	0	4.1917	4.21637	non des
aga-miR-927-5p	AGAP013754-RA	-	3UTR	1082	1126	-	5	-	-	1902	3.6293	0	4.1917	4.21637	non des
aga-bantam-3p	AGAP010611-RA	-	3UTR	4962	4990	-	1	-	-	1903	2.26832	5.19613	4.57276	0	non des
aga-miR-317-3p	AGAP005170-RA	-	CDS	599	631	-	8	-	-	1904	5.44396	3.54281	3.04851	0	non des
aga-miR-184-3p	AGAP012199-RA	-	3UTR	520	561	-	22	-	-	1905	0	0	11.813	0	histone H2B [Source:VB External Description%3BAcc:AGAP012199]
aga-miR-14-3p	AGAP000064-RA	-	CDS	5356	5431	-	16	-	-	1906	0	11.8094	0	0	plexin A [Source:VB Community Annotation%3BAcc:AGAP000064]
aga-miR-9c-5p	AGAP009658-RA	-	3UTR	4561	4591	-	11	-	2	1907	0	11.8094	0	0	non des
aga-miR-14-3p	AGAP002288-RA	-	3UTR	5919	5993	-	-	17	1	1908	2.94881	0	3.42957	5.62183	hydroxymethylglutaryl-CoA reductase (NADPH) [Source:VB External Description%3BAcc:AGAP002288]
aga-miR-281-3p	AGAP004672-RA	-	CDS	4101	4160	1	27	-	5	1909	2.49515	0	0	9.36971	non des
aga-miR-277-3p	AGAP028559-RB	-	3UTR	2160	2250	6	-	-	-	1910	3.17564	0	4.57276	4.21637	non des
aga-miR-2-2-3p	AGAP007771-RA	-	CDS	7175	7207	1	-	-	-	1911	4.99029	3.54281	3.42957	0	non des
aga-miR-2b-3p	AGAP007771-RA	-	CDS	7174	7208	17	-	-	-	1912	4.99029	3.54281	3.42957	0	non des
aga-miR-14-3p	AGAP006606-RA	-	3UTR	3220	3258	-	1	-	-	1913	3.40247	0	0	8.43274	non des
aga-let-7-5p	AGAP009276-RA	-	CDS	1574	1598	1	-	-	-	1914	4.76346	2.59806	4.57276	0	non des
aga-miR-184-3p	AGAP009276-RA	-	CDS	1574	1598	1	-	-	-	1915	4.76346	2.59806	4.57276	0	non des
aga-miR-1889-5p	AGAP009276-RA	-	CDS	1574	1598	1	-	-	-	1916	4.76346	2.59806	4.57276	0	non des
aga-miR-276-3p	AGAP009276-RA	-	CDS	1574	1598	2	-	-	-	1917	4.76346	2.59806	4.57276	0	non des
aga-miR-281-5p	AGAP009276-RA	-	CDS	1574	1598	1	-	-	-	1918	4.76346	2.59806	4.57276	0	non des
aga-miR-2b-3p	AGAP009276-RA	-	CDS	1574	1598	2	-	-	-	1919	4.76346	2.59806	4.57276	0	non des
aga-miR-306	AGAP009276-RA	-	CDS	1574	1598	1	-	-	-	1920	4.76346	2.59806	4.57276	0	non des
aga-miR-34-5p	AGAP009276-RA	-	CDS	1574	1598	1	-	-	-	1921	4.76346	2.59806	4.57276	0	non des
aga-miR-8-3p	AGAP009276-RA	-	CDS	1574	1598	1	2	-	-	1922	4.76346	2.59806	4.57276	0	non des
aga-miR-8-3p	AGAP009276-RA	-	CDS	1464	1553	6	7	1	-	1923	4.76346	2.59806	4.57276	0	non des
aga-miR-1	AGAP009067-RA	-	3UTR	1918	1988	-	-	-	4	1924	3.17564	0	2.66745	6.09031	non des
aga-miR-8-3p	AGAP004446-RA	-	CDS	5100	5185	16	54	-	1	1925	4.53663	4.72375	2.66745	0	non des
aga-miR-2-2-3p	AGAP008873-RA	-	5UTR	831	879	-	25	-	-	1926	1.58782	2.83425	0	7.49577	non des
aga-miR-2b-3p	AGAP008873-RA	-	5UTR	831	877	-	2	-	-	1927	1.58782	2.83425	0	7.49577	non des
aga-miR-14-3p	AGAP000591-RA	-	3UTR	3195	3238	-	1	-	-	1928	0	6.84944	4.95383	0	decaprenyl-diphosphate synthase subunit 1 [Source:VB External Description%3BAcc:AGAP000591]
aga-miR-12-5p	AGAP005247-RA	-	3UTR	1089	1135	-	11	-	-	1929	2.94881	5.90469	3.04851	0	non des
aga-miR-34-5p	AGAP010750-RA	-	CDS	11806	11872	-	22	1	1	1930	5.21713	4.01519	2.66745	0	ryanodine receptor 2 [Source:VB External Description%3BAcc:AGAP010750]
aga-miR-34-5p	AGAP004362-RC	-	3UTR	4488	4551	1	22	-	-	1931	2.49515	5.19613	4.1917	0	glutamate dehydrogenase (NAD(P)+) [Source:VB External Description%3BAcc:AGAP004362]
aga-miR-1	AGAP008046-RA	-	3UTR	2841	2857	-	6	-	-	1932	3.6293	5.43231	0	2.81091	protein kinase C and casein kinase substrate in neurons 2 protein [Source:VB External Description%3BAcc:AGAP008046]
aga-miR-34-5p	AGAP027996-RA	-	3UTR	2558	2643	3	-	-	-	1933	3.17564	2.59806	0	6.09031	non des
aga-miR-14-3p	AGAP006809-RA	-	3UTR	3354	3442	-	2	-	-	1934	5.67079	0	0	6.09031	akirin [Source:VB Community Annotation%3BAcc:AGAP006809]
aga-miR-308	AGAP009688-RA	-	3UTR	4750	4796	7	-	-	-	1935	0	5.19613	0	6.5588	Leucine-rich repeats and immunoglobulin-like domains protein 3 [Source:VB External Description%3BAcc:AGAP009688]
aga-miR-13b	AGAP011695-RA	-	5UTR	347	388	-	-	-	5	1936	3.85614	2.36188	0	5.62183	homeobox protein SIX1 [Source:VB External Description%3BAcc:AGAP011695]
aga-miR-981	AGAP006606-RA	-	3UTR	3549	3587	2	-	-	-	1937	3.85614	2.36188	0	5.62183	non des
aga-miR-965	AGAP009264-RA	-	3UTR	2808	2869	1	26	-	-	1938	4.08297	3.07044	0	4.68485	ethanolamine-phosphate cytidylyltransferase [Source:VB External Description%3BAcc:AGAP009264]
aga-miR-275-3p	AGAP000958-RA	-	CDS	1786	1840	-	18	1	1	1939	2.49515	5.90469	3.42957	0	calcium-binding mitochondrial carrier protein Aralar1 [Source:VB External Description%3BAcc:AGAP000958]
aga-miR-34-5p	AGAP001451-RC	-	3UTR	6552	6571	1	-	-	-	1940	2.94881	0	4.1917	4.68485	non des
aga-miR-309	AGAP003735-RA	-	3UTR	8302	8353	-	-	15	-	1941	3.40247	0	4.1917	4.21637	non des
aga-miR-277-3p	AGAP005498-RB	-	3UTR	1201	1224	-	-	-	15	1942	2.72198	0	5.33489	3.74788	phospholipid scramblase 2 [Source:VB External Description%3BAcc:AGAP005498]
aga-miR-276-3p	AGAP003940-RA	-	3UTR	4497	4525	5	-	-	-	1943	4.08297	0	7.62127	0	non des
aga-miR-8-3p	AGAP008802-RA	-	3UTR	1541	1570	15	-	-	-	1944	3.17564	5.19613	3.42957	0	phosphoglycerate kinase [Source:VB Community Annotation%3BAcc:AGAP008802]
aga-miR-8-3p	AGAP008802-RA	-	3UTR	1474	1516	1	-	-	-	1945	3.17564	5.19613	3.42957	0	phosphoglycerate kinase [Source:VB Community Annotation%3BAcc:AGAP008802]
aga-miR-8-3p	AGAP012280-RA	-	3UTR	3754	3788	-	21	-	1	1946	0	2.83425	3.81064	5.15334	non des
aga-miR-2940-5p	AGAP004494-RA	-	3UTR	7523	7538	-	-	1	-	1947	3.85614	2.59806	5.33489	0	non des
aga-miR-9a-5p	AGAP007710-RA	-	CDS	2241	2263	-	2	-	-	1948	1.81465	4.25138	5.71596	0	mucolipin [Source:VB External Description%3BAcc:AGAP007710]
aga-miR-125-5p	AGAP013096-RA	-	CDS	2824	2878	13	-	-	-	1949	4.99029	4.48756	2.28638	0	non des
aga-miR-281-5p	AGAP009158-RA	-	5UTR	116	155	7	-	-	-	1950	3.6293	3.54281	4.57276	0	non des
aga-miR-277-3p	AGAP004608-RA	-	3UTR	4889	4915	-	10	-	-	1951	3.6293	0	3.42957	4.68485	non des
aga-miR-277-3p	AGAP000909-RA	-	CDS	733	769	24	1	-	-	1952	0	2.59806	3.04851	6.09031	Endoplasmic reticulum resident protein 44 precursor [Source:VB External Description%3BAcc:AGAP000909]
aga-miR-309	AGAP000909-RA	-	5UTR	698	739	-	11	1	3	1953	0	2.59806	3.04851	6.09031	Endoplasmic reticulum resident protein 44 precursor [Source:VB External Description%3BAcc:AGAP000909]
aga-miR-279-3p	AGAP001820-RA	-	3UTR	7686	7718	-	16	-	-	1954	4.08297	0	3.42957	4.21637	TATA-binding protein-associated factor [Source:VB External Description%3BAcc:AGAP001820]
aga-miR-277-3p	AGAP006474-RA	-	CDS	2186	2220	-	-	5	-	1955	2.72198	5.19613	3.81064	0	Rho-related BTB domain-containing protein 1/2 [Source:VB External Description%3BAcc:AGAP006474]
aga-miR-317-3p	AGAP006474-RA	-	CDS	2207	2323	-	1	-	1	1956	2.72198	5.19613	3.81064	0	Rho-related BTB domain-containing protein 1/2 [Source:VB External Description%3BAcc:AGAP006474]
aga-miR-8-3p	AGAP006474-RA	-	CDS	2217	2271	-	9	-	-	1957	2.72198	5.19613	3.81064	0	Rho-related BTB domain-containing protein 1/2 [Source:VB External Description%3BAcc:AGAP006474]
aga-miR-34-5p	AGAP009569-RA	-	3UTR	1270	1289	-	-	11	-	1958	2.72198	0	0	8.90122	syntenin-1 isoform 1 [Source:VB External Description%3BAcc:AGAP009569]
aga-miR-305-5p	AGAP004366-RA	-	CDS	982	1071	-	1	-	-	1959	2.94881	4.95994	3.81064	0	1-pyrroline-5-carboxylate dehydrogenase [Source:VB External Description%3BAcc:AGAP004366]
aga-miR-306	AGAP007562-RA	-	3UTR	13316	13357	6	-	-	-	1960	1.58782	3.54281	0	6.5588	non des
aga-miR-317-3p	AGAP005563-RC	-	CDS	3046	3165	-	2	-	-	1961	2.26832	4.72375	0	4.68485	facilitated trehalose transporter Tret1 [Source:VB Community Annotation%3BAcc:AGAP005563]
aga-miR-8-3p	AGAP004812-RA	-	5UTR	190	280	7	-	-	-	1962	2.26832	4.72375	0	4.68485	calcium-independent phospholipase A2 [Source:VB External Description%3BAcc:AGAP004812]
aga-miR-8-3p	AGAP007453-RA	-	CDS	886	933	10	-	-	-	1963	4.99029	4.01519	2.66745	0	leucine-rich immune protein (Short) [Source:VB Community Annotation%3BAcc:AGAP007453]
aga-miR-8-3p	AGAP008819-RA	-	CDS	5615	5651	-	-	2	-	1964	2.49515	2.12569	0	7.02728	putative epidermal growth factor receptor [Source:VB Community Annotation%3BAcc:AGAP008819]
aga-miR-71-3p	AGAP011180-RA	-	3UTR	4125	4172	3	-	-	-	1965	4.76346	0	2.66745	4.21637	jumonji domain-containing protein 2 [Source:VB External Description%3BAcc:AGAP011180]
aga-miR-125-5p	AGAP010331-RA	-	CDS	649	729	15	-	-	-	1966	3.85614	2.83425	4.95383	0	non des
aga-miR-252-5p	AGAP010331-RA	-	CDS	757	846	22	-	9	-	1967	3.85614	2.83425	4.95383	0	non des
aga-miR-276-5p	AGAP009688-RA	-	3UTR	6237	6316	-	11	1	1	1968	3.85614	2.83425	4.95383	0	Leucine-rich repeats and immunoglobulin-like domains protein 3 [Source:VB External Description%3BAcc:AGAP009688]
aga-miR-277-3p	AGAP010331-RA	-	CDS	640	700	7	-	-	-	1969	3.85614	2.83425	4.95383	0	non des
aga-miR-989-3p	AGAP012274-RA	-	CDS	1386	1421	20	-	-	1	1970	4.08297	0	3.81064	3.74788	non des
aga-miR-12-5p	AGAP002884-RA	-	3UTR	3808	3869	-	2	-	-	1971	0	6.84944	0	4.68485	V-type H+-transporting ATPase subunit B [Source:VB External Description%3BAcc:AGAP002884]
aga-miR-2b-3p	AGAP009831-RA	-	3UTR	2863	2905	-	3	-	-	1972	0	0	11.4319	0	non des
aga-miR-8-3p	AGAP004692-RD	-	CDS	4251	4294	-	-	1	-	1973	0	0	11.4319	0	non des
aga-miR-989-3p	AGAP007975-RB	-	3UTR	2556	2634	15	-	-	-	1974	0	5.90469	0	5.62183	pyruvate dehydrogenase E2 component (dihydrolipoamide acetyltransferase) [Source:VB External Description%3BAcc:AGAP007975]
aga-miR-306	AGAP005802-RA	-	CDS	346	400	11	-	-	-	1975	0	7.32181	4.1917	0	60S ribosomal protein L8 [Source:VB Community Annotation%3BAcc:AGAP005802]
aga-miR-277-3p	AGAP011077-RA	-	5UTR	216	307	-	18	-	2	1976	0	3.07044	0	8.43274	40S ribosomal protein S12 [Source:VB Community Annotation%3BAcc:AGAP011077]
aga-miR-8-3p	AGAP001046-RA	-	3UTR	1589	1618	-	3	-	-	1977	0	3.779	2.66745	5.15334	Abl interactor 2 [Source:VB External Description%3BAcc:AGAP001046]
aga-miR-8-3p	AGAP008509-RA	-	CDS	3990	4033	-	12	-	-	1978	0	4.25138	7.24021	0	histone demethylase [Source:VB External Description%3BAcc:AGAP008509]
aga-miR-34-5p	AGAP007751-RA	-	3UTR	1358	1451	-	10	-	-	1979	4.53663	2.36188	0	4.68485	non des
aga-miR-2-2-3p	AGAP001394-RA	-	3UTR	4467	4490	1	-	-	-	1980	4.76346	2.59806	0	4.21637	synaptosomal-associated protein%2C 23kDa [Source:VB External Description%3BAcc:AGAP001394]
aga-miR-2b-3p	AGAP001394-RA	-	3UTR	4468	4486	-	3	-	-	1981	4.76346	2.59806	0	4.21637	synaptosomal-associated protein%2C 23kDa [Source:VB External Description%3BAcc:AGAP001394]
aga-miR-11-3p	AGAP004096-RB	-	CDS	4565	4612	-	2	-	-	1982	4.3098	3.07044	4.1917	0	Serine/threonine-protein phosphatase 2A 56 kDa regulatory subunit epsilon [Source:VB External Description%3BAcc:AGAP004096]
aga-miR-281-5p	AGAP004096-RB	-	CDS	4567	4607	14	-	-	-	1983	4.3098	3.07044	4.1917	0	Serine/threonine-protein phosphatase 2A 56 kDa regulatory subunit epsilon [Source:VB External Description%3BAcc:AGAP004096]
aga-miR-12-5p	AGAP001257-RA	-	3UTR	1959	1991	-	1	-	-	1984	3.6293	0	4.1917	3.74788	UTP--glucose-1-phosphate uridylyltransferase [Source:VB External Description%3BAcc:AGAP001257]
aga-miR-34-5p	AGAP002921-RB	-	CDS	615	714	-	36	1	2	1985	0	8.03038	3.42957	0	60S ribosomal protein L36 [Source:VB Community Annotation%3BAcc:AGAP002921]
aga-miR-79-3p	AGAP001253-RA	-	3UTR	1494	1534	-	17	-	-	1986	0	3.07044	8.3834	0	non des
aga-miR-279-3p	AGAP005053-RA	-	3UTR	3318	3340	-	1	-	-	1987	3.40247	0	5.33489	2.81091	E3 ubiquitin-protein ligase LRSAM1 [Source:VB External Description%3BAcc:AGAP005053]
aga-miR-2-1-3p	AGAP000009-RB	-	CDS	3122	3185	-	1	-	-	1988	0	11.337	0	0	syntaxin-binding protein [Source:VB External Description%3BAcc:AGAP000009]
aga-miR-2-2-3p	AGAP000009-RB	-	CDS	3122	3186	-	1	-	-	1989	0	11.337	0	0	syntaxin-binding protein [Source:VB External Description%3BAcc:AGAP000009]
aga-miR-275-3p	AGAP002358-RC	-	CDS	470	545	-	-	17	1	1990	0	11.337	0	0	ADP%2CATP carrier protein 2 [Source:VB External Description%3BAcc:AGAP002358]
aga-miR-2b-3p	AGAP000009-RB	-	CDS	3122	3186	-	14	-	-	1991	0	11.337	0	0	syntaxin-binding protein [Source:VB External Description%3BAcc:AGAP000009]
aga-miR-932-5p	AGAP000009-RB	-	CDS	3137	3178	15	-	1	-	1992	0	11.337	0	0	syntaxin-binding protein [Source:VB External Description%3BAcc:AGAP000009]
aga-miR-100-5p	AGAP011487-RA	-	3UTR	4730	4825	1	-	-	-	1993	2.72198	0	4.57276	4.21637	E3 ubiquitin-protein ligase SH3RF [Source:VB External Description%3BAcc:AGAP011487]
aga-miR-281-3p	AGAP004677-RA	-	CDS	1993	2050	24	-	-	1	1994	2.72198	0	4.57276	4.21637	methylenetetrahydrofolate dehydrogenase(NAD+) / 5%2C10-methenyltetrahydrofolate [Source:VB External Description%3BAcc:AGAP004677]
aga-bantam-3p	AGAP000029-RA	-	CDS	1588	1623	-	-	-	10	1995	0	3.30663	3.04851	5.15334	E1A/CREB-binding protein [Source:VB External Description%3BAcc:AGAP000029]
aga-miR-14-3p	AGAP000029-RA	-	CDS	1603	1650	-	5	-	-	1996	0	3.30663	3.04851	5.15334	E1A/CREB-binding protein [Source:VB External Description%3BAcc:AGAP000029]
aga-miR-34-5p	AGAP000029-RA	-	CDS	1612	1637	1	-	-	13	1997	0	3.30663	3.04851	5.15334	E1A/CREB-binding protein [Source:VB External Description%3BAcc:AGAP000029]
aga-miR-305-5p	AGAP004349-RA	-	3UTR	1039	1083	5	-	-	-	1998	3.40247	0	8.00234	0	non des
[truncated: 12,804 more rows]

## Sheet: CLIP_peaks
Transcript_ID	geneName	site_S	site_E	bioType	24N	24P	36N	36P	timeCourse	8mer	7mer
AGAP000002-RA	-	2981	3041	CDS	2.72198	0.1	0.1	0.1	24N		|miR-10-5p|miR-282|miR-980-3p|miR-989-5p
AGAP000002-RA	-	420	480	5UTR	2.94881	0.1	0.1	3.74788	24N,36P		|miR-278-3p|miR-279-5p
AGAP000002-RA	-	1049	1299	5UTR	5.67079	3.30663	4.1917	16.8655	24N,24P,36N,36P	|let-7-5p|miR-1891-3p|miR-33-5p|miR-PN31-5p	|miR-1174-3p|miR-137-3p|miR-210|miR-263b|miR-79-5p|miR-988-5p|miR-9a-5p|miR-9b|miR-9c-5p|miR-N12-5p|miR-N14-5p|miR-PN12-3p
AGAP000002-RA	-	4681	4741	3UTR	1.81465	0.1	0.1	0.1	24N		|miR-125-3p|miR-315|miR-7-3p
AGAP000002-RA	-	3801	3863	CDS	6.35128	3.54281	9.14553	12.1806	24N,24P,36N,36P		|miR-N1-3p
AGAP000002-RA	-	1218	1278	5UTR	3.40247	0.1	0.1	0.1	24N	|miR-33-5p|miR-PN31-5p	|miR-1174-3p|miR-137-3p|miR-210|miR-263b|miR-79-5p
AGAP000002-RA	-	1446	1520	CDS	1.81465	0.1	3.81064	0.1	24N,36N		|miR-275-3p|miR-306|miR-92a|miR-92b-3p|miR-989-3p
AGAP000002-RA	-	4324	4440	3UTR	2.49515	2.12569	4.1917	6.09031	24N,24P,36N,36P	|miR-PN25-3p	|miR-71-3p|miR-8-3p|miR-929|miR-PN34-3p
AGAP000002-RA	-	840	916	5UTR	3.85614	2.36188	5.33489	5.15334	24N,24P,36N,36P	|miR-989-5p	|miR-263b|miR-31-3p|miR-79-5p
AGAP000002-RA	-	2817	2877	CDS	0.1	4.01519	0.1	0.1	24P		|miR-263b|miR-2796-3p|miR-34-5p
AGAP000002-RA	-	347	407	5UTR	0.1	1.18094	0.1	0.1	24P		|miR-1890-3p|miR-N5-3p
AGAP000002-RA	-	131	191	5UTR	0.1	0.1	2.28638	0.1	36N	|miR-317-3p	|miR-190|miR-PN2-3p
AGAP000005-RA	-	1340	1410	5UTR	3.85614	0.1	6.85915	0.1	24N,36N		|miR-219|miR-315|miR-92a|miR-92b-3p|miR-999-3p
AGAP000005-RA	-	4445	4509	3UTR	44.459	33.3024	59.4459	72.1468	24N,24P,36N,36P
AGAP000005-RA	-	2389	2471	5UTR	2.04148	0.1	4.1917	0.1	24N,36N		|miR-315|miR-PN16-5p|miR-PN17-3p|miR-PN3-3p
AGAP000005-RA	-	3064	3124	CDS	1.58782	0.1	0.1	0.1	24N		|miR-1889-3p|miR-375
AGAP000005-RA	-	4099	4230	3UTR	13.6099	16.2969	17.91	14.523	24N,24P,36N,36P	|miR-281-5p|miR-PN35-3p	|miR-12-5p|miR-14-5p|miR-283-5p|miR-31-5p|miR-71-3p|miR-PN22-3p
AGAP000005-RA	-	471	535	5UTR	4.76346	2.83425	6.09702	8.43274	24N,24P,36N,36P	|miR-PN29-3p	|miR-10-3p|miR-2940-3p|miR-71-3p|miR-PN22-3p
AGAP000005-RA	-	3936	4050	3UTR	1.81465	4.01519	4.1917	0.1	24N,24P,36N	|miR-87	|bantam-5p|miR-2940-5p|miR-31-3p|miR-989-3p|miR-PN6-3p
AGAP000005-RA	-	4304	4367	3UTR	2.49515	0.1	4.57276	0.1	24N,36N		|miR-184-3p|miR-263a-5p|miR-277-3p|miR-278-3p|miR-279-5p|miR-7-3p|miR-PN12-3p
AGAP000005-RA	-	3842	3933	CDS	2.72198	5.19613	8.76447	7.96425	24N,24P,36N,36P	|miR-988-5p	|miR-184-5p|miR-980-5p|miR-N3-3p|miR-PN14-5p|miR-PN31-5p
AGAP000005-RA	-	4376	4441	3UTR	27.9003	28.3425	39.6306	43.1007	24N,24P,36N,36P		|miR-137-3p|miR-184-5p|miR-PN9-3p
AGAP000005-RA	-	2327	2387	5UTR	0.1	4.48756	0.1	0.1	24P	|miR-14-5p	|miR-276-5p|miR-971-3p|miR-989-3p|miR-PN26-5p
AGAP000005-RA	-	3603	3682	CDS	0.1	3.30663	7.24021	0.1	24P,36N	|miR-305-5p	|miR-375|miR-980-5p|miR-988-3p|miR-N14-5p
AGAP000005-RA	-	2771	2832	CDS	0.1	5.43231	5.71596	0.1	24P,36N		|miR-305-5p|miR-79-3p|miR-9a-3p|miR-9c-3p|miR-N14-5p|miR-PN5-5p|miR-PN6-3p
AGAP000005-RA	-	2620	2680	CDS	0.1	0.1	4.57276	0.1	36N		|miR-980-3p|miR-N14-5p|miR-N5-3p
AGAP000005-RA	-	313	373	5UTR	0.1	0.1	0.1	4.68485	36P		|miR-932-5p
AGAP000005-RA	-	2185	2245	5UTR	0.1	0.1	0.1	2.34243	36P		|miR-10-3p|miR-2940-3p|miR-307|miR-932-5p|miR-N10-5p
AGAP000007-RA	IGL1	4385	4458	3UTR	5.21713	12.0456	4.57276	6.09031	24N,24P,36N,36P		|miR-263a-5p
AGAP000007-RA	IGL1	1105	1165	CDS	1.13416	0.1	0.1	0.1	24N		|miR-305-5p|miR-988-3p
AGAP000007-RA	IGL1	4272	4337	3UTR	2.94881	3.07044	3.04851	7.02728	24N,24P,36N,36P		|miR-124|miR-970
AGAP000007-RA	IGL1	2112	2172	CDS	0.1	0.1	2.66745	0.1	36N		|miR-309|miR-87|miR-92a|miR-92b-3p|miR-981|miR-N12-5p|miR-PN25-3p
AGAP000008-RA	-	168	233	5UTR	2.94881	1.65331	8.76447	7.02728	24N,24P,36N,36P		|miR-125-3p|miR-277-3p|miR-927-3p
AGAP000008-RA	-	2183	2253	3UTR	5.89762	3.30663	8.76447	14.0546	24N,24P,36N,36P		|miR-1000|miR-375|miR-N14-5p|miR-PN9-3p
AGAP000008-RA	-	2112	2175	3UTR	3.85614	0.1	4.95383	5.15334	24N,36N,36P	|miR-PN29-3p
AGAP000008-RA	-	732	816	CDS	0.1	2.59806	0.1	3.2794	24P,36P		|bantam-3p|miR-1174-3p|miR-285-5p|miR-998-3p|miR-PN25-3p
AGAP000008-RA	-	2277	2337	3UTR	0.1	2.59806	0.1	0.1	24P	|miR-1889-3p|miR-929	|miR-1|miR-281-5p|miR-286b-5p|miR-PN35-3p
AGAP000008-RA	-	554	614	5UTR	0.1	0.1	2.66745	0.1	36N	|miR-137-5p|miR-210
AGAP000008-RA	-	1723	1783	CDS	0.1	0.1	0.1	3.74788	36P		|miR-989-5p|miR-9a-5p|miR-9b|miR-9c-5p|miR-N12-5p
AGAP000009-RA	-	881	941	5UTR	2.26832	0.1	0.1	0.1	24N
AGAP000009-RA	-	-13	47	3UTR	5.44396	0.1	0.1	0.1	24N	|miR-33-5p
AGAP000009-RA	-	178	252	5UTR	9.75376	7.79419	7.62127	18.2709	24N,24P,36N,36P	|miR-210	|miR-219|miR-2944a-5p|miR-2944b-5p|miR-7-5p|miR-965-5p|miR-PN35-3p
AGAP000009-RA	-	3908	3968	CDS	2.26832	0.1	0.1	0.1	24N		|miR-11-3p|miR-13b|miR-2-1-3p|miR-2-2-3p|miR-2944a-3p|miR-2944b-3p|miR-2b-3p|miR-308|miR-33-5p|miR-92a|miR-92b-3p
AGAP000009-RA	-	666	803	5UTR	2.04148	5.90469	4.1917	5.15334	24N,24P,36N,36P	|miR-1|miR-210|miR-965-5p	|miR-184-3p|miR-286b-5p|miR-988-5p
AGAP000009-RA	-	2044	2104	CDS	3.17564	0.1	0.1	0.1	24N		|bantam-5p|miR-100-3p|miR-11-5p|miR-125-3p|miR-2b-5p|miR-9a-5p|miR-9b|miR-9c-5p|miR-PN23-3p
AGAP000009-RA	-	82	183	5UTR	2.72198	0.1	3.42957	0.1	24N,36N	|miR-988-5p	|miR-980-3p|miR-PN17-3p|miR-PN9-3p
AGAP000009-RA	-	2968	3028	CDS	4.99029	0.1	0.1	0.1	24N	|bantam-5p|miR-34-5p	|miR-184-5p|miR-263b|miR-79-5p|miR-9a-5p|miR-9b|miR-9c-5p
AGAP000009-RA	-	365	485	5UTR	0.1	2.12569	2.66745	0.1	24P,36N	|miR-988-5p	|miR-263a-3p|miR-305-3p|miR-307|miR-375|miR-N14-5p
AGAP000009-RA	-	546	606	5UTR	0.1	2.12569	0.1	0.1	24P	|miR-279-5p
AGAP000009-RA	-	270	330	5UTR	0.1	0.1	0.1	5.15334	36P		|miR-252-5p|miR-305-5p|miR-309
AGAP000009-RB	-	4547	4729	3UTR	48.5419	43.4585	1.52425	9.83819	24N,24P,36N,36P	|miR-33-5p	|miR-137-3p|miR-14-5p|miR-1891-5p|miR-2944a-5p|miR-2944b-5p|miR-71-3p|miR-989-3p|miR-PN16-5p
AGAP000009-RB	-	2182	2257	CDS	3.17564	6.61325	2.66745	0.1	24N,24P,36N	|bantam-5p|miR-34-5p	|miR-184-5p|miR-1889-3p|miR-263b|miR-79-5p|miR-9a-5p|miR-9b|miR-9c-5p
AGAP000009-RB	-	1272	1337	CDS	5.89762	8.97513	0.1	0.1	24N,24P		|bantam-5p|miR-100-3p|miR-11-5p|miR-125-3p|miR-2b-5p|miR-9a-5p|miR-9b|miR-9c-5p|miR-PN23-3p
AGAP000009-RB	-	5134	5248	3UTR	4.99029	4.95994	6.85915	7.02728	24N,24P,36N,36P	|miR-988-5p	|bantam-5p|miR-1000|miR-137-3p|miR-263a-3p|miR-375|miR-980-3p|miR-N14-5p
AGAP000009-RB	-	5528	5591	3UTR	9.52692	6.84944	7.62127	13.5861	24N,24P,36N,36P	|miR-125-5p	|miR-2-1-5p|miR-278-3p|miR-2b-5p|miR-971-3p|miR-PN16-5p
AGAP000009-RB	-	4920	4986	3UTR	4.53663	3.779	8.3834	13.5861	24N,24P,36N,36P		|miR-184-5p|miR-263a-3p|miR-277-3p|miR-375
AGAP000009-RB	-	5774	5839	3UTR	29.0344	22.674	48.3951	57.6237	24N,24P,36N,36P	|miR-31-3p	|miR-1890-3p
AGAP000009-RB	-	4432	4492	3UTR	8.16594	0.1	0.1	0.1	24N	|miR-375	|bantam-5p|miR-2940-5p|miR-309|miR-N11-3p|miR-N9-3p|miR-PN16-5p
AGAP000009-RB	-	5629	5695	3UTR	10.6611	5.90469	16.7668	22.9558	24N,24P,36N,36P	|miR-2765-5p	|miR-137-3p
AGAP000009-RB	-	3121	3181	CDS	0.1	11.337	0.1	0.1	24P		|miR-11-3p|miR-13b|miR-2-1-3p|miR-2-2-3p|miR-2944a-3p|miR-2944b-3p|miR-2b-3p|miR-308|miR-33-5p|miR-92a|miR-92b-3p|miR-9c-3p
AGAP000009-RB	-	3778	3838	CDS	0.1	0.1	2.28638	0.1	36N	|miR-278-3p	|let-7-3p|miR-263b|miR-279-5p|miR-283-3p|miR-PN27-3p|miR-PN4-5p
AGAP000009-RB	-	1346	1406	CDS	0.1	0.1	6.09702	0.1	36N	|miR-375
AGAP000009-RB	-	5338	5406	3UTR	0.1	0.1	12.9562	13.1176	36N,36P		|miR-1000|miR-137-3p|miR-N10-5p
AGAP000009-RB	-	226	286	5UTR	0.1	0.1	0.1	6.5588	36P	|miR-971-3p	|miR-988-5p|miR-N5-3p
AGAP000009-RC	-	2338	2404	CDS	3.17564	1.18094	2.66745	2.81091	24N,24P,36N,36P		|miR-137-3p
AGAP000010-RA	-	2062	2134	3UTR	6.12445	0.1	0.1	3.74788	24N,36P	|miR-34-5p|miR-932-5p|miR-957|miR-989-3p	|let-7-3p|miR-309|miR-965-5p|miR-PN37-3p|miR-PN9-3p
AGAP000010-RA	-	2478	2594	3UTR	2.26832	0.1	3.42957	4.68485	24N,36N,36P	|miR-988-5p	|miR-1890-3p|miR-92b-5p|miR-9a-5p|miR-9b|miR-9c-5p|miR-N11-3p
AGAP000010-RA	-	53	114	5UTR	5.89762	3.07044	7.24021	12.6491	24N,24P,36N,36P		|miR-137-3p|miR-317-3p|miR-980-3p|miR-988-5p|miR-N14-5p
AGAP000010-RA	-	2626	2692	3UTR	17.466	13.6989	25.1502	36.0734	24N,24P,36N,36P	|miR-286b-5p	|miR-1|miR-100-3p|miR-989-5p
AGAP000010-RA	-	2150	2258	3UTR	0.1	0.1	2.66745	0.1	36N	|miR-137-3p|miR-PN4-5p	|miR-1|miR-278-5p|miR-283-3p|miR-317-3p|miR-965-5p|miR-PN30-5p
AGAP000010-RA	-	1955	2015	CDS	0.1	0.1	2.66745	0.1	36N	|miR-92a|miR-92b-3p	|miR-1000|miR-1889-5p|miR-219|miR-263b|miR-927-3p|miR-PN34-3p
AGAP000010-RA	-	1601	1661	CDS	0.1	0.1	2.28638	0.1	36N	|miR-981	|bantam-3p|miR-1174-3p|miR-N13-3p|miR-PN21-3p
AGAP000010-RA	-	191	251	5UTR	0.1	0.1	3.42957	0.1	36N		|miR-277-5p
AGAP000011-RA	-	2464	2538	3UTR	11.1147	15.3522	12.194	0.1	24N,24P,36N	|miR-277-3p|miR-8-5p	|miR-12-3p|miR-1891-5p|miR-33-3p|miR-PN11-5p|miR-PN13-5p|miR-PN7-3p
AGAP000011-RA	-	1833	1893	3UTR	1.58782	0.1	0.1	0.1	24N	|miR-PN27-3p	|miR-10-5p|miR-980-3p
AGAP000011-RA	-	2055	2115	3UTR	4.53663	0.1	0.1	0.1	24N		|miR-100-3p|miR-11-5p|miR-317-3p|miR-PN2-3p
AGAP000011-RA	-	3279	3445	3UTR	4.76346	7.32181	5.33489	4.68485	24N,24P,36N,36P	|miR-PN31-5p	|miR-1000|miR-137-3p|miR-1889-3p|miR-275-5p|miR-317-3p|miR-N10-5p|miR-N11-3p|miR-N13-3p|miR-PN21-3p
AGAP000011-RA	-	2363	2462	3UTR	21.549	23.3826	9.90766	6.5588	24N,24P,36N,36P	|miR-N11-3p	|let-7-3p|miR-980-5p|miR-N5-3p
AGAP000011-RA	-	3017	3104	3UTR	10.6611	15.5884	11.0508	12.1806	24N,24P,36N,36P	|miR-277-3p	|miR-1889-5p|miR-305-5p|miR-7-3p|miR-965-5p|miR-PN5-5p
AGAP000011-RA	-	1932	2000	3UTR	8.16594	10.8646	7.24021	0.1	24N,24P,36N	|miR-276-5p|miR-N6-3p	|let-7-5p|miR-14-5p|miR-275-3p|miR-275-5p|miR-281-5p|miR-305-5p|miR-306|miR-989-5p|miR-N4-3p|miR-N8-3p|miR-PN35-3p
AGAP000011-RA	-	2881	2960	3UTR	34.7052	44.8756	11.813	13.5861	24N,24P,36N,36P		|miR-11-3p|miR-13b|miR-1890-3p|miR-2-1-3p|miR-2-2-3p|miR-283-5p|miR-2944a-3p|miR-2944b-3p|miR-2b-3p|miR-308|miR-929|miR-PN35-3p
AGAP000011-RA	-	1646	1737	CDS	9.98059	0.1	16.7668	0.1	24N,36N		|miR-1|miR-2796-3p|miR-286b-5p|miR-305-5p|miR-307|miR-988-5p|miR-PN20-5p
AGAP000011-RA	-	150	259	5UTR	43.7785	35.1919	61.7323	5.62183	24N,24P,36N,36P	|miR-137-3p|miR-1890-3p	|miR-283-5p|miR-307
AGAP000011-RA	-	2584	2644	3UTR	0.1	12.5179	0.1	0.1	24P		|miR-1|miR-2796-3p|miR-282|miR-989-5p|miR-N14-5p
AGAP000011-RA	-	2144	2216	3UTR	0.1	8.26657	14.0994	0.1	24P,36N		|miR-1|miR-11-3p|miR-13b|miR-2-1-3p|miR-2-2-3p|miR-2944a-3p|miR-2944b-3p|miR-2b-3p|miR-308|miR-PN27-3p
AGAP000011-RA	-	571	690	CDS	0.1	0.1	3.04851	6.5588	36N,36P	|miR-989-5p|miR-N11-3p	|bantam-3p|miR-1891-3p|miR-263a-3p|miR-375|miR-8-3p|miR-N14-5p|miR-PN8-3p
AGAP000011-RA	-	2715	2775	3UTR	0.1	0.1	3.42957	0.1	36N		|miR-1|miR-286b-5p|miR-2945-5p|miR-988-5p|miR-PN26-5p|miR-PN6-3p
AGAP000011-RA	-	2220	2280	3UTR	0.1	0.1	0.1	3.74788	36P		|miR-282|miR-305-5p
AGAP000012-RA	-	1561	1629	3UTR	2.04148	0.1	1.90532	3.2794	24N,36N,36P	|let-7-3p|miR-988-5p	|miR-9c-3p|miR-PN24-3p|miR-PN25-3p
AGAP000013-RA	-	3621	3769	3UTR	4.08297	2.36188	4.57276	8.43274	24N,24P,36N,36P	|miR-2765-5p|miR-277-3p|miR-PN35-3p	|let-7-3p|miR-7-3p|miR-N13-3p|miR-PN21-3p
AGAP000013-RA	-	4130	4196	3UTR	2.72198	0.1	3.42957	4.68485	24N,36N,36P		|miR-283-5p|miR-PN11-5p
AGAP000013-RA	-	3709	3769	3UTR	2.72198	0.1	0.1	0.1	24N	|miR-277-3p|miR-PN35-3p	|let-7-3p
AGAP000013-RA	-	2838	2903	3UTR	11.3416	7.08563	14.0994	16.8655	24N,24P,36N,36P		|let-7-5p
AGAP000013-RA	-	4448	4514	3UTR	4.08297	2.36188	4.1917	6.09031	24N,24P,36N,36P		|miR-263a-3p|miR-305-5p|miR-7-3p|miR-N11-3p
AGAP000013-RA	-	2732	2818	3UTR	2.72198	2.12569	2.66745	7.49577	24N,24P,36N,36P		|miR-137-5p|miR-980-5p|miR-988-3p|miR-989-5p|miR-PN31-5p|miR-PN9-3p
AGAP000013-RA	-	2992	3119	3UTR	4.3098	0.1	6.09702	7.49577	24N,36N,36P		|let-7-3p|miR-190|miR-283-5p|miR-315|miR-7-3p|miR-71-3p|miR-927-5p|miR-970|miR-N2-5p|miR-PN1-5p
AGAP000013-RA	-	4345	4405	3UTR	1.13416	0.1	0.1	0.1	24N		|miR-11-3p|miR-13b|miR-2-1-3p|miR-2-2-3p|miR-2944a-3p|miR-2944b-3p|miR-2b-3p|miR-308|miR-317-3p|miR-PN10-5p|miR-PN20-5p
AGAP000013-RA	-	3139	3210	3UTR	4.3098	2.12569	5.33489	9.36971	24N,24P,36N,36P	|miR-PN35-3p	|miR-281-5p|miR-71-3p|miR-PN2-3p
AGAP000013-RA	-	3263	3327	3UTR	6.12445	0.1	8.3834	14.523	24N,36N,36P	|miR-PN5-5p	|let-7-5p|miR-1889-5p|miR-276-5p|miR-7-3p|miR-970|miR-PN19-5p|miR-PN22-3p
AGAP000013-RA	-	2915	3009	3UTR	2.72198	2.83425	4.1917	0.1	24N,24P,36N	|miR-11-5p|miR-PN15-5p	|miR-100-3p|miR-1889-3p|miR-970|miR-PN28-3p|miR-PN36-5p|miR-PN37-3p
AGAP000013-RA	-	2492	2552	3UTR	0.1	0.1	7.62127	0.1	36N		|miR-971-3p|miR-PN6-3p
AGAP000013-RA	-	3428	3488	3UTR	0.1	0.1	0.1	5.15334	36P		|miR-277-3p|miR-317-3p
AGAP000013-RA	-	3998	4058	3UTR	0.1	0.1	0.1	3.74788	36P		|miR-7-3p
AGAP000014-RA	-	1472	1532	3UTR	2.72198	0.1	0.1	0.1	24N	|bantam-3p|miR-1175-5p|miR-PN15-5p	|miR-1175-3p|miR-N12-5p
AGAP000014-RA	-	1799	1859	3UTR	2.04148	0.1	0.1	0.1	24N	|miR-PN14-5p
AGAP000014-RA	-	1659	1719	3UTR	2.49515	0.1	0.1	0.1	24N	|miR-8-3p	|miR-11-3p|miR-13b|miR-2-1-3p|miR-2-2-3p|miR-2944a-3p|miR-2944b-3p|miR-2b-3p|miR-308|miR-PN31-5p
AGAP000014-RA	-	2045	2105	3UTR	1.58782	0.1	0.1	0.1	24N	|miR-2940-5p	|miR-283-5p|miR-7-3p
AGAP000014-RA	-	135	195	5UTR	0.1	2.12569	0.1	0.1	24P		|miR-N14-5p|miR-N5-3p|miR-N6-3p|miR-PN31-5p|miR-PN34-3p
AGAP000014-RA	-	1879	1939	3UTR	0.1	0.1	0.1	4.21637	36P	|miR-210	|miR-929
AGAP000014-RA	-	1731	1791	3UTR	0.1	0.1	0.1	2.81091	36P	|miR-981	|bantam-5p|miR-263b|miR-279-5p|miR-989-5p|miR-N10-5p|miR-N14-5p|miR-iab-4
AGAP000015-RA	-	8158	8218	3UTR	2.04148	0.1	0.1	0.1	24N		|let-7-5p|miR-275-3p|miR-283-5p|miR-306
AGAP000015-RA	-	2701	2761	CDS	1.36099	0.1	0.1	0.1	24N		|miR-1|miR-2796-3p|miR-286b-5p
AGAP000015-RA	-	7998	8061	3UTR	2.26832	2.12569	0.1	0.1	24N,24P		|miR-2945-5p|miR-988-5p|miR-9a-3p|miR-N12-5p|miR-N6-3p
AGAP000015-RA	-	8358	8420	3UTR	3.17564	2.12569	6.47808	9.36971	24N,24P,36N,36P		|miR-279-5p
AGAP000015-RA	-	8536	8596	3UTR	0.1	0.1	0.1	4.21637	36P	|miR-7-5p	|miR-137-5p|miR-989-5p|miR-PN19-5p|miR-PN31-5p
AGAP000016-RA	SCRB10	2139	2199	3UTR	2.94881	0.1	0.1	0.1	24N		|miR-PN9-3p
AGAP000016-RA	SCRB10	1842	1947	3UTR	4.08297	1.65331	4.1917	6.5588	24N,24P,36N,36P	|miR-7-3p	|miR-190|miR-305-5p|miR-79-5p
AGAP000017-RA	-	4858	4918	CDS	2.26832	0.1	0.1	0.1	24N		|miR-989-3p|miR-PN22-3p|miR-PN6-3p
AGAP000017-RA	-	3989	4126	CDS	1.13416	4.25138	4.95383	17.334	24N,24P,36N,36P		|miR-124|miR-N1-3p|miR-N10-5p
AGAP000017-RA	-	7159	7226	CDS	7.48544	4.72375	10.6698	14.9915	24N,24P,36N,36P	|miR-1000	|miR-1890-5p|miR-219|miR-71-3p|miR-N9-3p
AGAP000017-RA	-	7072	7139	CDS	10.6611	6.37706	14.0994	20.6134	24N,24P,36N,36P		|miR-14-5p|miR-71-3p|miR-87|miR-988-5p|miR-N8-3p|miR-PN23-3p
AGAP000017-RA	-	7251	7316	CDS	3.6293	2.36188	3.42957	5.15334	24N,24P,36N,36P	|miR-988-5p	|miR-12-5p|miR-PN20-5p
AGAP000017-RA	-	5025	5096	CDS	9.07326	6.37706	14.8615	18.2709	24N,24P,36N,36P
AGAP000017-RA	-	11634	11694	3UTR	0.1	3.779	0.1	0.1	24P	|miR-252-5p	|miR-2940-5p|miR-N10-5p|miR-PN34-3p
AGAP000017-RA	-	6030	6090	CDS	0.1	2.59806	0.1	0.1	24P		|miR-309|miR-92b-5p|miR-PN14-5p|miR-PN28-3p|miR-PN36-5p
AGAP000017-RA	-	2534	2594	CDS	0.1	2.83425	0.1	0.1	24P	|miR-282	|miR-184-3p
AGAP000017-RA	-	5608	5668	CDS	0.1	2.36188	0.1	0.1	24P	|bantam-3p|miR-PN26-5p	|miR-980-3p|miR-N13-3p|miR-PN19-5p|miR-PN21-3p
AGAP000017-RA	-	8312	8372	CDS	0.1	1.41713	0.1	0.1	24P	|miR-309|miR-N5-3p	|miR-283-3p|miR-305-3p|miR-N11-3p|miR-PN30-5p|miR-PN4-5p
AGAP000017-RA	-	3701	3761	CDS	0.1	1.8895	0.1	0.1	24P		|miR-989-5p
AGAP000017-RA	-	3597	3657	CDS	0.1	0.1	0.1	2.34243	36P		|miR-PN5-5p
AGAP000017-RA	-	1579	1639	CDS	0.1	0.1	0.1	3.74788	36P	|miR-279-5p|miR-PN6-3p
AGAP000018-RA	-	3262	3322	CDS	0.1	1.41713	0.1	0.1	24P	|miR-PN34-3p	|miR-993|miR-PN17-3p
AGAP000018-RA	-	4061	4121	CDS	0.1	2.36188	0.1	0.1	24P	|bantam-3p|miR-278-5p	|miR-2940-3p|miR-PN25-3p
AGAP000019-RA	LRR	4986	5046	3UTR	2.26832	0.1	0.1	0.1	24N		|miR-7-3p|miR-8-5p
AGAP000019-RA	LRR	4703	4774	3UTR	4.76346	1.41713	4.95383	14.523	24N,24P,36N,36P		|miR-317-5p
AGAP000019-RA	LRR	2275	2335	CDS	1.58782	0.1	0.1	0.1	24N		|miR-1174-3p|miR-980-3p|miR-989-3p
AGAP000019-RA	LRR	1802	1862	CDS	0.1	0.1	0.1	6.5588	36P	|let-7-5p	|miR-184-3p|miR-278-5p|miR-N9-3p
AGAP000020-RA	-	356	437	CDS	3.85614	1.8895	5.71596	7.96425	24N,24P,36N,36P		|miR-263b|miR-315
AGAP000020-RA	-	4947	5007	CDS	0.1	0.1	3.04851	0.1	36N	|miR-1|miR-PN6-3p	|miR-278-3p|miR-278-5p|miR-286b-5p|miR-31-5p|miR-971-3p|miR-993|miR-N14-5p|miR-PN14-5p|miR-PN22-3p
AGAP000020-RA	-	3741	3801	CDS	0.1	0.1	1.90532	0.1	36N		|miR-14-5p|miR-2945-5p|miR-8-5p
AGAP000021-RA	-	734	842	3UTR	3.85614	4.95994	1.90532	0.1	24N,24P,36N	|miR-1|miR-137-3p|miR-8-3p|miR-PN12-3p|miR-PN13-5p	|miR-1175-3p|miR-286b-5p|miR-8-5p|miR-N11-3p|miR-PN22-3p|miR-PN30-5p|miR-PN4-5p|miR-PN5-5p
AGAP000021-RA	-	122	182	5UTR	2.72198	0.1	0.1	0.1	24N	|miR-1175-3p|miR-283-5p	|miR-309|miR-965-5p|miR-PN12-3p|miR-PN27-3p|miR-PN28-3p|miR-PN36-5p
AGAP000021-RA	-	952	1064	3UTR	0.1	2.83425	0.1	2.81091	24P,36P	|miR-184-3p|miR-PN28-3p|miR-PN36-5p	|let-7-3p|miR-184-5p|miR-281-5p|miR-317-5p|miR-999-3p|miR-PN9-3p|miR-iab-4
AGAP000022-RA	-	562	622	CDS	0.1	2.36188	0.1	0.1	24P		|miR-N9-3p
AGAP000023-RA	-	1967	2032	3UTR	4.99029	4.25138	8.3834	9.36971	24N,24P,36N,36P	|miR-PN9-3p	|miR-100-3p|miR-184-3p|miR-278-5p|miR-31-3p|miR-927-5p|miR-N2-5p|miR-N9-3p|miR-PN1-5p
AGAP000023-RA	-	1251	1311	CDS	0.1	0.1	2.66745	0.1	36N		|miR-307|miR-981|miR-N7-3p|miR-PN6-3p
AGAP000025-RA	-	6224	6343	3UTR	5.67079	5.19613	3.04851	6.5588	24N,24P,36N,36P		|miR-1889-5p|miR-1890-3p|miR-281-3p|miR-2944a-5p|miR-2944b-5p|miR-980-5p|miR-N13-3p|miR-PN21-3p
AGAP000025-RA	-	6007	6121	3UTR	14.9709	7.32181	22.1017	28.5776	24N,24P,36N,36P	|miR-PN8-3p	|miR-184-5p|miR-PN31-5p
AGAP000025-RA	-	1243	1313	CDS	7.03178	2.83425	5.71596	8.90122	24N,24P,36N,36P		|miR-133|miR-7-5p|miR-988-3p|miR-PN11-5p
AGAP000025-RA	-	6383	6445	3UTR	3.6293	1.65331	6.47808	10.3067	24N,24P,36N,36P
AGAP000025-RA	-	775	843	5UTR	0.1	0.1	2.28638	5.62183	36N,36P		|miR-285-5p|miR-998-3p
AGAP000028-RA	-	1475	1540	5UTR	22.6832	18.4226	32.0094	48.7225	24N,24P,36N,36P
AGAP000028-RA	-	3555	3624	3UTR	4.53663	4.25138	4.95383	7.96425	24N,24P,36N,36P	|miR-7-3p	|bantam-5p|miR-9a-5p|miR-9b|miR-9c-5p|miR-N1-3p|miR-PN35-3p
AGAP000028-RA	-	3645	3793	3UTR	30.1686	5.90469	19.0532	52.0019	24N,24P,36N,36P	|miR-971-3p|miR-988-5p|miR-PN13-5p	|miR-137-5p|miR-2940-5p|miR-989-3p|miR-999-3p|miR-N3-3p|miR-PN27-3p|miR-PN9-3p
AGAP000028-RA	-	5543	5604	3UTR	3.6293	0.1	0.1	7.49577	24N,36P	|miR-210	|miR-1175-3p|miR-279-5p|miR-971-3p|miR-PN15-5p
AGAP000028-RA	-	5959	6023	3UTR	16.5587	11.1008	27.0555	32.3255	24N,24P,36N,36P	|miR-87|miR-989-3p
AGAP000028-RA	-	3249	3312	3UTR	16.7855	14.6436	0.1	0.1	24N,24P		|miR-12-3p|miR-252-5p|miR-33-3p|miR-PN7-3p
AGAP000028-RA	-	3833	3897	3UTR	8.39277	4.25138	9.52659	18.2709	24N,24P,36N,36P		|miR-1175-5p|miR-PN26-5p
AGAP000028-RA	-	4344	4407	3UTR	4.76346	2.59806	6.09702	7.49577	24N,24P,36N,36P		|miR-309
AGAP000028-RA	-	6565	6627	3UTR	3.40247	0.1	5.71596	0.1	24N,36N
AGAP000028-RA	-	3357	3427	3UTR	9.30009	3.07044	13.3372	13.5861	24N,24P,36N,36P		|miR-137-3p|miR-988-3p
AGAP000028-RA	-	513	578	5UTR	3.17564	0.1	4.57276	7.96425	24N,36N,36P		|miR-278-3p|miR-965-5p|miR-PN17-3p
AGAP000028-RA	-	2403	2463	CDS	0.1	1.8895	0.1	0.1	24P		|miR-305-5p|miR-999-3p|miR-N9-3p
AGAP000028-RA	-	2813	2873	CDS	0.1	1.8895	0.1	0.1	24P		|miR-N3-3p
AGAP000028-RA	-	5793	5853	3UTR	0.1	3.07044	0.1	0.1	24P		|miR-317-3p
AGAP000028-RA	-	3914	3974	3UTR	0.1	1.18094	0.1	0.1	24P	|miR-988-5p	|miR-2b-5p|miR-N14-5p
AGAP000028-RA	-	1998	2058	CDS	0.1	0.1	3.42957	0.1	36N	|miR-34-5p|miR-PN33-5p	|miR-PN29-3p
AGAP000028-RA	-	2661	2721	CDS	0.1	0.1	2.66745	0.1	36N		|miR-PN37-3p|miR-PN6-3p
AGAP000029-RA	-	13547	13634	3UTR	7.48544	9.4475	15.2425	5.62183	24N,24P,36N,36P	|miR-283-3p	|miR-190|miR-279-3p|miR-283-5p|miR-286|miR-286b-3p|miR-2945-3p|miR-996|miR-PN12-3p|miR-PN31-5p
AGAP000029-RA	-	13220	13301	3UTR	5.44396	4.95994	9.90766	0.1	24N,24P,36N		|miR-988-5p
AGAP000029-RA	-	10290	10356	CDS	2.49515	0.1	4.57276	0.1	24N,36N		|miR-100-3p|miR-375|miR-980-3p|miR-989-3p
AGAP000029-RA	-	2972	3032	CDS	2.04148	0.1	0.1	0.1	24N		|miR-133|miR-137-3p|miR-309|miR-980-5p
AGAP000029-RA	-	9939	10018	CDS	9.07326	16.0608	6.47808	5.15334	24N,24P,36N,36P	|bantam-3p	|miR-11-3p|miR-13b|miR-2-1-3p|miR-2-2-3p|miR-275-3p|miR-2944a-3p|miR-2944b-3p|miR-2b-3p|miR-306|miR-308|miR-34-5p|miR-N12-5p|miR-PN6-3p
AGAP000029-RA	-	8406	8525	CDS	4.76346	1.18094	0.1	0.1	24N,24P	|bantam-5p	|miR-1|miR-8-3p|miR-981|miR-9a-5p|miR-9b|miR-9c-5p|miR-N12-5p|miR-PN5-5p|miR-PN8-3p
AGAP000029-RA	-	2338	2408	CDS	4.08297	6.84944	6.85915	5.15334	24N,24P,36N,36P		|miR-N14-5p
AGAP000029-RA	-	12997	13101	3UTR	8.16594	5.43231	9.52659	9.83819	24N,24P,36N,36P		|miR-11-5p|miR-1174-5p|miR-1889-5p|miR-263a-3p|miR-927-5p|miR-988-5p|miR-N2-5p|miR-PN1-5p|miR-PN27-3p
AGAP000029-RA	-	13737	13850	3UTR	1.36099	0.1	6.09702	3.74788	24N,36N,36P	|let-7-3p|miR-1889-5p	|miR-263a-3p|miR-33-5p|miR-375|miR-92a|miR-92b-3p|miR-N10-5p
AGAP000029-RA	-	3577	3643	CDS	37.2004	58.1021	19.0532	32.794	24N,24P,36N,36P		|miR-281-3p|miR-PN3-3p
AGAP000029-RA	-	7438	7498	CDS	3.17564	0.1	0.1	0.1	24N	|miR-34-5p|miR-971-3p|miR-PN29-3p	|miR-263a-3p|miR-263b|miR-375|miR-87|miR-92b-5p|miR-PN6-3p
AGAP000029-RA	-	13121	13181	3UTR	2.94881	0.1	0.1	0.1	24N		|miR-957
AGAP000029-RA	-	12589	12709	CDS	8.16594	14.8798	6.09702	7.96425	24N,24P,36N,36P		|miR-283-5p|miR-8-3p|miR-989-5p|miR-N6-3p|miR-PN11-5p|miR-PN5-5p|miR-PN9-3p
AGAP000029-RA	-	13333	13417	3UTR	5.67079	3.779	0.1	0.1	24N,24P		|miR-190|miR-278-5p|miR-283-5p|miR-305-3p|miR-7-5p|miR-N3-3p|miR-N8-3p|miR-PN15-5p
AGAP000029-RA	-	13712	13773	3UTR	4.53663	4.72375	0.1	0.1	24N,24P		|miR-263a-3p|miR-375|miR-988-5p|miR-N10-5p
AGAP000029-RA	-	5163	5223	CDS	0.1	2.59806	0.1	0.1	24P	|miR-315|miR-N14-5p	|miR-263b|miR-79-5p|miR-980-5p|miR-PN17-3p
AGAP000029-RA	-	2514	2574	CDS	0.1	3.07044	0.1	0.1	24P	|miR-14-5p	|miR-980-3p|miR-PN3-3p
AGAP000029-RA	-	1466	1542	CDS	0.1	1.8895	0.1	2.81091	24P,36P		|miR-14-5p|miR-9c-3p|miR-N14-5p
AGAP000029-RA	-	297	378	CDS	0.1	1.8895	2.66745	0.1	24P,36N		|miR-980-3p|miR-989-5p|miR-PN24-3p|miR-PN29-3p
AGAP000029-RA	-	1588	1661	CDS	0.1	3.30663	3.04851	5.15334	24P,36N,36P		|miR-1175-3p|miR-219|miR-980-3p|miR-N14-5p
AGAP000029-RA	-	10437	10497	CDS	0.1	4.01519	0.1	0.1	24P	|miR-N14-5p	|miR-263a-3p|miR-980-3p
AGAP000029-RA	-	6769	6829	CDS	0.1	2.36188	0.1	0.1	24P		|miR-989-5p|miR-N1-3p
AGAP000029-RA	-	12707	12767	3UTR	0.1	5.6685	0.1	0.1	24P		|miR-100-3p|miR-11-3p|miR-13b|miR-2-1-3p|miR-2-2-3p|miR-263a-5p|miR-2944a-3p|miR-2944b-3p|miR-2b-3p|miR-308|miR-929|miR-PN9-3p
AGAP000029-RA	-	12843	12903	3UTR	0.1	2.83425	0.1	0.1	24P		|miR-137-3p|miR-1889-5p|miR-N14-5p
AGAP000029-RA	-	3685	3745	CDS	0.1	0.1	6.47808	0.1	36N		|miR-137-3p|miR-184-5p|miR-N14-5p|miR-PN14-5p
AGAP000029-RA	-	592	652	CDS	0.1	0.1	3.42957	0.1	36N		|miR-278-3p|miR-PN6-3p
AGAP000029-RA	-	11021	11081	CDS	0.1	0.1	6.47808	0.1	36N		|miR-14-5p
AGAP000029-RA	-	9564	9656	CDS	0.1	0.1	3.42957	3.74788	36N,36P	|miR-980-3p|miR-N3-3p	|bantam-3p|bantam-5p|miR-137-3p|miR-375|miR-981|miR-N14-5p|miR-PN28-3p|miR-PN36-5p
AGAP000029-RA	-	4981	5041	CDS	0.1	0.1	5.71596	0.1	36N
AGAP000029-RA	-	5548	5608	CDS	0.1	0.1	4.1917	0.1	36N	|miR-133	|miR-988-5p|miR-989-5p|miR-9a-5p|miR-9b|miR-9c-5p
AGAP000029-RA	-	3435	3495	CDS	0.1	0.1	0.1	1.40546	36P	|miR-PN34-3p	|miR-278-5p|miR-988-3p|miR-PN22-3p
AGAP000029-RA	-	185	245	CDS	0.1	0.1	0.1	3.2794	36P	|miR-375	|miR-133
AGAP000029-RA	-	2591	2651	CDS	0.1	0.1	0.1	6.09031	36P		|miR-PN32-5p
AGAP000029-RA	-	4234	4294	CDS	0.1	0.1	0.1	3.2794	36P	|miR-1891-3p	|miR-988-3p
AGAP000029-RA	-	11251	11311	CDS	0.1	0.1	0.1	8.43274	36P		|miR-210
AGAP000029-RA	-	11940	12000	CDS	0.1	0.1	0.1	2.81091	36P		|miR-10-5p|miR-980-3p|miR-N8-3p|miR-PN3-3p
AGAP000029-RA	-	5948	6008	CDS	0.1	0.1	0.1	5.15334	36P		|miR-980-3p|miR-N14-5p
AGAP000032-RA	-	5570	5647	3UTR	4.08297	0.1	3.04851	0.1	24N,36N		|let-7-3p|miR-275-3p|miR-306|miR-317-3p|miR-7-3p|miR-79-3p|miR-965-5p
AGAP000032-RA	-	6724	6788	3UTR	12.4757	9.68369	14.0994	14.0546	24N,24P,36N,36P		|miR-8-5p|miR-929
AGAP000032-RA	-	6585	6652	3UTR	4.99029	3.779	7.24021	11.2437	24N,24P,36N,36P	|miR-980-3p	|miR-278-3p|miR-965-5p|miR-981|miR-N10-5p
AGAP000032-RA	-	6002	6091	3UTR	2.04148	3.30663	5.33489	0.1	24N,24P,36N		|let-7-3p
AGAP000032-RA	-	7173	7296	3UTR	2.26832	2.12569	8.00234	4.68485	24N,24P,36N,36P		|miR-100-3p|miR-1175-3p|miR-285-5p|miR-2940-3p|miR-305-5p|miR-998-3p|miR-PN10-5p
AGAP000032-RA	-	5158	5224	3UTR	5.89762	1.8895	6.09702	7.02728	24N,24P,36N,36P	|miR-12-5p|miR-PN35-3p	|miR-10-3p|miR-281-5p|miR-71-3p|miR-92a|miR-92b-3p|miR-932-5p|miR-N8-3p
AGAP000032-RA	-	7122	7221	3UTR	2.26832	3.30663	3.42957	0.1	24N,24P,36N		|miR-100-3p|miR-1175-3p|miR-1889-3p|miR-2940-3p|miR-PN10-5p|miR-PN31-5p
AGAP000032-RA	-	5268	5335	3UTR	6.35128	7.558	14.0994	13.5861	24N,24P,36N,36P		|miR-N1-3p|miR-PN14-5p
AGAP000032-RA	-	6856	6936	3UTR	3.6293	4.25138	3.81064	4.21637	24N,24P,36N,36P		|miR-100-3p|miR-283-5p|miR-971-3p
AGAP000032-RA	-	6950	7099	3UTR	14.7441	12.2818	36.5821	49.6595	24N,24P,36N,36P		|miR-10-5p|miR-263a-3p|miR-2940-5p|miR-980-3p|miR-N14-5p|miR-PN9-3p
AGAP000032-RA	-	5863	5926	3UTR	19.9612	12.7541	26.6745	32.794	24N,24P,36N,36P		|miR-100-5p|miR-12-5p|miR-33-5p|miR-957
AGAP000032-RA	-	5709	5769	3UTR	0.1	0.1	2.28638	0.1	36N	|miR-275-5p	|miR-31-3p|miR-7-5p
AGAP000032-RA	-	1606	1666	CDS	0.1	0.1	0.1	2.81091	36P		|miR-993|miR-N12-5p|miR-N7-3p
AGAP000033-RA	-	6394	6501	3UTR	65.5543	51.7251	96.0281	2.81091	24N,24P,36N,36P		|miR-283-3p|miR-375|miR-92a|miR-92b-3p|miR-980-3p|miR-989-5p|miR-9a-5p|miR-9b|miR-9c-5p
AGAP000033-RA	-	5545	5662	3UTR	11.1147	5.90469	11.4319	6.09031	24N,24P,36N,36P	|miR-281-5p|miR-283-3p	|miR-1|miR-137-3p|miR-190|miR-276-5p|miR-278-3p|miR-71-3p|miR-927-3p|miR-PN15-5p|miR-PN16-5p|miR-PN26-5p|miR-PN35-3p
AGAP000033-RA	-	5098	5158	3UTR	0.907326	0.1	0.1	0.1	24N	|miR-281-5p|miR-PN35-3p	|bantam-3p|miR-14-5p|miR-7-5p|miR-PN26-5p
AGAP000033-RA	-	5181	5241	3UTR	2.49515	0.1	0.1	0.1	24N		|miR-137-3p|miR-1891-5p|miR-PN12-3p
AGAP000033-RA	-	4744	4807	3UTR	12.4757	11.8094	16.7668	22.0188	24N,24P,36N,36P		|miR-263b|miR-79-5p|miR-92a|miR-92b-3p|miR-PN4-5p
AGAP000033-RA	-	6193	6257	3UTR	6.12445	0.1	5.71596	12.1806	24N,36N,36P	|miR-980-5p	|miR-1000|miR-989-3p
AGAP000033-RA	-	6713	6775	3UTR	3.40247	0.1	0.1	6.09031	24N,36P		|miR-10-5p|miR-1889-3p|miR-317-3p|miR-980-5p|miR-N14-5p
AGAP000033-RA	-	6091	6156	3UTR	12.7026	10.3923	17.1479	27.6406	24N,24P,36N,36P		|miR-137-3p
AGAP000033-RA	-	5697	5775	3UTR	2.04148	2.36188	0.1	1.87394	24N,24P,36P	|miR-988-5p	|miR-190|miR-275-5p|miR-309|miR-989-5p
AGAP000033-RA	-	4852	4923	3UTR	8.39277	5.90469	12.5751	17.334	24N,24P,36N,36P	|miR-988-3p	|miR-190|miR-263a-3p|miR-375
AGAP000033-RA	-	5377	5437	3UTR	1.36099	0.1	0.1	0.1	24N	|miR-988-5p	|miR-375|miR-971-3p|miR-N11-3p
AGAP000033-RA	-	5932	6036	3UTR	13.3831	6.84944	25.1502	25.7667	24N,24P,36N,36P	|miR-PN12-3p	|miR-1175-3p|miR-137-3p
AGAP000033-RA	-	6993	7062	3UTR	10.2074	6.61325	13.7183	23.4243	24N,24P,36N,36P		|miR-137-3p|miR-980-5p|miR-PN31-5p|miR-PN9-3p
AGAP000033-RA	-	-25	65	3UTR	14.7441	13.9351	21.3396	3.74788	24N,24P,36N,36P
AGAP000033-RA	-	5535	5595	3UTR	0.1	1.41713	0.1	0.1	24P	|miR-281-5p|miR-283-3p	|miR-1|miR-137-3p|miR-276-5p|miR-927-3p|miR-PN26-5p|miR-PN35-3p
AGAP000033-RA	-	4669	4729	3UTR	0.1	1.18094	0.1	0.1	24P	|miR-PN16-5p	|miR-1000|miR-315|miR-980-3p|miR-N11-3p|miR-PN30-5p
AGAP000033-RA	-	6468	6528	3UTR	0.1	1.41713	0.1	0.1	24P	|miR-283-3p	|miR-375|miR-980-3p|miR-989-5p
AGAP000033-RA	-	5914	5974	3UTR	0.1	1.8895	0.1	0.1	24P		|miR-137-3p
AGAP000035-RA	-	127	226	5UTR	11.1147	5.90469	13.3372	0.936971	24N,24P,36N,36P	|miR-286b-5p|miR-79-3p|miR-9a-3p	|miR-1|miR-1890-5p|miR-317-3p|miR-7-3p|miR-7-5p|miR-71-3p|miR-9c-3p
AGAP000035-RA	-	7645	7717	3UTR	4.99029	2.83425	4.95383	5.62183	24N,24P,36N,36P	|miR-2944a-5p|miR-2944b-5p	|miR-184-5p|miR-276-3p|miR-7-3p|miR-965-5p
AGAP000035-RA	-	1043	1103	CDS	0.1	0.1	3.42957	0.1	36N	|miR-N1-3p	|miR-957|miR-980-3p|miR-PN13-5p
AGAP000035-RA	-	8160	8224	3UTR	0.1	0.1	2.28638	3.74788	36N,36P	|miR-N1-3p	|bantam-5p|let-7-3p|miR-279-3p|miR-286|miR-286b-3p|miR-2945-3p|miR-996|miR-PN33-5p
AGAP000035-RA	-	7752	7812	3UTR	0.1	0.1	0.1	3.74788	36P	|miR-34-5p	|miR-PN13-5p
AGAP000035-RA	-	3924	3984	CDS	0.1	0.1	0.1	2.81091	36P	|miR-375	|miR-989-5p|miR-993
AGAP000035-RA	-	1233	1293	CDS	0.1	0.1	0.1	2.81091	36P
AGAP000035-RA	-	6388	6448	CDS	0.1	0.1	0.1	4.21637	36P		|miR-210|miR-980-3p
AGAP000037-RA	-	7995	8055	3UTR	1.36099	0.1	0.1	0.1	24N	|miR-980-3p	|miR-34-3p|miR-PN19-5p
AGAP000037-RA	-	10583	10646	3UTR	2.04148	0.1	5.71596	5.15334	24N,36N,36P	|miR-988-5p	|miR-309|miR-980-5p
AGAP000037-RA	-	8696	8762	3UTR	13.8367	8.73894	19.4342	24.8297	24N,24P,36N,36P		|miR-10-5p|miR-137-3p
AGAP000037-RA	-	6474	6534	3UTR	0.907326	0.1	0.1	0.1	24N		|miR-137-3p|miR-14-3p|miR-263a-3p|miR-263a-5p|miR-87
AGAP000037-RA	-	7495	7668	3UTR	2.04148	0.1	0.1	7.96425	24N,36P	|miR-988-3p	|miR-10-3p|miR-137-3p|miR-1889-5p|miR-980-5p|miR-N12-5p|miR-N14-5p|miR-PN11-5p|miR-PN9-3p
AGAP000037-RA	-	10009	10182	3UTR	9.98059	7.79419	12.5751	22.4873	24N,24P,36N,36P	|miR-988-5p	|bantam-5p|miR-137-3p|miR-277-3p|miR-2940-5p|miR-8-5p|miR-9a-5p|miR-9b|miR-9c-5p
AGAP000037-RA	-	6936	6998	3UTR	16.5587	11.337	27.4366	36.0734	24N,24P,36N,36P
AGAP000037-RA	-	9882	9948	3UTR	2.72198	2.36188	0.1	0.1	24N,24P		|miR-219|miR-N11-3p
AGAP000037-RA	-	7496	7558	3UTR	4.99029	0.1	7.62127	0.1	24N,36N		|miR-1889-5p
AGAP000037-RA	-	7112	7177	3UTR	22.4563	14.8798	29.723	43.1007	24N,24P,36N,36P	|miR-N1-3p	|miR-317-5p
AGAP000037-RA	-	10114	10180	3UTR	0.1	1.8895	3.42957	0.1	24P,36N	|miR-988-5p	|miR-137-3p|miR-277-3p|miR-2940-5p
AGAP000037-RA	-	8115	8175	3UTR	0.1	1.65331	0.1	0.1	24P	|miR-993	|miR-PN37-3p|miR-PN9-3p
AGAP000037-RA	-	6381	6441	3UTR	0.1	0.708563	0.1	0.1	24P		|bantam-5p|miR-190|miR-PN9-3p
AGAP000037-RA	-	9297	9372	3UTR	0.1	0.1	4.1917	4.68485	36N,36P	|miR-981
AGAP000037-RA	-	3329	3389	CDS	0.1	0.1	3.04851	0.1	36N		|bantam-5p|miR-285-5p|miR-998-3p|miR-PN11-5p|miR-PN9-3p
AGAP000037-RA	-	6562	6657	3UTR	0.1	0.1	3.04851	2.81091	36N,36P	|miR-980-3p|miR-988-5p	|miR-263a-5p|miR-N11-3p
AGAP000037-RA	-	2499	2574	CDS	0.1	0.1	4.57276	29.0461	36N,36P		|miR-100-5p|miR-87
AGAP000037-RA	-	9547	9607	3UTR	0.1	0.1	4.57276	0.1	36N	|miR-33-5p	|miR-1175-3p|miR-277-3p|miR-315|miR-PN9-3p
AGAP000038-RA	-	2336	2406	3UTR	2.04148	0.1	3.04851	3.74788	24N,36N,36P		|miR-31-5p|miR-317-3p
AGAP000038-RA	-	1653	1716	CDS	2.49515	1.41713	2.28638	3.74788	24N,24P,36N,36P	|miR-PN2-3p	|miR-263a-3p|miR-317-3p|miR-375|miR-988-3p|miR-PN20-5p|miR-PN31-5p
AGAP000038-RA	-	309	375	5UTR	3.85614	2.59806	6.09702	10.3067	24N,24P,36N,36P		|miR-100-3p|miR-1891-5p|miR-317-3p|miR-989-3p
AGAP000038-RA	-	388	448	5UTR	0.1	0.1	2.66745	0.1	36N		|miR-34-3p|miR-PN2-3p
AGAP000038-RA	-	2619	2679	3UTR	0.1	0.1	0.1	3.2794	36P		|bantam-5p|miR-929|miR-N14-5p
AGAP000038-RA	-	496	556	5UTR	0.1	0.1	0.1	3.74788	36P	|miR-315	|bantam-5p
AGAP000039-RA	-	1046	1110	CDS	1.81465	1.18094	2.28638	6.5588	24N,24P,36N,36P		|miR-100-5p|miR-133
AGAP000039-RA	-	2026	2086	3UTR	0.1	0.1	0.1	3.74788	36P	|let-7-3p	|miR-PN8-3p|miR-iab-4
AGAP000040-RA	-	666	779	5UTR	9.07326	7.558	8.3834	12.6491	24N,24P,36N,36P	|miR-190	|miR-133|miR-1890-3p|miR-1891-3p|miR-281-5p|miR-282|miR-980-3p|miR-988-5p|miR-PN16-5p|miR-PN28-3p|miR-PN35-3p|miR-PN36-5p
AGAP000040-RA	-	2674	2752	3UTR	3.40247	2.12569	0.1	0.1	24N,24P		|let-7-5p|miR-31-5p|miR-932-5p|miR-993
AGAP000040-RA	-	2810	2894	3UTR	3.17564	3.30663	0.1	3.74788	24N,24P,36P		|miR-263a-3p|miR-71-3p|miR-8-5p|miR-N14-5p|miR-N8-3p|miR-PN22-3p
AGAP000040-RA	-	1249	1309	CDS	0.1	2.12569	0.1	0.1	24P	|miR-14-3p	|miR-252-5p|miR-N4-3p|miR-PN31-5p|miR-PN33-5p
AGAP000041-RA	-	371	435	5UTR	10.6611	6.61325	14.0994	25.7667	24N,24P,36N,36P
AGAP000041-RA	-	3813	3924	3UTR	8.16594	4.01519	9.90766	15.46	24N,24P,36N,36P	|miR-2940-5p|miR-PN5-5p	|miR-184-5p|miR-252-5p|miR-PN10-5p|miR-PN16-5p
AGAP000041-RA	-	2910	3033	3UTR	41.2833	19.6036	57.5406	11.2437	24N,24P,36N,36P		|miR-929
AGAP000041-RA	-	2902	2969	3UTR	3.85614	2.12569	0.1	0.1	24N,24P		|miR-929
AGAP000041-RA	-	981	1046	5UTR	7.25861	4.25138	9.14553	11.2437	24N,24P,36N,36P		|miR-282|miR-999-3p|miR-PN20-5p
AGAP000041-RA	-	286	353	5UTR	0.1	0.1	5.71596	7.49577	36N,36P		|miR-9a-5p|miR-9b|miR-9c-5p|miR-PN31-5p|miR-PN9-3p
AGAP000041-RA	-	2733	2793	3UTR	0.1	0.1	0.1	4.68485	36P		|miR-317-3p|miR-7-3p
AGAP000042-RA	-	7285	7350	3UTR	4.99029	0.1	0.1	5.15334	24N,36P		|miR-1889-5p|miR-2765-5p|miR-7-3p|miR-8-3p|miR-PN12-3p|miR-PN34-3p
AGAP000042-RA	-	4545	4605	CDS	2.04148	0.1	0.1	0.1	24N		|miR-276-5p|miR-980-3p|miR-988-3p|miR-PN24-3p
AGAP000042-RA	-	1073	1137	5UTR	6.80495	4.01519	9.52659	10.3067	24N,24P,36N,36P		|miR-N4-3p
AGAP000042-RA	-	144	267	5UTR	31.5296	4.01519	7.62127	75.8946	24N,24P,36N,36P	|miR-315	|miR-980-3p|miR-PN9-3p
AGAP000042-RA	-	7656	7773	3UTR	23.5905	18.1864	35.4389	43.5691	24N,24P,36N,36P		|miR-2940-5p|miR-305-5p|miR-981
AGAP000042-RA	-	574	634	5UTR	1.13416	0.1	0.1	0.1	24N	|miR-34-5p	|miR-10-5p|miR-210|miR-263a-3p|miR-2945-5p|miR-375|miR-87|miR-988-5p|miR-PN26-5p|miR-PN3-3p
AGAP000042-RA	-	5659	5774	CDS	3.17564	0.1	4.1917	0.1	24N,36N	|miR-PN6-3p	|miR-10-5p|miR-210|miR-7-5p|miR-989-3p|miR-993|miR-PN29-3p
AGAP000042-RA	-	4043	4103	CDS	1.58782	0.1	0.1	0.1	24N		|miR-N1-3p
AGAP000042-RA	-	245	305	5UTR	0.680495	0.1	0.1	0.1	24N	|miR-14-3p	|miR-210|miR-2940-5p
AGAP000042-RA	-	5904	5969	CDS	2.72198	2.59806	0.1	0.1	24N,24P	|miR-11-3p|miR-13b|miR-2-1-3p|miR-2-2-3p|miR-2944a-3p|miR-2944b-3p|miR-2b-3p|miR-308	|miR-315
AGAP000042-RA	-	7511	7620	3UTR	29.0344	18.895	43.4413	1.40546	24N,24P,36N,36P	|miR-279-3p|miR-286|miR-286b-3p|miR-2945-3p|miR-988-5p|miR-996	|bantam-3p|miR-8-5p
AGAP000042-RA	-	5362	5428	CDS	5.21713	0.1	7.62127	7.49577	24N,36N,36P
AGAP000042-RA	-	3771	3831	CDS	0.1	1.41713	0.1	0.1	24P
AGAP000042-RA	-	6950	7010	3UTR	0.1	1.41713	0.1	0.1	24P		|miR-219|miR-263a-5p|miR-PN11-5p
AGAP000042-RA	-	7469	7555	3UTR	0.1	0.472375	4.1917	0.1	24P,36N	|miR-279-3p|miR-286|miR-286b-3p|miR-2945-3p|miR-996	|miR-263a-5p|miR-N7-3p|miR-PN34-3p
AGAP000042-RA	-	7038	7098	3UTR	0.1	1.18094	0.1	0.1	24P	|miR-1175-5p	|miR-N14-5p|miR-N3-3p
AGAP000042-RA	-	2294	2354	CDS	0.1	3.779	0.1	0.1	24P
AGAP000042-RA	-	1434	1494	CDS	0.1	0.1	0.1	3.74788	36P		|miR-980-3p|miR-N1-3p|miR-iab-4
AGAP000043-RA	-	218	278	CDS	2.49515	0.1	0.1	0.1	24N	|miR-9a-5p|miR-9b|miR-9c-5p	|miR-79-5p|miR-N14-5p|miR-PN6-3p
AGAP000043-RA	-	980	1040	CDS	2.72198	0.1	0.1	0.1	24N	|miR-PN6-3p	|miR-971-3p|miR-989-3p|miR-N5-3p
AGAP000043-RA	-	2078	2138	CDS	2.04148	0.1	0.1	0.1	24N		|miR-2940-3p|miR-N5-3p
AGAP000043-RA	-	1067	1127	CDS	2.04148	0.1	0.1	0.1	24N		|miR-184-5p|miR-278-5p|miR-2945-5p|miR-375|miR-988-3p|miR-N11-3p|miR-PN3-3p|miR-PN34-3p
AGAP000043-RA	-	1248	1340	CDS	4.3098	6.61325	8.00234	6.09031	24N,24P,36N,36P
AGAP000043-RA	-	4377	4466	CDS	2.94881	1.8895	0.1	0.1	24N,24P		|miR-N14-5p
AGAP000043-RA	-	746	806	CDS	1.13416	0.1	0.1	0.1	24N
AGAP000043-RA	-	4790	4850	3UTR	0.1	3.779	0.1	0.1	24P	|miR-N12-5p	|miR-278-3p|miR-305-3p|miR-N9-3p|miR-PN17-3p
AGAP000043-RA	-	3039	3099	CDS	0.1	1.8895	0.1	0.1	24P	|miR-PN19-5p	|miR-285-5p|miR-998-3p
AGAP000043-RA	-	3741	3801	CDS	0.1	1.8895	0.1	0.1	24P		|bantam-5p|miR-1174-3p|miR-275-3p|miR-306
AGAP000043-RA	-	3962	4022	CDS	0.1	2.36188	0.1	0.1	24P		|miR-133|miR-285-5p|miR-988-3p|miR-998-3p
AGAP000043-RA	-	5379	5439	3UTR	0.1	1.8895	0.1	0.1	24P	|miR-14-5p|miR-375	|miR-137-3p|miR-315|miR-N14-5p
AGAP000043-RA	-	464	524	CDS	0.1	5.19613	0.1	0.1	24P	|miR-305-5p	|miR-1000|miR-971-3p|miR-989-3p|miR-9a-5p|miR-9b|miR-9c-5p|miR-N3-3p
AGAP000043-RA	-	5717	5778	3UTR	0.1	0.1	2.66745	4.68485	36N,36P	|miR-PN6-3p	|miR-1175-5p|miR-1891-5p|miR-278-5p|miR-980-3p|miR-PN34-3p
AGAP000043-RA	-	3510	3570	CDS	0.1	0.1	2.66745	0.1	36N		|miR-92a|miR-92b-3p
AGAP000044-RA	-	1569	1659	CDS	8.16594	8.73894	4.95383	3.74788	24N,24P,36N,36P
AGAP000044-RA	-	212	272	5UTR	0.1	2.83425	0.1	0.1	24P	|miR-988-5p	|miR-184-5p|miR-N14-5p|miR-PN25-3p|miR-PN32-5p
AGAP000044-RA	-	996	1056	CDS	0.1	0.1	2.66745	0.1	36N		|miR-1174-3p
AGAP000045-RB	-	4574	4637	3UTR	5.89762	3.07044	7.62127	13.5861	24N,24P,36N,36P	|miR-PN20-5p	|miR-12-5p|miR-305-5p|miR-PN29-3p
AGAP000045-RB	-	4502	4565	3UTR	13.1562	8.26657	17.5289	26.2352	24N,24P,36N,36P
AGAP000045-RB	-	347	408	5UTR	2.49515	0.1	0.1	5.15334	24N,36P	|miR-277-5p	|miR-1000|miR-315|miR-34-3p|miR-988-5p|miR-PN3-3p
AGAP000045-RB	-	912	975	5UTR	3.85614	2.59806	6.47808	0.1	24N,24P,36N		|miR-12-5p|miR-190|miR-210|miR-278-3p
AGAP000045-RB	-	778	838	5UTR	0.1	0.1	4.1917	0.1	36N		|miR-100-5p|miR-79-5p
AGAP000045-RB	-	4400	4460	3UTR	0.1	0.1	3.04851	0.1	36N		|bantam-5p|miR-2940-5p|miR-315|miR-PN16-5p
AGAP000046-RA	-	3359	3571	3UTR	57.1615	41.3328	79.6423	7.96425	24N,24P,36N,36P	|miR-277-3p|miR-87	|miR-124|miR-137-3p|miR-2765-5p|miR-278-3p|miR-279-5p|miR-281-5p|miR-7-5p|miR-989-3p|miR-PN15-5p|miR-PN35-3p
AGAP000046-RA	-	2647	2835	3UTR	0.907326	12.7541	24.3881	39.3528	24N,24P,36N,36P	|miR-263a-5p	|let-7-3p|miR-277-3p|miR-2944a-5p|miR-2944b-5p|miR-34-5p|miR-7-3p|miR-7-5p|miR-965-5p|miR-PN12-3p|miR-PN35-3p
AGAP000046-RA	-	3462	3546	3UTR	1.81465	0.1	4.57276	0.1	24N,36N		|miR-124|miR-137-3p|miR-2765-5p|miR-278-3p|miR-279-5p|miR-7-5p|miR-989-3p|miR-PN15-5p
AGAP000046-RA	-	2767	2827	3UTR	3.85614	0.1	0.1	0.1	24N		|miR-34-5p|miR-PN35-3p
AGAP000046-RA	-	2342	2445	3UTR	3.40247	0.1	0.1	8.43274	24N,36P	|miR-N11-3p	|miR-184-5p|miR-375|miR-927-3p|miR-932-5p|miR-965|miR-965-3p|miR-PN31-5p|miR-PN37-3p
AGAP000046-RA	-	4733	4799	3UTR	12.0221	8.03038	14.8615	25.7667	24N,24P,36N,36P	|miR-993	|miR-2b-5p|miR-79-3p|miR-9a-3p|miR-9c-3p|miR-PN37-3p
AGAP000046-RA	-	3020	3121	3UTR	4.76346	0.1	5.33489	9.36971	24N,36N,36P	|miR-7-3p	|miR-1889-3p|miR-965-5p|miR-N1-3p
AGAP000046-RA	-	4950	5012	3UTR	12.2489	7.32181	21.7206	25.2982	24N,24P,36N,36P	|miR-11-5p	|miR-100-3p|miR-190|miR-283-5p|miR-31-5p|miR-PN15-5p
AGAP000046-RA	-	3593	3708	3UTR	0.453663	10.3923	29.723	45.9116	24N,24P,36N,36P		|miR-184-5p|miR-307|miR-7-3p
AGAP000046-RA	-	1947	2035	3UTR	0.1	5.90469	3.04851	0.1	24P,36N	|miR-14-3p	|miR-184-5p|miR-315|miR-N5-3p
AGAP000046-RA	-	2169	2284	3UTR	0.1	8.03038	3.81064	0.1	24P,36N	|miR-989-5p	|miR-252-5p|miR-275-5p|miR-286b-5p|miR-PN6-3p
AGAP000047-RA	-	1455	1539	3UTR	6.80495	9.68369	0.1	8.43274	24N,24P,36P	|miR-12-5p|miR-N11-3p	|miR-9a-5p|miR-9b|miR-9c-5p|miR-N13-3p|miR-PN21-3p
AGAP000047-RA	-	147	211	5UTR	7.9391	4.48756	14.0994	13.5861	24N,24P,36N,36P		|bantam-5p|miR-210|miR-N14-5p|miR-PN31-5p|miR-PN34-3p
AGAP000048-RA	-	6149	6221	3UTR	3.17564	4.48756	0.1	0.1	24N,24P	|miR-279-3p|miR-286|miR-286b-3p|miR-2945-3p|miR-996	|miR-263a-5p|miR-31-5p|miR-7-3p|miR-927-5p|miR-92a|miR-92b-3p|miR-932-5p|miR-N1-3p|miR-N2-5p|miR-PN1-5p
AGAP000048-RA	-	489	549	CDS	1.58782	0.1	0.1	0.1	24N		|miR-278-3p|miR-PN25-3p|miR-PN6-3p
AGAP000048-RA	-	6504	6566	3UTR	19.5075	12.2818	27.4366	38.8843	24N,24P,36N,36P	|miR-315	|miR-999-3p
AGAP000048-RA	-	2204	2278	CDS	3.85614	1.41713	6.85915	5.62183	24N,24P,36N,36P		|miR-2945-5p
AGAP000048-RA	-	6651	6711	3UTR	0.1	4.72375	0.1	0.1	24P		|miR-10-3p|miR-277-3p|miR-2940-3p|miR-999-3p|miR-PN20-5p
AGAP000049-RA	-	2425	2489	CDS	3.40247	0.1	3.81064	4.68485	24N,36N,36P		|miR-PN14-5p
AGAP000049-RA	-	3604	3725	3UTR	20.8685	9.68369	25.5313	2.34243	24N,24P,36N,36P	|miR-980-5p	|miR-31-3p|miR-N9-3p|miR-PN31-5p
AGAP000049-RA	-	3450	3540	3UTR	11.7952	9.4475	1.14319	28.5776	24N,24P,36N,36P		|miR-317-3p|miR-7-3p|miR-PN11-5p|miR-PN30-5p
AGAP000051-RA	HPX5	2455	2519	3UTR	2.94881	1.41713	5.71596	3.74788	24N,24P,36N,36P	|miR-317-5p	|miR-87
AGAP000053-RA	-	1409	1469	3UTR	0.1	0.1	2.66745	0.1	36N	|miR-7-3p	|let-7-3p|miR-79-3p|miR-993|miR-9a-3p|miR-9c-3p|miR-N13-3p|miR-PN21-3p|miR-iab-4
AGAP000054-RA	LRRD18	5404	5464	3UTR	2.04148	0.1	0.1	0.1	24N	|miR-317-5p	|miR-965-5p
AGAP000054-RA	LRRD18	59	233	5UTR	34.0247	19.8398	3.42957	0.936971	24N,24P,36N,36P	|miR-PN16-5p	|miR-12-3p|miR-137-3p|miR-278-3p|miR-282|miR-305-5p|miR-307|miR-33-3p|miR-PN31-5p|miR-PN7-3p
AGAP000054-RA	LRRD18	3934	4034	CDS	3.85614	3.54281	3.81064	2.34243	24N,24P,36N,36P	|miR-8-3p	|miR-1|miR-125-5p|miR-PN24-3p|miR-PN31-5p
AGAP000054-RA	LRRD18	5480	5540	3UTR	1.58782	0.1	0.1	0.1	24N	|miR-1890-3p	|bantam-5p|miR-276-5p|miR-8-5p|miR-980-3p
AGAP000054-RA	LRRD18	323	383	CDS	0.1	1.65331	0.1	0.1	24P		|miR-1174-3p|miR-7-5p|miR-PN19-5p|miR-PN25-3p
AGAP000054-RA	LRRD18	3628	3688	CDS	0.1	1.41713	0.1	0.1	24P	|miR-281-3p	|miR-210|miR-275-5p|miR-PN34-3p
AGAP000054-RA	LRRD18	1878	1938	CDS	0.1	1.18094	0.1	0.1	24P		|miR-980-3p|miR-PN3-3p
AGAP000054-RA	LRRD18	3422	3482	CDS	0.1	0.1	1.90532	0.1	36N	|miR-8-3p	|miR-33-5p|miR-988-5p
AGAP000054-RA	LRRD18	4482	4542	CDS	0.1	0.1	6.85915	0.1	36N		|miR-92a|miR-92b-3p|miR-988-3p
AGAP000054-RA	LRRD18	5125	5185	CDS	0.1	0.1	0.1	3.2794	36P
AGAP000055-RA	-	1258	1360	CDS	1.81465	0.1	3.42957	0.1	24N,36N		|miR-989-5p|miR-9c-3p|miR-N14-5p
AGAP000055-RA	-	1778	1838	CDS	0.1	0.1	3.42957	0.1	36N		|miR-N14-5p
AGAP000055-RA	-	548	608	CDS	0.1	0.1	0.1	4.21637	36P		|miR-PN6-3p
AGAP000056-RA	-	146	210	5UTR	6.12445	0.1	11.4319	9.36971	24N,36N,36P		|miR-7-5p|miR-965-5p|miR-PN15-5p|miR-PN31-5p
AGAP000056-RA	-	2786	2857	3UTR	7.48544	2.36188	6.47808	9.36971	24N,24P,36N,36P	|miR-PN6-3p	|miR-263a-5p|miR-278-3p|miR-927-5p|miR-N12-5p|miR-N2-5p|miR-PN1-5p
AGAP000056-RA	-	2978	3043	3UTR	3.6293	2.12569	3.42957	7.49577	24N,24P,36N,36P	|miR-315
AGAP000056-RA	-	2875	2975	3UTR	19.7343	14.1713	0.762127	40.7582	24N,24P,36N,36P	|miR-137-3p|miR-2940-5p	|miR-33-5p
AGAP000056-RA	-	1016	1076	CDS	0.1	2.36188	0.1	0.1	24P	|miR-278-5p	|miR-N3-3p
AGAP000056-RA	-	2360	2421	3UTR	0.1	0.1	4.95383	4.21637	36N,36P		|miR-1891-3p|miR-277-3p
AGAP000056-RA	-	398	458	CDS	0.1	0.1	0.1	35.6049	36P		|miR-14-5p|miR-993|miR-PN37-3p
AGAP000057-RA	-	118	242	5UTR	2.04148	28.3425	44.2034	69.8043	24N,24P,36N,36P	|miR-PN12-3p	|miR-11-5p|miR-1175-3p|miR-71-3p|miR-927-5p|miR-N2-5p|miR-PN1-5p
AGAP000057-RA	-	2130	2191	5UTR	34.4784	20.3121	47.2519	72.6152	24N,24P,36N,36P		|miR-7-5p|miR-965-5p
AGAP000057-RA	-	4012	4075	3UTR	4.76346	0.1	5.71596	10.3067	24N,36N,36P	|miR-981	|miR-307
AGAP000057-RA	-	1093	1161	5UTR	7.25861	3.07044	8.3834	12.1806	24N,24P,36N,36P		|miR-281-5p|miR-2944a-5p|miR-2944b-5p|miR-7-5p|miR-PN11-5p
AGAP000057-RA	-	1817	1911	5UTR	14.9709	10.8646	1.14319	30.4516	24N,24P,36N,36P		|miR-31-5p|miR-71-3p|miR-988-3p
AGAP000057-RA	-	676	744	5UTR	4.99029	2.83425	8.3834	8.43274	24N,24P,36N,36P		|miR-PN16-5p|miR-PN18-5p
AGAP000057-RA	-	982	1042	5UTR	4.08297	0.1	0.1	0.1	24N
AGAP000057-RA	-	4715	4777	3UTR	0.1	0.1	4.95383	8.43274	36N,36P
AGAP000057-RA	-	522	582	5UTR	0.1	0.1	0.1	2.81091	36P		|miR-210
AGAP000058-RA	-	8673	8981	3UTR	3.40247	2.12569	4.57276	29.0461	24N,24P,36N,36P	|miR-276-5p|miR-2940-3p|miR-2944a-5p|miR-2944b-5p|miR-315|miR-993|miR-PN19-5p|miR-PN37-3p	|miR-1890-5p|miR-276-3p|miR-279-3p|miR-286|miR-286b-3p|miR-2945-3p|miR-7-3p|miR-71-3p|miR-79-3p|miR-927-5p|miR-996|miR-999-3p|miR-9a-3p|miR-9c-3p|miR-N2-5p|miR-N7-3p|miR-PN1-5p|miR-PN11-5p|miR-PN26-5p
AGAP000058-RA	-	8584	8652	3UTR	3.85614	0.1	0.1	7.96425	24N,36P	|miR-31-5p	|miR-276-3p|miR-281-5p|miR-2944a-5p|miR-2944b-5p|miR-317-5p|miR-965-5p|miR-PN35-3p
AGAP000058-RA	-	9192	9405	3UTR	3.85614	1.8895	5.33489	14.9915	24N,24P,36N,36P	|miR-100-3p	|miR-11-5p|miR-125-3p|miR-1890-3p|miR-1891-5p|miR-276-5p|miR-282|miR-31-5p|miR-317-3p|miR-7-3p|miR-7-5p|miR-980-5p|miR-999-3p|miR-N1-3p|miR-N13-3p|miR-PN10-5p|miR-PN21-3p|miR-PN9-3p
AGAP000058-RA	-	8983	9046	3UTR	6.12445	4.25138	9.52659	14.0546	24N,24P,36N,36P	|miR-1889-3p|miR-305-3p
AGAP000058-RA	-	8874	8985	3UTR	4.76346	3.30663	0.1	0.1	24N,24P	|miR-2940-3p|miR-315|miR-993|miR-PN19-5p|miR-PN37-3p	|miR-1890-5p|miR-2944a-5p|miR-2944b-5p|miR-71-3p|miR-79-3p|miR-927-5p|miR-9a-3p|miR-9c-3p|miR-N2-5p|miR-PN1-5p|miR-PN11-5p
AGAP000058-RA	-	9408	9537	3UTR	3.6293	1.8895	4.57276	5.62183	24N,24P,36N,36P	|miR-1891-3p|miR-PN35-3p	|miR-7-5p|miR-71-3p|miR-988-5p|miR-N10-5p|miR-N7-3p
AGAP000058-RA	-	2404	2464	CDS	0.1	0.1	0.1	4.21637	36P		|miR-PN2-3p
AGAP000058-RA	-	1342	1402	CDS	0.1	0.1	0.1	2.81091	36P		|miR-12-3p|miR-305-5p|miR-33-3p|miR-PN7-3p
AGAP000061-RA	-	2384	2454	3UTR	3.17564	3.779	6.09702	10.7752	24N,24P,36N,36P		|miR-1890-3p|miR-1891-5p|miR-281-5p|miR-8-5p|miR-PN16-5p|miR-PN35-3p
AGAP000061-RA	-	2234	2371	CDS	17.466	5.19613	9.90766	37.0104	24N,24P,36N,36P		|miR-100-3p|miR-125-3p|miR-137-3p|miR-315|miR-33-5p|miR-7-3p|miR-965-5p
AGAP000061-RA	-	2509	2572	3UTR	3.40247	0.1	4.95383	4.68485	24N,36N,36P
AGAP000062-RA	-	64	166	5UTR	2.72198	0.1	3.81064	3.2794	24N,36N,36P		|miR-210
AGAP000062-RA	-	2422	2539	CDS	2.04148	8.73894	16.0047	14.0546	24N,24P,36N,36P		|miR-980-3p|miR-989-5p|miR-N11-3p
AGAP000062-RA	-	2853	2913	3UTR	1.58782	0.1	0.1	0.1	24N
AGAP000062-RA	-	707	770	CDS	2.04148	2.36188	0.1	0.1	24N,24P	|miR-11-3p|miR-13b|miR-2-1-3p|miR-2-2-3p|miR-2944a-3p|miR-2944b-3p|miR-2b-3p|miR-308	|miR-276-3p|miR-2944a-5p|miR-2944b-5p|miR-79-3p|miR-980-3p|miR-9a-3p|miR-9c-3p|miR-PN9-3p
AGAP000062-RA	-	1759	1838	CDS	0.1	1.8895	5.33489	0.1	24P,36N	|miR-989-5p	|miR-33-5p|miR-34-3p|miR-980-3p
AGAP000062-RA	-	1347	1407	CDS	0.1	1.41713	0.1	0.1	24P		|miR-278-3p|miR-N11-3p|miR-N5-3p
AGAP000063-RA	-	1939	2016	3UTR	7.25861	2.59806	8.00234	8.43274	24N,24P,36N,36P
AGAP000063-RA	-	2139	2204	3UTR	4.99029	3.07044	10.2887	9.83819	24N,24P,36N,36P		|miR-307
AGAP000064-RA	-	6266	6335	3UTR	3.85614	0.1	6.85915	0.1	24N,36N	|miR-988-5p	|miR-10-5p|miR-1889-3p|miR-PN3-3p
AGAP000064-RA	-	6151	6250	3UTR	21.7758	27.1616	41.1549	48.7225	24N,24P,36N,36P	|miR-988-5p	|let-7-3p|miR-1|miR-1000|miR-286b-5p|miR-N3-3p
AGAP000064-RA	-	7059	7124	3UTR	11.1147	5.90469	18.6721	21.0818	24N,24P,36N,36P	|miR-375	|miR-14-5p
AGAP000064-RA	-	6503	6669	3UTR	4.53663	0.1	3.04851	1.40546	24N,36N,36P		|miR-1175-3p|miR-137-3p|miR-14-3p|miR-932-5p|miR-971-3p|miR-980-5p|miR-988-5p|miR-PN6-3p
AGAP000064-RA	-	6866	6928	3UTR	16.105	22.2016	22.4828	32.3255	24N,24P,36N,36P		|miR-12-3p|miR-33-3p|miR-981|miR-PN7-3p
AGAP000064-RA	-	6408	6526	3UTR	7.03178	6.84944	11.0508	7.96425	24N,24P,36N,36P	|miR-375|miR-988-5p	|miR-14-3p|miR-305-3p|miR-PN9-3p
AGAP000064-RA	-	6075	6145	3UTR	6.35128	4.95994	13.7183	11.2437	24N,24P,36N,36P		|let-7-3p|let-7-5p|miR-275-3p|miR-306
AGAP000064-RA	-	7373	7507	3UTR	20.8685	17.9503	14.8615	15.46	24N,24P,36N,36P	|miR-375|miR-PN4-5p	|miR-137-3p|miR-N13-3p|miR-PN21-3p|miR-PN27-3p|miR-PN30-5p
AGAP000064-RA	-	6678	6747	3UTR	8.39277	9.21132	10.6698	16.8655	24N,24P,36N,36P		|bantam-5p|miR-263a-3p|miR-286b-5p
AGAP000064-RA	-	5475	5543	CDS	4.99029	11.8094	0.1	0.1	24N,24P	|miR-307	|miR-PN13-5p|miR-PN25-3p
AGAP000064-RA	-	299	359	CDS	2.04148	0.1	0.1	0.1	24N		|miR-137-3p|miR-N9-3p|miR-PN3-3p|miR-PN32-5p
AGAP000064-RA	-	7510	7616	3UTR	19.7343	17.0055	1.52425	1.40546	24N,24P,36N,36P		|miR-317-3p|miR-N1-3p
AGAP000064-RA	-	6762	6822	3UTR	0.1	1.18094	0.1	0.1	24P		|miR-927-3p
AGAP000064-RA	-	5569	5629	CDS	0.1	5.90469	0.1	0.1	24P	|miR-31-5p	|miR-1|miR-286b-5p|miR-317-3p|miR-PN11-5p|miR-PN28-3p|miR-PN30-5p|miR-PN36-5p|miR-PN4-5p
AGAP000064-RA	-	0	60	3UTR	0.1	2.83425	0.1	0.1	24P	|miR-PN34-3p
AGAP000064-RA	-	3610	3670	CDS	0.1	0.1	2.66745	0.1	36N		|miR-1891-3p|miR-276-5p|miR-N1-3p|miR-N10-5p
AGAP000064-RA	-	6986	7046	3UTR	0.1	0.1	2.28638	0.1	36N		|miR-277-3p
AGAP000065-RA	-	396	463	5UTR	2.72198	0.1	0.1	5.15334	24N,36P		|miR-1891-5p|miR-210|miR-276-5p|miR-281-5p|miR-N3-3p|miR-PN35-3p|miR-PN37-3p
AGAP000065-RA	-	4725	4785	CDS	1.36099	0.1	0.1	0.1	24N		|miR-993|miR-PN31-5p|miR-PN37-3p
AGAP000065-RA	-	7348	7440	CDS	0.907326	0.1	0.1	3.2794	24N,36P		|miR-1889-3p|miR-1889-5p|miR-33-5p|miR-980-5p|miR-N13-3p|miR-PN21-3p
AGAP000065-RA	-	6828	6927	CDS	0.1	1.18094	0.1	2.81091	24P,36P		|miR-184-3p|miR-285-5p|miR-315|miR-927-3p|miR-965|miR-965-3p|miR-998-3p|miR-PN22-3p|miR-PN29-3p
AGAP000065-RA	-	944	1004	CDS	0.1	2.83425	0.1	0.1	24P		|miR-7-5p|miR-980-3p|miR-PN6-3p
AGAP000065-RA	-	3139	3199	CDS	0.1	0.1	1.90532	0.1	36N		|miR-309|miR-N5-3p
AGAP000065-RA	-	5128	5188	CDS	0.1	0.1	2.66745	0.1	36N		|miR-1891-3p|miR-219|miR-277-5p|miR-2940-3p|miR-305-5p|miR-PN29-3p|miR-PN5-5p|miR-PN9-3p
AGAP000065-RA	-	830	890	CDS	0.1	0.1	3.81064	0.1	36N		|miR-1174-3p|miR-981
AGAP000065-RA	-	5713	5773	CDS	0.1	0.1	5.71596	0.1	36N	|miR-8-3p	|miR-1890-3p|miR-999-3p|miR-PN31-5p
AGAP000066-RA	-	1982	2044	CDS	1.81465	5.19613	0.1	0.1	24N,24P
AGAP000066-RA	-	1427	1487	CDS	1.36099	0.1	0.1	0.1	24N
AGAP000066-RA	-	43	104	CDS	0.1	0.1	2.28638	3.2794	36N,36P	|miR-263a-5p
AGAP000067-RA	-	35	142	5UTR	1.36099	24.5635	49.1572	69.8043	24N,24P,36N,36P		|miR-263a-5p|miR-283-3p|miR-79-5p|miR-965-5p
AGAP000068-RA	-	864	928	3UTR	3.85614	0.1	3.42957	6.5588	24N,36N,36P		|miR-10-3p|miR-932-5p|miR-971-3p
AGAP000068-RA	-	1191	1253	3UTR	7.03178	5.43231	10.2887	14.0546	24N,24P,36N,36P	|miR-PN27-3p	|miR-184-5p
AGAP000070-RA	-	5420	5480	3UTR	2.49515	0.1	0.1	0.1	24N		|miR-315|miR-N3-3p|miR-PN31-5p
AGAP000070-RA	-	3783	3852	3UTR	1.58782	0.1	1.90532	0.1	24N,36N	|miR-283-5p	|miR-1175-3p|miR-277-5p|miR-279-5p|miR-71-3p|miR-927-3p|miR-965|miR-965-3p|miR-N11-3p|miR-PN35-3p|miR-PN9-3p
AGAP000070-RA	-	5101	5164	3UTR	32.4369	20.0759	47.2519	71.2098	24N,24P,36N,36P
AGAP000070-RA	-	4617	4681	3UTR	8.6196	0.1	9.14553	9.36971	24N,36N,36P		|miR-1|miR-1889-5p|miR-965-5p|miR-989-5p|miR-N5-3p
AGAP000070-RA	-	3854	3918	3UTR	18.1465	12.7541	25.1502	41.6952	24N,24P,36N,36P	|miR-PN29-3p
AGAP000070-RA	-	4692	4760	3UTR	5.67079	0.1	6.09702	7.02728	24N,36N,36P		|miR-11-3p|miR-13b|miR-2-1-3p|miR-2-2-3p|miR-2944a-3p|miR-2944a-5p|miR-2944b-3p|miR-2944b-5p|miR-2b-3p|miR-308|miR-970|miR-PN35-3p|miR-PN6-3p
AGAP000070-RA	-	956	1016	CDS	0.1	1.8895	0.1	0.1	24P	|miR-34-5p|miR-87	|miR-263b|miR-9a-5p|miR-9b|miR-9c-5p|miR-PN11-5p|miR-PN37-3p
AGAP000070-RA	-	592	655	5UTR	0.1	1.18094	4.1917	0.1	24P,36N		|miR-981
AGAP000070-RA	-	3919	3979	3UTR	0.1	1.65331	0.1	0.1	24P	|miR-210	|miR-252-5p|miR-988-5p
AGAP000070-RA	-	5184	5244	3UTR	0.1	0.1	3.81064	0.1	36N	|miR-375|miR-N11-3p	|miR-8-5p|miR-981
AGAP000070-RA	-	4355	4415	3UTR	0.1	0.1	2.66745	0.1	36N		|miR-1889-3p|miR-1890-5p|miR-929
AGAP000072-RA	-	568	632	CDS	1.81465	1.65331	4.95383	0.1	24N,24P,36N		|miR-980-5p|miR-N6-3p
AGAP000073-RA	-	1136	1199	3UTR	2.94881	0.1	6.85915	0.1	24N,36N
AGAP000073-RA	-	1029	1090	3UTR	18.827	13.6989	22.8638	38.4158	24N,24P,36N,36P	|miR-988-5p	|miR-1000|miR-8-5p|miR-999-3p|miR-N7-3p
AGAP000074-RA	-	886	948	CDS	2.94881	0.1	2.66745	6.5588	24N,36N,36P		|miR-12-3p|miR-137-5p|miR-285-5p|miR-33-3p|miR-375|miR-998-3p|miR-PN2-3p|miR-PN7-3p
AGAP000075-RA	-	1139	1199	CDS	0.1	1.18094	0.1	0.1	24P	|miR-87	|miR-1175-5p|miR-285-5p|miR-315|miR-998-3p|miR-PN6-3p
AGAP000075-RA	-	-7	53	3UTR	0.1	0.1	4.57276	0.1	36N
AGAP000076-RA	-	4256	4320	CDS	4.08297	0.1	3.04851	0.1	24N,36N	|miR-980-5p	|miR-14-5p|miR-34-3p|miR-980-3p
AGAP000076-RA	-	4399	4459	3UTR	1.81465	0.1	0.1	0.1	24N		|miR-PN15-5p|miR-PN30-5p
AGAP000076-RA	-	4917	4993	3UTR	3.85614	2.12569	3.42957	9.36971	24N,24P,36N,36P	|miR-PN13-5p	|miR-2940-3p
AGAP000076-RA	-	4627	4703	3UTR	3.6293	2.36188	0.1	3.74788	24N,24P,36P		|miR-965|miR-965-3p|miR-PN16-5p
AGAP000076-RA	-	4483	4568	3UTR	5.67079	3.779	0.1	0.1	24N,24P	|miR-PN13-5p	|miR-137-3p|miR-275-3p|miR-306|miR-34-3p|miR-71-3p|miR-980-5p
AGAP000076-RA	-	541	616	5UTR	5.89762	2.36188	5.33489	11.2437	24N,24P,36N,36P		|miR-219|miR-PN9-3p
AGAP000076-RA	-	1197	1261	CDS	2.49515	0.1	0.1	3.2794	24N,36P	|miR-34-3p|miR-PN6-3p	|bantam-5p|miR-1175-5p|miR-278-3p|miR-279-5p|miR-N12-5p
AGAP000076-RA	-	2017	2077	CDS	2.26832	0.1	0.1	0.1	24N	|miR-PN6-3p	|miR-N1-3p
AGAP000076-RA	-	414	488	5UTR	1.81465	0.1	2.66745	3.74788	24N,36N,36P	|miR-137-5p	|miR-71-3p|miR-PN2-3p
AGAP000076-RA	-	668	728	CDS	0.1	3.54281	0.1	0.1	24P		|miR-993|miR-PN11-5p
AGAP000078-RA	-	2734	2843	CDS	2.26832	0.1	1.90532	3.74788	24N,36N,36P		|miR-276-5p
AGAP000078-RA	-	4171	4234	3UTR	9.52692	5.19613	9.90766	13.5861	24N,24P,36N,36P
AGAP000078-RA	-	3146	3215	3UTR	2.26832	0.1	0.1	4.68485	24N,36P	|miR-1891-5p	|miR-14-5p|miR-278-3p|miR-971-3p
AGAP000078-RA	-	686	750	5UTR	2.94881	0.1	0.1	5.62183	24N,36P	|miR-14-5p	|miR-1891-5p|miR-210|miR-278-3p|miR-279-5p|miR-281-5p|miR-PN26-5p|miR-PN3-3p
AGAP000078-RA	-	4092	4152	3UTR	2.26832	0.1	0.1	0.1	24N		|miR-1889-3p|miR-317-3p|miR-8-5p
AGAP000078-RA	-	1478	1545	CDS	0.1	3.30663	0.1	2.81091	24P,36P	|miR-PN22-3p	|miR-10-5p|miR-2945-5p|miR-PN19-5p
AGAP000078-RA	-	848	908	5UTR	0.1	3.779	0.1	0.1	24P	|miR-PN17-3p	|miR-210|miR-278-3p|miR-279-5p|miR-N14-5p
AGAP000078-RA	-	1035	1095	5UTR	0.1	1.41713	0.1	0.1	24P		|miR-278-3p|miR-315|miR-33-5p
AGAP000078-RA	-	3690	3752	3UTR	0.1	7.558	0.1	5.15334	24P,36P	|miR-PN35-3p	|miR-281-5p|miR-71-3p
AGAP000079-RA	-	263	328	5UTR	2.49515	0.1	2.66745	3.2794	24N,36N,36P		|miR-283-3p|miR-N7-3p|miR-PN30-5p|miR-PN4-5p|miR-iab-4
AGAP000080-RC	-	2043	2156	3UTR	9.98059	5.90469	4.57276	19.2079	24N,24P,36N,36P	|miR-2765-5p	|miR-285-5p|miR-2944a-5p|miR-2944b-5p|miR-927-5p|miR-998-3p|miR-N2-5p|miR-PN1-5p|miR-PN22-3p
AGAP000080-RC	-	45	198	CDS	2.04148	0.1	4.1917	5.62183	24N,36N,36P	|miR-12-3p|miR-1889-3p|miR-33-3p|miR-PN35-3p|miR-PN7-3p	|miR-278-3p|miR-279-3p|miR-286|miR-286b-3p|miR-2945-3p|miR-317-3p|miR-34-5p|miR-7-3p|miR-7-5p|miR-996|miR-PN32-5p
AGAP000080-RC	-	42	107	CDS	5.21713	4.01519	7.24021	0.1	24N,24P,36N	|miR-12-3p|miR-33-3p|miR-PN7-3p	|miR-279-3p|miR-286|miR-286b-3p|miR-2945-3p|miR-34-5p|miR-996|miR-PN31-5p
AGAP000080-RC	-	1470	1530	CDS	0.1	1.41713	0.1	0.1	24P	|miR-1000	|miR-219|miR-278-3p|miR-N5-3p
AGAP000080-RC	-	2188	2248	3UTR	0.1	0.1	4.1917	0.1	36N	|miR-PN17-3p	|miR-N14-5p
AGAP000080-RD	-	1954	2014	CDS	2.26832	0.1	0.1	0.1	24N		|miR-989-5p|miR-PN29-3p
AGAP000080-RD	-	3975	4036	3UTR	18.3734	19.8398	25.1502	35.6049	24N,24P,36N,36P		|miR-281-5p|miR-7-3p|miR-PN35-3p
AGAP000080-RD	-	2446	2506	3UTR	2.04148	0.1	0.1	0.1	24N		|miR-1175-5p
AGAP000080-RD	-	3581	3643	3UTR	3.40247	0.1	0.1	4.68485	24N,36P	|miR-965-5p|miR-PN34-3p	|miR-1|miR-1891-5p|miR-277-3p|miR-281-5p|miR-283-3p|miR-PN26-5p|miR-PN35-3p|miR-PN9-3p
AGAP000080-RD	-	3117	3177	3UTR	0.1	0.1	4.57276	0.1	36N	|miR-1000|miR-N13-3p|miR-PN21-3p	|miR-219|miR-71-3p|miR-PN31-5p
AGAP000080-RD	-	4083	4143	3UTR	0.1	0.1	0.1	3.74788	36P	|miR-12-5p|miR-277-3p
AGAP000080-RD	-	3833	3893	3UTR	0.1	0.1	0.1	4.21637	36P	|miR-263a-5p	|miR-7-5p|miR-965-5p
AGAP000080-RE	-	2713	2781	CDS	5.21713	2.59806	7.62127	6.09031	24N,24P,36N,36P
AGAP000080-RE	-	240	302	5UTR	2.04148	0.1	3.04851	6.5588	24N,36N,36P		|miR-N5-3p
AGAP000080-RE	-	1632	1692	CDS	0.1	0.1	0.1	3.2794	36P		|miR-1000|miR-N14-5p
AGAP000080-RE	-	2867	2927	CDS	0.1	0.1	0.1	2.81091	36P		|miR-285-5p|miR-929|miR-980-3p|miR-998-3p
AGAP000080-RE	-	543	603	5UTR	0.1	0.1	0.1	2.81091	36P		|let-7-3p|miR-1890-3p|miR-275-5p|miR-305-5p|miR-PN9-3p
AGAP000080-RE	-	345	405	5UTR	0.1	0.1	0.1	2.81091	36P		|bantam-5p|miR-277-5p|miR-PN3-3p|miR-PN9-3p
AGAP000081-RA	-	160	222	5UTR	20.4148	13.6989	31.6283	56.2183	24N,24P,36N,36P		|bantam-5p|miR-9a-5p|miR-9b|miR-9c-5p
AGAP000081-RA	-	3734	3796	3UTR	15.6514	11.337	23.626	31.857	24N,24P,36N,36P		|miR-2-1-5p|miR-2b-5p|miR-7-3p
AGAP000081-RA	-	2819	2879	3UTR	1.81465	0.1	0.1	0.1	24N	|miR-92a|miR-92b-3p|miR-988-3p	|miR-100-5p|miR-263a-3p
AGAP000081-RA	-	3441	3513	3UTR	3.6293	0.1	5.33489	7.49577	24N,36N,36P		|miR-12-5p|miR-87
AGAP000081-RA	-	3587	3647	3UTR	0.1	1.41713	0.1	0.1	24P	|miR-7-3p	|miR-1890-3p|miR-2796-3p
AGAP000082-RA	-	2723	2791	3UTR	2.26832	2.12569	2.28638	3.2794	24N,24P,36N,36P		|miR-125-3p|miR-315
AGAP000082-RA	-	2169	2229	CDS	1.81465	0.1	0.1	0.1	24N		|miR-263a-5p|miR-N4-3p|miR-N8-3p
AGAP000082-RA	-	2638	2709	3UTR	4.08297	2.59806	4.1917	13.1176	24N,24P,36N,36P
AGAP000082-RA	-	2453	2520	3UTR	2.04148	2.59806	3.04851	6.09031	24N,24P,36N,36P		|miR-283-5p|miR-7-3p
AGAP000082-RA	-	2100	2160	CDS	0.1	3.30663	0.1	0.1	24P	|miR-34-3p|miR-PN12-3p	|miR-1175-3p
AGAP000083-RA	-	1739	1840	3UTR	4.53663	3.779	7.62127	4.68485	24N,24P,36N,36P	|miR-1000|miR-980-5p	|miR-1891-5p|miR-219|miR-PN20-5p|miR-PN29-3p
AGAP000083-RA	-	1581	1651	CDS	3.17564	0.1	6.47808	0.1	24N,36N
AGAP000083-RA	-	299	359	5UTR	0.1	1.41713	0.1	0.1	24P	|miR-7-5p	|miR-309|miR-34-3p|miR-980-3p|miR-9a-5p|miR-9b|miR-9c-5p|miR-PN6-3p
AGAP000083-RA	-	1515	1575	CDS	0.1	0.1	4.57276	0.1	36N		|miR-N11-3p|miR-PN37-3p
AGAP000083-RA	-	1162	1222	CDS	0.1	0.1	0.1	2.81091	36P		|let-7-5p|miR-252-5p|miR-285-5p|miR-998-3p|miR-PN11-5p
AGAP000084-RA	-	592	652	5UTR	1.58782	0.1	0.1	0.1	24N		|miR-277-5p|miR-PN31-5p|miR-iab-4
AGAP000084-RA	-	186	317	5UTR	0.680495	23.8549	51.4436	60.4346	24N,24P,36N,36P	|miR-315|miR-79-3p|miR-929	|miR-10-3p|miR-10-5p|miR-100-3p|miR-11-3p|miR-11-5p|miR-13b|miR-2-1-3p|miR-2-2-3p|miR-2944a-3p|miR-2944b-3p|miR-2b-3p|miR-2b-5p|miR-308|miR-92a|miR-92b-3p|miR-932-5p|miR-9a-3p|miR-9c-3p|miR-PN31-5p
AGAP000084-RA	-	39	104	5UTR	10.2074	6.61325	9.52659	15.46	24N,24P,36N,36P		|let-7-3p|miR-1889-5p|miR-2b-5p|miR-N14-5p|miR-PN5-5p
AGAP000084-RA	-	1167	1227	3UTR	0.1	4.25138	0.1	0.1	24P		|miR-137-3p|miR-8-3p|miR-PN8-3p
AGAP000084-RA	-	1064	1124	3UTR	0.1	0.1	0.1	5.62183	36P	|miR-137-3p	|bantam-5p|miR-1889-5p|miR-988-5p
AGAP000084-RA	-	941	1001	3UTR	0.1	0.1	0.1	7.02728	36P		|miR-8-5p
AGAP000085-RA	-	82	142	5UTR	16.5587	9.4475	22.8638	31.3885	24N,24P,36N,36P		|miR-277-5p|miR-286b-5p|miR-7-3p|miR-9a-3p
AGAP000086-RB	-	182	251	5UTR	6.12445	3.07044	5.71596	7.02728	24N,24P,36N,36P		|miR-1889-3p|miR-317-3p|miR-988-5p|miR-N11-3p|miR-N13-3p|miR-PN21-3p
AGAP000086-RB	-	974	1034	CDS	1.36099	0.1	0.1	0.1	24N		|miR-980-3p|miR-PN17-3p|miR-PN3-3p
AGAP000086-RB	-	4	65	5UTR	2.49515	0.1	3.81064	6.09031	24N,36N,36P		|miR-11-3p|miR-13b|miR-2-1-3p|miR-2-2-3p|miR-2944a-3p|miR-2944b-3p|miR-2945-5p|miR-2b-3p|miR-308|miR-988-5p|miR-PN9-3p
AGAP000086-RC	-	13	137	5UTR	4.76346	2.59806	8.3834	8.90122	24N,24P,36N,36P		|miR-276-5p|miR-277-3p|miR-283-5p|miR-71-3p|miR-988-3p|miR-PN2-3p
AGAP000088-RA	-	254	314	5UTR	0.1	1.41713	0.1	0.1	24P	|miR-184-5p	|miR-282|miR-8-5p|miR-927-5p|miR-N2-5p|miR-PN1-5p|miR-PN3-3p
AGAP000088-RA	-	70	130	5UTR	0.1	0.1	3.04851	0.1	36N		|miR-283-3p|miR-9a-5p|miR-9b|miR-9c-5p|miR-PN31-5p|miR-PN9-3p
AGAP000090-RA	-	4142	4210	CDS	4.99029	2.83425	3.81064	11.2437	24N,24P,36N,36P		|miR-137-3p|miR-87|miR-980-3p|miR-981
AGAP000090-RA	-	9948	10023	3UTR	3.17564	0.1	5.71596	3.2794	24N,36N,36P	|miR-12-5p|miR-315	|miR-PN8-3p
AGAP000090-RA	-	2010	2070	CDS	1.81465	0.1	0.1	0.1	24N		|miR-285-5p|miR-998-3p|miR-PN37-3p
AGAP000090-RA	-	8687	8802	3UTR	3.17564	3.07044	5.33489	5.62183	24N,24P,36N,36P	|miR-31-5p	|miR-263b|miR-317-3p|miR-79-5p|miR-927-5p|miR-N2-5p|miR-PN1-5p|miR-PN12-3p|miR-PN5-5p
AGAP000090-RA	-	8286	8440	3UTR	5.44396	0.1	1.14319	6.09031	24N,36N,36P		|miR-133|miR-1890-3p|miR-283-5p|miR-92a|miR-92b-3p|miR-988-5p|miR-N4-3p|miR-PN3-3p
AGAP000090-RA	-	1198	1258	5UTR	2.94881	0.1	0.1	0.1	24N	|miR-PN26-5p	|miR-1891-5p|miR-263a-5p|miR-277-3p|miR-34-5p|miR-PN35-3p
AGAP000090-RA	-	8151	8214	3UTR	2.72198	0.1	3.04851	6.09031	24N,36N,36P	|miR-279-3p|miR-286|miR-286b-3p|miR-2945-3p|miR-996	|miR-1890-3p|miR-277-3p
AGAP000090-RA	-	8372	8446	3UTR	29.4881	17.2417	38.8685	0.1	24N,24P,36N		|miR-133
AGAP000090-RA	-	1029	1100	5UTR	4.53663	2.59806	6.85915	12.1806	24N,24P,36N,36P
AGAP000090-RA	-	7599	7659	3UTR	2.49515	0.1	0.1	4.68485	24N,36P		|miR-1|miR-277-3p|miR-2944a-5p|miR-2944b-5p|miR-307|miR-971-3p|miR-N12-5p|miR-PN6-3p
AGAP000090-RA	-	4235	4378	CDS	26.7661	24.5635	39.6306	66.5249	24N,24P,36N,36P	|miR-11-3p|miR-13b|miR-2-1-3p|miR-2-2-3p|miR-2944a-3p|miR-2944b-3p|miR-2b-3p|miR-305-3p|miR-308|miR-989-3p	|miR-100-5p|miR-1175-3p|miR-137-3p|miR-263a-3p|miR-263b|miR-275-5p|miR-285-5p|miR-31-3p|miR-980-3p|miR-998-3p|miR-PN12-3p|miR-PN18-5p|miR-PN25-3p
AGAP000090-RA	-	9247	9341	3UTR	8.6196	11.337	5.33489	0.1	24N,24P,36N	|miR-2-1-5p	|miR-2b-5p|miR-PN31-5p
AGAP000090-RA	-	8840	8902	3UTR	9.07326	6.14088	11.0508	14.9915	24N,24P,36N,36P		|miR-283-5p|miR-7-3p
AGAP000090-RA	-	130	190	5UTR	2.49515	0.1	0.1	0.1	24N		|miR-137-3p|miR-PN3-3p
AGAP000090-RA	-	9338	9451	3UTR	0.907326	3.54281	0.1	0.1	24N,24P	|miR-N11-3p	|miR-11-3p|miR-13b|miR-1889-3p|miR-2-1-3p|miR-2-2-3p|miR-2944a-3p|miR-2944b-3p|miR-2b-3p|miR-308|miR-7-3p|miR-927-3p|miR-965|miR-965-3p
AGAP000090-RA	-	10493	10553	3UTR	1.58782	0.1	0.1	0.1	24N	|miR-PN24-3p	|miR-317-3p|miR-957|miR-PN2-3p
AGAP000090-RA	-	8949	9051	3UTR	0.1	3.07044	14.4804	3.74788	24P,36N,36P		|miR-137-3p|miR-N14-5p|miR-PN22-3p|miR-PN35-3p
AGAP000090-RA	-	408	468	5UTR	0.1	1.65331	0.1	0.1	24P		|miR-305-3p|miR-34-3p|miR-965-5p|miR-N9-3p
AGAP000090-RA	-	7997	8057	3UTR	0.1	1.18094	0.1	0.1	24P		|miR-N14-5p
AGAP000090-RA	-	3947	4007	CDS	0.1	1.65331	0.1	0.1	24P	|miR-957	|bantam-3p|miR-9a-5p|miR-9b|miR-9c-5p
AGAP000090-RA	-	8560	8620	3UTR	0.1	1.65331	0.1	0.1	24P		|miR-283-5p|miR-PN37-3p
AGAP000090-RA	-	719	779	5UTR	0.1	0.1	2.66745	0.1	36N	|miR-932-5p	|miR-14-5p|miR-PN16-5p
AGAP000090-RA	-	3845	3905	CDS	0.1	0.1	0.1	2.81091	36P		|miR-988-3p
AGAP000091-RA	-	387	447	CDS	1.13416	0.1	0.1	0.1	24N		|bantam-5p|miR-1891-5p|miR-79-3p|miR-9a-3p|miR-9c-3p|miR-PN11-5p
AGAP000091-RA	-	186	284	5UTR	1.13416	1.18094	0.1	0.1	24N,24P		|miR-276-3p|miR-N10-5p|miR-N7-3p
AGAP000091-RA	-	1218	1278	CDS	0.1	0.1	2.28638	0.1	36N		|miR-1175-5p|miR-210
AGAP000091-RA	-	1062	1122	CDS	0.1	0.1	2.66745	0.1	36N		|miR-965|miR-965-3p|miR-980-3p
AGAP000092-RA	-	818	914	CDS	2.72198	3.779	0.1	0.1	24N,24P		|miR-1890-3p|miR-263a-3p|miR-375|miR-N11-3p|miR-PN13-5p|miR-PN17-3p|miR-PN25-3p
AGAP000092-RA	-	1217	1288	3UTR	2.72198	4.72375	3.42957	3.74788	24N,24P,36N,36P	|miR-137-3p|miR-190	|miR-283-5p|miR-305-5p
AGAP000092-RA	-	5	65	5UTR	0.1	0.1	0.1	2.81091	36P		|miR-125-5p|miR-2945-5p|miR-7-3p|miR-PN26-5p|miR-PN6-3p
AGAP000093-RA	-	2120	2184	3UTR	17.466	12.2818	25.5313	42.1637	24N,24P,36N,36P		|miR-2940-5p|miR-980-5p
AGAP000093-RA	-	1962	2029	3UTR	8.39277	4.72375	8.00234	13.5861	24N,24P,36N,36P	|miR-9c-3p	|miR-79-3p|miR-9a-3p|miR-PN9-3p
AGAP000093-RA	-	1337	1446	CDS	6.80495	4.95994	9.52659	11.7121	24N,24P,36N,36P		|miR-276-5p|miR-278-3p|miR-305-5p|miR-7-5p|miR-PN26-5p
AGAP000093-RA	-	193	314	5UTR	16.5587	10.3923	20.9585	0.936971	24N,24P,36N,36P		|miR-14-3p|miR-263b|miR-981
AGAP000093-RA	-	1683	1745	3UTR	3.6293	0.1	0.1	7.02728	24N,36P	|bantam-5p	|miR-124|miR-1889-5p
AGAP000093-RA	-	2194	2298	3UTR	2.26832	4.25138	6.85915	7.96425	24N,24P,36N,36P		|miR-11-3p|miR-13b|miR-2-1-3p|miR-2-2-3p|miR-282|miR-2944a-3p|miR-2944b-3p|miR-2b-3p|miR-308|miR-7-3p|miR-8-3p|miR-999-3p|miR-N3-3p|miR-PN8-3p|miR-PN9-3p
AGAP000094-RA	-	1208	1270	CDS	2.72198	0.1	2.66745	0.1	24N,36N	|miR-285-5p|miR-998-3p	|miR-14-5p|miR-263b|miR-2940-3p|miR-2945-5p|miR-305-5p|miR-981|miR-PN19-5p|miR-PN29-3p
AGAP000094-RA	-	1385	1449	3UTR	0.1	0.1	3.81064	3.2794	36N,36P	|miR-980-5p	|miR-927-5p|miR-9c-3p|miR-N2-5p|miR-PN1-5p
AGAP000095-RA	-	3140	3200	CDS	1.58782	0.1	0.1	0.1	24N	|miR-9a-5p|miR-9b|miR-9c-5p	|bantam-3p|miR-1174-3p|miR-133|miR-14-3p|miR-309|miR-79-5p|miR-989-5p
AGAP000095-RA	-	402	465	5UTR	6.12445	3.30663	8.76447	12.6491	24N,24P,36N,36P	|miR-N11-3p	|miR-7-3p|miR-PN35-3p
AGAP000095-RA	-	2580	2652	CDS	0.1	2.36188	3.42957	3.74788	24P,36N,36P	|miR-11-3p|miR-13b|miR-2-1-3p|miR-2-2-3p|miR-2944a-3p|miR-2944b-3p|miR-2b-3p|miR-308|miR-7-3p|miR-989-5p	|bantam-3p|miR-252-5p|miR-2765-5p|miR-7-5p|miR-N8-3p
AGAP000095-RB	-	3865	3983	3UTR	0.453663	3.07044	6.47808	8.90122	24N,24P,36N,36P	|miR-981|miR-988-5p	|miR-1889-5p|miR-263a-3p|miR-281-5p|miR-375|miR-9a-3p|miR-PN35-3p|miR-PN9-3p
AGAP000095-RB	-	2993	3053	CDS	2.04148	0.1	0.1	0.1	24N		|miR-1174-5p|miR-1889-3p
AGAP000095-RB	-	3716	3776	3UTR	0.1	0.1	3.04851	0.1	36N		|miR-7-3p|miR-993|miR-N9-3p
AGAP000096-RA	-	1505	1608	3UTR	16.105	10.3923	0.762127	32.794	24N,24P,36N,36P	|miR-11-5p	|miR-100-3p
AGAP000096-RA	-	45	112	5UTR	6.57811	3.779	19.8153	16.397	24N,24P,36N,36P		|miR-10-3p|miR-1889-5p|miR-2940-5p|miR-PN31-5p|miR-PN9-3p
AGAP000096-RA	-	999	1059	3UTR	0.1	0.1	0.1	5.62183	36P	|miR-9a-3p	|let-7-3p|miR-137-3p|miR-1889-5p|miR-79-3p|miR-9c-3p
AGAP000097-RA	-	2331	2505	3UTR	16.7855	2.59806	11.0508	6.5588	24N,24P,36N,36P		|miR-184-5p|miR-1890-5p|miR-263a-5p|miR-263b|miR-2940-3p|miR-305-5p|miR-927-3p|miR-981|miR-PN22-3p|miR-PN30-5p
AGAP000097-RA	-	1722	1804	CDS	3.40247	3.30663	0.1	0.1	24N,24P	|miR-11-3p|miR-13b|miR-2-1-3p|miR-2-2-3p|miR-2944a-3p|miR-2944b-3p|miR-2b-3p|miR-308	|miR-1175-3p|miR-14-5p|miR-87|miR-989-5p|miR-N6-3p|miR-PN14-5p|miR-PN15-5p|miR-PN9-3p
AGAP000097-RA	-	1012	1072	CDS	0.1	0.1	2.28638	0.1	36N	|miR-184-3p	|miR-10-3p|miR-210|miR-278-5p|miR-932-5p|miR-989-5p|miR-N9-3p
AGAP000097-RA	-	419	479	5UTR	0.1	0.1	2.66745	0.1	36N		|let-7-3p|miR-1889-3p|miR-2796-3p|miR-317-3p|miR-PN19-5p
AGAP000097-RA	-	1861	1921	CDS	0.1	0.1	0.1	3.74788	36P	|miR-10-5p	|miR-184-5p|miR-1891-3p|miR-988-3p
AGAP000098-RA	APG1	90	153	5UTR	4.53663	0.1	5.33489	5.15334	24N,36N,36P		|miR-137-3p|miR-307|miR-317-3p
AGAP000098-RA	APG1	286	351	CDS	1.58782	0.1	10.6698	2.81091	24N,36N,36P		|miR-PN11-5p
AGAP000098-RA	APG1	2248	2308	3UTR	0.1	1.65331	0.1	0.1	24P		|miR-11-3p|miR-137-5p|miR-13b|miR-184-5p|miR-2-1-3p|miR-2-2-3p|miR-2944a-3p|miR-2944b-3p|miR-2b-3p|miR-308
AGAP000099-RA	STAT2	111	176	5UTR	2.26832	0.1	3.04851	3.2794	24N,36N,36P		|miR-10-3p|miR-137-3p|miR-278-3p
AGAP000099-RA	STAT2	5383	5467	3UTR	1.13416	0.1	0.1	3.74788	24N,36P		|miR-100-3p|miR-11-5p|miR-N1-3p
AGAP000099-RA	STAT2	4323	4393	3UTR	1.58782	0.1	1.90532	2.34243	24N,36N,36P	|let-7-5p	|miR-286b-5p|miR-PN16-5p|miR-PN35-3p
AGAP000099-RA	STAT2	345	438	5UTR	1.81465	4.25138	4.95383	0.1	24N,24P,36N	|miR-PN35-3p	|miR-100-3p|miR-281-5p|miR-305-3p|miR-317-3p
AGAP000099-RA	STAT2	3119	3179	CDS	1.81465	0.1	0.1	0.1	24N		|bantam-3p|let-7-5p|miR-275-3p|miR-2b-5p|miR-306|miR-375
AGAP000099-RA	STAT2	1141	1201	5UTR	1.81465	0.1	0.1	0.1	24N	|miR-PN16-5p	|miR-79-5p
AGAP000099-RA	STAT2	4604	4664	3UTR	2.26832	0.1	0.1	0.1	24N	|miR-957	|miR-375|miR-PN29-3p
AGAP000099-RA	STAT2	608	676	5UTR	4.3098	5.19613	4.57276	7.96425	24N,24P,36N,36P
AGAP000099-RA	STAT2	5625	5692	3UTR	5.21713	4.48756	8.3834	15.46	24N,24P,36N,36P	|miR-8-5p
AGAP000099-RA	STAT2	3214	3274	CDS	0.1	1.41713	0.1	0.1	24P		|miR-278-5p
AGAP000099-RA	STAT2	5146	5206	3UTR	0.1	2.12569	0.1	0.1	24P		|miR-124|miR-278-5p|miR-2940-3p|miR-305-3p|miR-980-3p|miR-989-5p
AGAP000099-RA	STAT2	483	548	5UTR	0.1	0.1	2.66745	5.62183	36N,36P		|miR-31-3p|miR-7-3p|miR-71-3p
AGAP000099-RA	STAT2	217	277	5UTR	0.1	0.1	0.1	3.74788	36P	|miR-PN29-3p	|miR-11-3p|miR-13b|miR-2-1-3p|miR-2-2-3p|miR-2944a-3p|miR-2944b-3p|miR-2b-3p|miR-308|miR-317-3p|miR-PN2-3p
AGAP000102-RA	-	2374	2442	CDS	5.89762	1.8895	3.04851	10.3067	24N,24P,36N,36P		|miR-980-3p
AGAP000102-RA	-	2715	2778	CDS	1.81465	0.1	1.90532	5.15334	24N,36N,36P		|miR-285-5p|miR-998-3p|miR-N1-3p
AGAP000102-RA	-	281	341	5UTR	3.6293	0.1	0.1	0.1	24N		|miR-124|miR-927-3p|miR-PN33-5p
AGAP000102-RA	-	2486	2546	CDS	0.1	1.8895	0.1	0.1	24P		|miR-PN25-3p|miR-PN31-5p
AGAP000102-RA	-	3135	3195	3UTR	0.1	0.1	2.66745	0.1	36N		|miR-11-3p|miR-13b|miR-2-1-3p|miR-2-2-3p|miR-2944a-3p|miR-2944b-3p|miR-2b-3p|miR-308
AGAP000104-RA	-	308	368	5UTR	2.26832	0.1	0.1	0.1	24N		|miR-14-5p|miR-1891-5p|miR-PN26-5p
AGAP000104-RA	-	1025	1085	CDS	1.81465	0.1	0.1	0.1	24N	|miR-N14-5p	|miR-1175-5p|miR-993
AGAP000104-RA	-	2016	2084	3UTR	7.48544	5.19613	6.09702	5.62183	24N,24P,36N,36P		|miR-PN8-3p
AGAP000104-RA	-	192	252	5UTR	1.58782	0.1	0.1	0.1	24N
AGAP000105-RA	-	391	488	CDS	2.94881	0.1	3.42957	2.81091	24N,36N,36P
AGAP000106-RA	-	1544	1617	3UTR	3.6293	3.30663	3.42957	6.5588	24N,24P,36N,36P	|miR-980-3p|miR-9a-5p|miR-9b|miR-9c-5p	|miR-317-3p|miR-79-5p|miR-N12-5p|miR-N7-3p
AGAP000106-RA	-	1721	1781	3UTR	0.1	0.1	1.90532	0.1	36N		|miR-184-5p|miR-252-5p|miR-307
AGAP000106-RA	-	292	352	CDS	0.1	0.1	0.1	4.21637	36P		|miR-263a-3p|miR-277-3p|miR-375|miR-980-3p
AGAP000107-RA	-	168	231	CDS	15.6514	9.91988	24.007	33.2625	24N,24P,36N,36P		|miR-307|miR-317-3p|miR-87
AGAP000108-RA	-	1126	1186	3UTR	1.58782	0.1	0.1	0.1	24N	|miR-309	|miR-1889-3p
AGAP000108-RA	-	907	973	3UTR	3.85614	1.8895	4.57276	11.2437	24N,24P,36N,36P		|miR-2940-5p|miR-927-3p|miR-965|miR-965-3p|miR-981|miR-988-5p|miR-PN37-3p
AGAP000109-RA	-	761	825	3UTR	3.17564	4.25138	0.1	0.1	24N,24P	|miR-PN31-5p	|miR-11-3p|miR-13b|miR-2-1-3p|miR-2-2-3p|miR-2944a-3p|miR-2944b-3p|miR-2b-3p|miR-308
AGAP000109-RA	-	560	623	3UTR	4.53663	4.95994	0.1	0.1	24N,24P		|miR-125-3p|miR-277-5p|miR-971-3p|miR-980-3p|miR-981|miR-989-5p|miR-9a-5p|miR-9b|miR-9c-5p|miR-N9-3p
AGAP000109-RA	-	478	541	3UTR	22.91	17.0055	10.2887	11.7121	24N,24P,36N,36P	|miR-263a-5p	|miR-305-3p
AGAP000109-RA	-	-11	109	3UTR	19.7343	12.7541	27.4366	42.1637	24N,24P,36N,36P		|miR-989-5p
AGAP000109-RA	-	353	413	CDS	0.1	3.30663	0.1	0.1	24P	|miR-285-5p|miR-998-3p	|miR-87|miR-981|miR-PN26-5p
AGAP000109-RA	-	183	243	5UTR	0.1	0.1	3.42957	0.1	36N	|miR-285-5p|miR-998-3p	|miR-281-3p
AGAP000111-RA	-	805	872	CDS	1.58782	0.1	2.66745	0.1	24N,36N	|miR-279-3p|miR-286|miR-286b-3p|miR-2945-3p|miR-996	|miR-PN22-3p|miR-PN26-5p|miR-PN28-3p|miR-PN36-5p
AGAP000112-RA	-	3429	3497	3UTR	10.6611	10.3923	10.6698	13.1176	24N,24P,36N,36P		|miR-8-5p|miR-PN31-5p
AGAP000112-RA	-	208	272	5UTR	6.80495	5.43231	10.6698	13.5861	24N,24P,36N,36P	|miR-31-5p	|miR-1|miR-965-5p
AGAP000112-RA	-	3067	3134	CDS	5.67079	3.779	7.24021	7.49577	24N,24P,36N,36P		|miR-124|miR-279-5p|miR-305-3p
AGAP000112-RA	-	3248	3308	3UTR	0.1	1.65331	0.1	0.1	24P	|miR-276-3p	|miR-277-3p|miR-2944a-5p|miR-2944b-5p
AGAP000113-RA	-	3220	3285	3UTR	3.17564	0.1	4.57276	5.15334	24N,36N,36P	|miR-9c-3p|miR-PN35-3p	|miR-7-3p|miR-7-5p|miR-79-3p|miR-9a-3p
AGAP000113-RA	-	830	1000	CDS	19.7343	13.4627	1.14319	37.4788	24N,24P,36N,36P		|miR-100-3p|miR-1890-3p|miR-1891-5p|miR-275-3p|miR-306|miR-317-3p|miR-317-5p|miR-7-5p|miR-87|miR-927-3p|miR-965-5p|miR-PN18-5p
AGAP000113-RA	-	940	1032	CDS	7.48544	4.72375	1.14319	0.1	24N,24P,36N	|miR-2944a-5p|miR-2944b-5p	|miR-1891-5p|miR-275-3p|miR-276-3p|miR-306|miR-317-5p|miR-965-5p|miR-N7-3p
AGAP000113-RA	-	2283	2343	CDS	0.1	0.1	0.1	5.62183	36P	|miR-219|miR-315	|miR-1000|miR-317-3p|miR-N6-3p|miR-PN14-5p|miR-PN2-3p|miR-PN23-3p
AGAP000113-RB	-	-12	48	3UTR	1.36099	0.1	0.1	0.1	24N
AGAP000114-RA	-	2002	2074	CDS	4.3098	1.41713	8.00234	7.96425	24N,24P,36N,36P
AGAP000114-RA	-	260	325	5UTR	3.17564	2.59806	4.95383	6.5588	24N,24P,36N,36P	|miR-988-5p	|miR-137-3p|miR-219|miR-989-3p
AGAP000114-RA	-	7768	7852	3UTR	3.6293	1.65331	4.57276	0.1	24N,24P,36N		|miR-124|miR-31-3p|miR-989-5p|miR-PN3-3p
AGAP000114-RA	-	5284	5345	3UTR	3.17564	0.1	4.1917	0.1	24N,36N		|miR-307
AGAP000114-RA	-	6716	6776	3UTR	4.53663	0.1	0.1	0.1	24N		|miR-263a-3p|miR-2940-5p|miR-375
AGAP000114-RA	-	7067	7136	3UTR	7.25861	3.779	5.71596	7.96425	24N,24P,36N,36P		|miR-2945-5p|miR-PN31-5p
AGAP000114-RA	-	6572	6642	3UTR	3.6293	3.30663	4.57276	6.09031	24N,24P,36N,36P	|miR-210|miR-988-5p	|miR-137-5p|miR-980-5p
AGAP000114-RA	-	7346	7451	3UTR	12.4757	8.03038	19.8153	24.8297	24N,24P,36N,36P		|miR-125-3p|miR-190|miR-92a|miR-92b-3p|miR-980-5p|miR-PN3-3p
AGAP000114-RA	-	7650	7753	3UTR	3.85614	2.83425	0.1	12.6491	24N,24P,36P	|miR-2-1-5p	|miR-263a-3p|miR-2b-5p|miR-33-5p|miR-929|miR-N14-5p
AGAP000114-RA	-	1375	1435	CDS	1.58782	0.1	0.1	0.1	24N	|miR-34-5p|miR-79-5p	|miR-263b|miR-278-5p|miR-971-3p|miR-9a-5p|miR-9b|miR-9c-5p|miR-N12-5p|miR-PN22-3p|miR-PN3-3p
AGAP000114-RA	-	5605	5685	3UTR	3.17564	2.12569	0.1	0.1	24N,24P		|miR-184-5p|miR-8-5p|miR-989-5p|miR-PN5-5p
AGAP000114-RA	-	5775	5845	3UTR	5.44396	3.54281	6.47808	10.3067	24N,24P,36N,36P	|miR-277-3p	|let-7-3p|miR-1890-3p
AGAP000114-RA	-	5504	5582	3UTR	7.48544	4.72375	7.24021	10.3067	24N,24P,36N,36P		|miR-92a|miR-92b-3p|miR-981|miR-N1-3p|miR-PN11-5p
AGAP000114-RA	-	6019	6090	3UTR	7.71227	4.95994	12.194	17.334	24N,24P,36N,36P		|miR-7-3p|miR-79-3p|miR-993|miR-9a-3p|miR-9c-3p
AGAP000114-RA	-	879	944	5UTR	0.1	2.36188	0.1	4.68485	24P,36P		|miR-307
AGAP000114-RA	-	7452	7552	3UTR	0.1	2.36188	5.71596	3.74788	24P,36N,36P		|miR-981|miR-PN8-3p
AGAP000114-RA	-	533	600	5UTR	0.1	1.8895	3.81064	5.15334	24P,36N,36P		|miR-137-3p|miR-988-5p|miR-PN16-5p
AGAP000114-RA	-	6906	6966	3UTR	0.1	0.1	4.1917	0.1	36N	|miR-N1-3p	|miR-7-3p
AGAP000114-RA	-	675	735	5UTR	0.1	0.1	5.71596	0.1	36N
AGAP000114-RA	-	335	399	5UTR	0.1	0.1	3.81064	6.09031	36N,36P	|miR-125-3p	|miR-184-5p|miR-277-3p|miR-305-3p|miR-317-3p
AGAP000116-RA	-	365	482	5UTR	7.71227	3.779	0.1	0.1	24N,24P	|miR-11-3p|miR-13b|miR-2-1-3p|miR-2-2-3p|miR-2944a-3p|miR-2944b-3p|miR-2b-3p|miR-308|miR-PN31-5p	|bantam-5p|miR-1|miR-190|miR-2940-5p|miR-965-5p|miR-988-5p|miR-N6-3p
AGAP000116-RA	-	2001	2061	CDS	1.58782	0.1	0.1	0.1	24N
AGAP000116-RA	-	3103	3164	3UTR	3.17564	0.1	0.1	6.5588	24N,36P		|miR-277-3p|miR-971-3p|miR-9a-5p|miR-9b|miR-9c-5p
AGAP000116-RA	-	3511	3580	3UTR	4.08297	4.48756	8.3834	10.7752	24N,24P,36N,36P		|bantam-3p
AGAP000116-RA	-	3177	3243	3UTR	6.35128	5.19613	11.4319	10.3067	24N,24P,36N,36P	|miR-PN26-5p	|miR-1891-5p|miR-210|miR-31-5p|miR-71-3p|miR-965-5p|miR-N12-5p|miR-N4-3p|miR-N8-3p
AGAP000116-RA	-	3019	3080	3UTR	0.1	2.36188	2.66745	0.1	24P,36N		|miR-932-5p|miR-PN8-3p
AGAP000116-RA	-	2601	2661	CDS	0.1	0.1	0.1	5.15334	36P	|miR-989-5p	|miR-PN34-3p
AGAP000116-RA	-	3276	3336	3UTR	0.1	0.1	0.1	3.2794	36P		|miR-PN24-3p
AGAP000117-RA	-	1466	1594	5UTR	6.35128	0.1	3.81064	3.2794	24N,36N,36P	|miR-2-1-5p|miR-31-3p	|miR-210|miR-2b-5p|miR-375|miR-999-3p|miR-N14-5p|miR-N6-3p
AGAP000117-RA	-	842	902	5UTR	1.81465	0.1	0.1	0.1	24N	|miR-133|miR-988-5p	|miR-100-3p|miR-11-5p|miR-184-5p|miR-309|miR-31-5p
AGAP000117-RA	-	1622	1688	5UTR	7.71227	4.72375	9.52659	13.5861	24N,24P,36N,36P		|miR-184-5p|miR-PN31-5p
AGAP000117-RA	-	634	703	5UTR	3.40247	0.1	4.95383	6.09031	24N,36N,36P		|miR-125-3p
AGAP000117-RA	-	351	420	5UTR	0.1	2.36188	4.57276	0.1	24P,36N		|miR-11-3p|miR-124|miR-13b|miR-2-1-3p|miR-2-2-3p|miR-2944a-3p|miR-2944b-3p|miR-2b-3p|miR-305-3p|miR-308
AGAP000117-RA	-	923	983	5UTR	0.1	0.1	2.28638	0.1	36N	|miR-N3-3p	|miR-263a-3p|miR-279-5p|miR-375|miR-981|miR-N10-5p
AGAP000117-RA	-	3124	3184	3UTR	0.1	0.1	3.81064	0.1	36N		|miR-100-5p|miR-PN3-3p
AGAP000118-RA	-	99	162	5UTR	3.17564	1.8895	6.09702	9.36971	24N,24P,36N,36P		|miR-137-5p|miR-N7-3p|miR-PN16-5p
AGAP000118-RA	-	1395	1458	3UTR	0.1	1.41713	3.04851	6.09031	24P,36N,36P		|miR-124|miR-71-3p|miR-8-5p
AGAP000119-RA	-	1985	2053	3UTR	4.76346	0.1	4.57276	0.1	24N,36N		|miR-10-3p|miR-932-5p|miR-PN31-5p
AGAP000119-RA	-	2057	2122	3UTR	1.81465	0.1	2.28638	0.1	24N,36N	|miR-275-5p|miR-79-3p	|miR-1890-5p|miR-989-3p|miR-9a-3p|miR-9c-3p
AGAP000119-RA	-	1116	1179	CDS	1.81465	0.1	4.1917	5.15334	24N,36N,36P		|miR-100-3p|miR-11-3p|miR-11-5p|miR-13b|miR-2-1-3p|miR-2-2-3p|miR-2944a-3p|miR-2944b-3p|miR-2b-3p|miR-307|miR-308|miR-79-3p|miR-PN18-5p
AGAP000119-RA	-	1841	1901	3UTR	0.1	1.65331	0.1	0.1	24P	|miR-PN34-3p	|miR-1000|miR-219|miR-375|miR-N14-5p|miR-PN32-5p
AGAP000119-RA	-	1297	1357	3UTR	0.1	0.1	2.28638	0.1	36N	|miR-10-3p	|miR-1889-5p|miR-1890-5p|miR-283-5p|miR-79-3p
AGAP000119-RA	-	1056	1116	CDS	0.1	0.1	2.66745	0.1	36N	|miR-11-5p	|miR-100-3p|miR-1174-3p|miR-993
AGAP000120-RA	-	1189	1274	3UTR	2.04148	1.41713	0.1	0.1	24N,24P	|miR-7-3p	|miR-281-5p|miR-71-3p|miR-981|miR-N9-3p|miR-PN22-3p|miR-PN35-3p
AGAP000120-RA	-	271	331	5UTR	0.1	1.8895	0.1	0.1	24P		|miR-1175-3p|miR-PN31-5p
AGAP000121-RA	-	1916	1978	CDS	2.72198	1.8895	0.1	3.2794	24N,24P,36P
AGAP000121-RA	-	169	232	5UTR	1.36099	0.1	0.1	4.21637	24N,36P		|miR-275-3p|miR-281-5p|miR-306|miR-N12-5p|miR-PN35-3p
AGAP000121-RA	-	1111	1178	CDS	2.26832	2.12569	0.1	0.1	24N,24P		|miR-PN29-3p
AGAP000121-RA	-	78	143	5UTR	0.1	0.1	2.28638	2.34243	36N,36P	|miR-31-3p|miR-79-3p|miR-9a-3p	|miR-125-3p|miR-184-3p|miR-278-5p|miR-9c-3p
AGAP000123-RA	CTLSE2	2120	2180	CDS	0.1	0.1	1.90532	0.1	36N		|miR-184-3p|miR-1891-5p|miR-278-5p|miR-7-5p
AGAP000124-RA	-	4610	4744	3UTR	1.36099	4.01519	3.81064	3.74788	24N,24P,36N,36P		|bantam-3p|miR-1889-5p|miR-8-5p|miR-927-5p|miR-999-3p|miR-N2-5p|miR-PN1-5p
AGAP000124-RA	-	166	226	5UTR	2.49515	0.1	0.1	0.1	24N	|miR-1|miR-2796-3p|miR-PN27-3p	|miR-124|miR-1889-5p|miR-286b-5p|miR-PN22-3p
AGAP000124-RA	-	5307	5367	3UTR	2.26832	0.1	0.1	0.1	24N		|miR-1175-3p|miR-184-5p|miR-31-3p|miR-932-5p|miR-971-3p|miR-988-5p|miR-PN12-3p|miR-PN6-3p
AGAP000124-RA	-	5474	5599	3UTR	0.1	2.83425	2.28638	3.2794	24P,36N,36P	|miR-12-3p|miR-252-5p|miR-33-3p|miR-PN7-3p	|miR-10-3p|miR-1889-5p|miR-275-5p|miR-277-3p|miR-980-5p
AGAP000124-RA	-	4845	4905	3UTR	0.1	2.12569	0.1	0.1	24P		|miR-N14-5p|miR-PN14-5p
AGAP000124-RA	-	3179	3239	CDS	0.1	0.1	4.95383	0.1	36N		|miR-263a-5p|miR-278-3p|miR-PN3-3p
AGAP000124-RA	-	4693	4753	3UTR	0.1	0.1	3.42957	0.1	36N		|miR-1889-5p|miR-927-5p|miR-N2-5p|miR-PN1-5p
AGAP000124-RA	-	6186	6246	3UTR	0.1	0.1	2.66745	0.1	36N	|miR-315	|miR-133|miR-190|miR-2940-5p|miR-PN11-5p
AGAP000124-RA	-	3325	3385	CDS	0.1	0.1	0.1	3.2794	36P		|miR-N3-3p
AGAP000124-RA	-	1398	1458	CDS	0.1	0.1	0.1	3.2794	36P		|miR-1|miR-277-3p|miR-989-3p
AGAP000126-RA	-	6644	6762	3UTR	2.72198	2.36188	2.28638	0.1	24N,24P,36N	|miR-932-5p	|miR-11-3p|miR-13b|miR-2-1-3p|miR-2-2-3p|miR-2944a-3p|miR-2944b-3p|miR-2945-5p|miR-2b-3p|miR-308|miR-981|miR-N13-3p|miR-PN19-5p|miR-PN21-3p|miR-PN31-5p
AGAP000126-RA	-	527	591	5UTR	4.08297	3.54281	6.47808	7.49577	24N,24P,36N,36P		|miR-281-3p|miR-317-3p
AGAP000126-RA	-	6161	6223	CDS	1.58782	1.41713	0.1	6.09031	24N,24P,36P	|miR-988-3p	|miR-285-5p|miR-998-3p
AGAP000126-RA	-	-1	65	3UTR	2.04148	0.1	3.81064	2.34243	24N,36N,36P
AGAP000126-RA	-	6816	6912	3UTR	0.1	2.12569	0.1	4.68485	24P,36P	|miR-8-5p	|miR-190|miR-307
AGAP000126-RA	-	3647	3707	CDS	0.1	2.36188	0.1	0.1	24P		|miR-2-1-5p|miR-2b-5p|miR-PN20-5p
AGAP000126-RA	-	617	677	5UTR	0.1	0.1	3.42957	0.1	36N	|miR-7-3p|miR-71-3p
AGAP000126-RA	-	1462	1522	CDS	0.1	0.1	3.42957	0.1	36N		|miR-989-5p
AGAP000127-RA	-	1417	1481	3UTR	3.85614	1.65331	0.1	0.1	24N,24P		|miR-283-5p
AGAP000127-RA	-	1209	1281	3UTR	0.907326	1.65331	0.1	0.1	24N,24P		|miR-11-3p|miR-13b|miR-1889-3p|miR-2-1-3p|miR-2-2-3p|miR-2944a-3p|miR-2944b-3p|miR-2b-3p|miR-308|miR-317-3p
AGAP000128-RA	-	1962	2022	3UTR	3.17564	0.1	0.1	0.1	24N	|let-7-3p|miR-8-3p	|miR-2940-5p|miR-N6-3p|miR-PN28-3p|miR-PN36-5p|miR-PN8-3p
AGAP000128-RA	-	1549	1609	CDS	2.49515	0.1	0.1	0.1	24N	|miR-1175-3p	|miR-277-3p|miR-2940-3p|miR-PN12-3p|miR-PN18-5p|miR-PN19-5p|miR-PN29-3p
AGAP000128-RA	-	2106	2176	3UTR	3.6293	3.07044	4.95383	6.5588	24N,24P,36N,36P		|miR-N11-3p|miR-PN31-5p
AGAP000128-RA	-	2305	2370	3UTR	2.72198	0.1	3.42957	0.1	24N,36N		|miR-283-5p|miR-PN2-3p
AGAP000128-RA	-	1688	1748	CDS	0.1	2.59806	0.1	0.1	24P	|miR-277-3p	|miR-14-5p|miR-307|miR-87
AGAP000128-RA	-	884	973	CDS	0.1	3.07044	2.28638	0.1	24P,36N		|let-7-3p|miR-1|miR-34-3p|miR-N11-3p|miR-N7-3p|miR-PN27-3p|miR-PN31-5p
AGAP000128-RA	-	2212	2272	3UTR	0.1	0.1	0.1	4.68485	36P		|miR-1891-3p|miR-277-3p
AGAP000129-RA	-	3284	3344	CDS	1.36099	0.1	0.1	0.1	24N		|miR-278-5p|miR-92b-5p
AGAP000129-RA	-	299	364	5UTR	3.85614	2.12569	5.33489	7.49577	24N,24P,36N,36P	|bantam-5p|miR-2944a-5p|miR-2944b-5p	|miR-276-3p|miR-980-5p|miR-PN14-5p
AGAP000129-RA	-	4228	4296	3UTR	3.17564	0.1	2.66745	6.09031	24N,36N,36P		|let-7-3p|miR-317-5p|miR-7-5p|miR-N4-3p|miR-N8-3p
AGAP000129-RA	-	4384	4444	3UTR	0.1	1.8895	0.1	0.1	24P		|miR-278-3p|miR-988-5p|miR-PN16-5p
AGAP000129-RA	-	1011	1071	5UTR	0.1	0.1	0.1	3.2794	36P
AGAP000130-RA	-	1096	1156	CDS	1.81465	0.1	0.1	0.1	24N		|miR-263a-3p|miR-971-3p
AGAP000130-RA	-	1682	1742	CDS	0.1	0.1	2.28638	0.1	36N		|miR-7-5p|miR-993
AGAP000130-RA	-	1500	1560	CDS	0.1	0.1	0.1	5.15334	36P		|let-7-5p
AGAP000131-RA	-	572	636	CDS	1.58782	0.1	3.42957	0.1	24N,36N		|bantam-3p|miR-285-5p|miR-71-3p|miR-998-3p|miR-N8-3p|miR-PN22-3p
AGAP000131-RA	-	3695	3765	CDS	1.81465	1.65331	3.04851	4.21637	24N,24P,36N,36P	|miR-275-3p|miR-306	|miR-11-3p|miR-13b|miR-2-1-3p|miR-2-2-3p|miR-2944a-3p|miR-2944b-3p|miR-2b-3p|miR-308
AGAP000131-RA	-	170	234	5UTR	2.26832	2.12569	4.1917	4.21637	24N,24P,36N,36P		|miR-307|miR-71-3p
AGAP000131-RA	-	3843	3907	3UTR	2.04148	0.1	0.1	2.81091	24N,36P		|miR-PN9-3p
AGAP000131-RA	-	1073	1138	CDS	2.94881	0.1	3.81064	2.81091	24N,36N,36P		|miR-989-5p|miR-PN29-3p
AGAP000131-RA	-	321	381	CDS	0.1	0.1	2.66745	0.1	36N	|miR-279-5p|miR-N5-3p	|miR-1174-3p|miR-278-3p|miR-315|miR-7-5p|miR-PN16-5p|miR-PN34-3p
AGAP000132-RA	-	979	1058	3UTR	1.58782	0.1	0.1	2.34243	24N,36P		|miR-281-5p|miR-2944a-5p|miR-2944b-5p|miR-315|miR-981|miR-PN16-5p
AGAP000132-RA	-	1139	1215	3UTR	2.72198	4.25138	0.1	1.87394	24N,24P,36P		|miR-281-5p|miR-980-3p|miR-PN15-5p|miR-PN35-3p
AGAP000132-RA	-	769	829	3UTR	0.1	0.1	3.42957	0.1	36N	|miR-1890-3p	|miR-PN15-5p|miR-PN17-3p|miR-PN35-3p
AGAP000136-RA	-	9	70	5UTR	2.72198	2.12569	3.04851	0.1	24N,24P,36N
AGAP000136-RA	-	382	443	5UTR	1.36099	1.18094	0.1	0.1	24N,24P	|miR-PN25-3p
AGAP000136-RA	-	1648	1708	CDS	0.1	0.1	2.66745	0.1	36N		|bantam-5p|miR-993|miR-PN13-5p
AGAP000137-RA	-	2587	2688	3UTR	0.680495	2.83425	8.3834	10.7752	24N,24P,36N,36P	|miR-980-5p	|miR-10-5p|miR-1889-5p|miR-277-3p|miR-278-5p|miR-7-3p
AGAP000137-RA	-	3431	3504	3UTR	9.52692	1.8895	9.90766	15.9285	24N,24P,36N,36P		|miR-1889-5p|miR-283-5p|miR-33-5p
AGAP000138-RB	-	3001	3063	3UTR	3.6293	0.1	4.57276	8.43274	24N,36N,36P	|miR-980-5p	|miR-PN9-3p
AGAP000138-RB	-	2644	2709	3UTR	3.17564	2.83425	4.95383	8.43274	24N,24P,36N,36P		|miR-7-3p|miR-PN9-3p
AGAP000138-RB	-	2803	2868	3UTR	17.466	12.2818	28.9608	37.0104	24N,24P,36N,36P		|miR-9a-5p|miR-9b|miR-9c-5p
AGAP000138-RB	-	272	333	5UTR	0.1	1.8895	0.1	4.68485	24P,36P	|miR-PN18-5p	|bantam-5p|miR-279-5p|miR-285-5p|miR-92a|miR-92b-3p|miR-998-3p|miR-PN28-3p|miR-PN36-5p
AGAP000139-RA	-	1404	1466	CDS	2.72198	0.1	3.04851	5.15334	24N,36N,36P	|miR-PN31-5p	|miR-980-3p
AGAP000140-RA	-	2127	2193	3UTR	1.36099	0.1	3.04851	0.1	24N,36N	|miR-285-5p|miR-998-3p|miR-PN4-5p	|miR-375|miR-PN30-5p|miR-PN33-5p
AGAP000141-RA	-	178	303	5UTR	2.72198	0.1	2.66745	5.62183	24N,36N,36P		|miR-275-5p|miR-278-3p|miR-279-5p|miR-283-3p|miR-N11-3p|miR-PN14-5p|miR-PN30-5p|miR-PN4-5p
AGAP000141-RA	-	5689	5749	CDS	1.13416	0.1	0.1	0.1	24N		|miR-980-3p|miR-PN24-3p
AGAP000141-RA	-	832	909	CDS	2.26832	2.36188	6.47808	0.1	24N,24P,36N	|miR-34-5p|miR-PN6-3p	|miR-1175-5p|miR-PN34-3p
AGAP000141-RA	-	3338	3405	CDS	2.26832	2.36188	2.66745	3.74788	24N,24P,36N,36P		|miR-PN37-3p
AGAP000141-RA	-	4469	4529	CDS	1.81465	0.1	0.1	0.1	24N		|miR-34-3p|miR-989-5p
AGAP000141-RA	-	1945	2013	CDS	1.81465	1.41713	3.42957	0.1	24N,24P,36N		|miR-N7-3p
AGAP000141-RA	-	7157	7254	3UTR	2.72198	1.65331	3.81064	6.5588	24N,24P,36N,36P		|miR-1891-3p|miR-989-3p
AGAP000141-RA	-	3631	3700	CDS	8.6196	3.30663	8.00234	15.9285	24N,24P,36N,36P		|miR-N1-3p
AGAP000141-RA	-	3431	3516	CDS	2.72198	4.01519	5.71596	9.36971	24N,24P,36N,36P
AGAP000141-RA	-	7033	7093	3UTR	0.1	1.18094	0.1	0.1	24P	|miR-275-5p|miR-N8-3p	|miR-277-3p|miR-277-5p|miR-N4-3p
AGAP000141-RA	-	4050	4110	CDS	0.1	0.1	2.28638	0.1	36N		|miR-N9-3p
AGAP000141-RA	-	2590	2650	CDS	0.1	0.1	3.04851	0.1	36N	|miR-PN37-3p	|miR-PN24-3p
AGAP000141-RA	-	5015	5075	CDS	0.1	0.1	1.52425	0.1	36N	|miR-N11-3p
AGAP000141-RA	-	2308	2368	CDS	0.1	0.1	0.1	4.21637	36P	|miR-PN37-3p	|miR-N4-3p|miR-PN34-3p
AGAP000142-RA	-	421	481	CDS	2.04148	0.1	0.1	0.1	24N		|miR-263b
AGAP000142-RA	-	3952	4047	3UTR	7.71227	3.30663	14.0994	15.9285	24N,24P,36N,36P		|miR-11-3p|miR-13b|miR-2-1-3p|miR-2-2-3p|miR-263a-3p|miR-2944a-3p|miR-2944b-3p|miR-2b-3p|miR-308|miR-375
AGAP000142-RA	-	4960	5046	3UTR	0.1	0.1	3.81064	5.15334	36N,36P		|miR-2765-5p|miR-8-3p
AGAP000143-RA	-	2399	2459	CDS	2.04148	0.1	0.1	0.1	24N		|miR-309
AGAP000143-RA	-	4504	4618	3UTR	5.67079	11.5732	18.2911	21.0818	24N,24P,36N,36P	|miR-981	|miR-305-5p
AGAP000143-RA	-	4195	4261	3UTR	2.26832	1.8895	3.04851	5.62183	24N,24P,36N,36P		|miR-219|miR-2940-5p|miR-980-5p
AGAP000143-RA	-	4330	4393	3UTR	12.9294	7.32181	18.2911	26.7037	24N,24P,36N,36P		|miR-7-5p|miR-980-3p
AGAP000143-RA	-	4020	4083	3UTR	7.71227	2.36188	6.47808	9.83819	24N,24P,36N,36P		|miR-276-5p|miR-317-3p|miR-PN9-3p
AGAP000143-RA	-	3747	3814	3UTR	2.72198	1.8895	4.95383	7.49577	24N,24P,36N,36P		|miR-137-5p|miR-283-3p|miR-34-5p|miR-PN13-5p
AGAP000143-RA	-	3844	3906	3UTR	4.76346	2.83425	8.76447	11.2437	24N,24P,36N,36P		|miR-263a-3p|miR-N14-5p
AGAP000143-RA	-	964	1024	CDS	1.13416	0.1	0.1	0.1	24N	|miR-10-3p	|miR-1889-5p|miR-993|miR-PN18-5p
AGAP000145-RA	-	3182	3291	3UTR	0.453663	6.14088	20.1964	22.4873	24N,24P,36N,36P		|miR-10-3p|miR-137-5p|miR-34-5p|miR-PN11-5p|miR-PN22-3p|miR-PN29-3p|miR-PN35-3p|miR-iab-4
AGAP000145-RA	-	1024	1161	5UTR	6.35128	2.83425	8.3834	0.1	24N,24P,36N		|miR-184-5p|miR-1891-3p|miR-278-3p
AGAP000145-RA	-	4004	4089	3UTR	1.81465	16.0608	28.1987	40.2897	24N,24P,36N,36P		|miR-7-3p|miR-971-3p
AGAP000145-RA	-	3860	3980	3UTR	4.53663	0.1	3.04851	8.43274	24N,36N,36P		|miR-263a-3p|miR-34-3p|miR-375|miR-989-5p|miR-PN28-3p|miR-PN36-5p
AGAP000145-RA	-	2590	2690	3UTR	2.94881	4.72375	4.95383	0.1	24N,24P,36N		|miR-980-3p|miR-N14-5p
AGAP000145-RA	-	3342	3431	3UTR	2.94881	2.36188	0.1	0.1	24N,24P		|miR-282|miR-283-3p|miR-989-3p|miR-PN17-3p|miR-PN27-3p|miR-PN4-5p
AGAP000145-RA	-	1432	1524	CDS	3.6293	4.72375	0.1	0.1	24N,24P	|miR-1000|miR-281-5p	|miR-11-3p|miR-13b|miR-2-1-3p|miR-2-2-3p|miR-219|miR-277-5p|miR-285-5p|miR-2944a-3p|miR-2944b-3p|miR-2b-3p|miR-307|miR-308|miR-315|miR-998-3p|miR-PN16-5p|miR-PN2-3p|miR-PN25-3p
AGAP000145-RA	-	3590	3650	3UTR	4.08297	0.1	0.1	0.1	24N		|miR-927-3p
AGAP000145-RA	-	2987	3080	3UTR	7.48544	4.25138	8.00234	13.5861	24N,24P,36N,36P		|miR-1890-3p|miR-N11-3p
AGAP000145-RA	-	1804	1882	3UTR	2.94881	0.1	5.71596	0.1	24N,36N		|miR-137-3p|miR-307|miR-8-3p|miR-989-3p
AGAP000145-RA	-	413	473	5UTR	3.17564	0.1	0.1	0.1	24N		|miR-12-3p|miR-33-3p|miR-N12-5p|miR-PN3-3p|miR-PN34-3p|miR-PN7-3p
AGAP000145-RA	-	1159	1250	CDS	12.9294	20.0759	5.71596	13.5861	24N,24P,36N,36P		|miR-1175-5p|miR-14-3p|miR-278-3p|miR-932-5p|miR-N7-3p|miR-PN24-3p|miR-PN6-3p
AGAP000145-RA	-	1615	1675	3UTR	0.1	3.07044	0.1	0.1	24P		|miR-2940-5p|miR-N14-5p|miR-PN17-3p
AGAP000145-RA	-	1883	1943	3UTR	0.1	6.14088	0.1	0.1	24P		|miR-137-5p|miR-33-5p|miR-989-3p|miR-PN14-5p|miR-iab-4
AGAP000145-RA	-	2375	2435	3UTR	0.1	0.1	6.85915	0.1	36N		|miR-184-5p|miR-981|miR-N1-3p|miR-PN24-3p|miR-PN31-5p|miR-PN9-3p
AGAP000145-RA	-	2813	2873	3UTR	0.1	0.1	4.95383	0.1	36N	|miR-988-5p	|miR-315|miR-971-3p
AGAP000146-RA	-	1071	1141	5UTR	5.21713	3.07044	6.85915	12.6491	24N,24P,36N,36P	|miR-79-5p|miR-988-5p	|miR-2945-5p|miR-989-3p|miR-9a-5p|miR-9b|miR-9c-5p
AGAP000146-RA	-	4063	4142	CDS	2.04148	4.25138	0.1	0.1	24N,24P	|miR-PN6-3p	|miR-980-3p|miR-989-3p
AGAP000146-RA	-	5992	6086	3UTR	1.81465	0.1	2.28638	2.81091	24N,36N,36P	|miR-275-5p	|let-7-3p|miR-281-5p|miR-305-5p|miR-927-3p|miR-970|miR-9a-3p|miR-N11-3p|miR-N5-3p
AGAP000146-RA	-	5632	5732	3UTR	2.26832	0.1	6.09702	5.15334	24N,36N,36P		|miR-2-1-5p|miR-2b-5p|miR-989-3p|miR-PN16-5p
AGAP000146-RA	-	3381	3441	CDS	2.04148	0.1	0.1	0.1	24N	|bantam-3p|miR-PN15-5p	|miR-137-3p
AGAP000146-RA	-	1221	1281	5UTR	2.94881	0.1	0.1	0.1	24N		|miR-11-3p|miR-13b|miR-2-1-3p|miR-2-2-3p|miR-2944a-3p|miR-2944b-3p|miR-2b-3p|miR-307|miR-308|miR-317-3p
AGAP000146-RA	-	378	444	5UTR	3.17564	2.12569	5.33489	5.15334	24N,24P,36N,36P		|miR-184-3p|miR-71-3p|miR-PN3-3p
AGAP000146-RA	-	4618	4678	CDS	0.1	2.59806	0.1	0.1	24P	|miR-PN6-3p	|miR-989-3p
AGAP000146-RA	-	5734	5794	3UTR	0.1	1.65331	0.1	0.1	24P		|miR-317-3p
AGAP000146-RA	-	6183	6243	3UTR	0.1	0.1	1.90532	0.1	36N	|miR-1	|miR-286b-5p|miR-305-3p|miR-PN34-3p
AGAP000146-RA	-	1325	1385	5UTR	0.1	0.1	1.90532	0.1	36N	|miR-315|miR-999-3p	|miR-2945-5p|miR-988-5p|miR-9a-5p|miR-9b|miR-9c-5p|miR-PN17-3p|miR-PN26-5p|miR-PN9-3p
AGAP000146-RA	-	3534	3594	CDS	0.1	0.1	1.90532	0.1	36N		|miR-285-5p|miR-998-3p|miR-PN24-3p
AGAP000146-RA	-	5340	5400	CDS	0.1	0.1	0.1	2.81091	36P		|miR-278-3p
AGAP000146-RA	-	5807	5867	3UTR	0.1	0.1	0.1	1.87394	36P		|miR-PN22-3p
AGAP000146-RA	-	2533	2593	CDS	0.1	0.1	0.1	3.2794	36P	|miR-9a-5p|miR-9b|miR-9c-5p	|miR-137-3p|miR-276-5p|miR-79-5p|miR-8-5p|miR-989-5p|miR-PN20-5p
AGAP000147-RA	-	2865	2925	3UTR	2.72198	0.1	0.1	0.1	24N	|miR-PN24-3p
AGAP000147-RA	-	2783	2845	3UTR	41.0565	33.3024	69.3536	90.4177	24N,24P,36N,36P		|miR-71-3p|miR-PN35-3p
AGAP000147-RA	-	2952	3036	3UTR	5.44396	3.54281	2.66745	0.1	24N,24P,36N		|miR-2765-5p|miR-988-3p|miR-PN16-5p
AGAP000149-RA	-	3681	3741	3UTR	3.6293	0.1	0.1	0.1	24N	|miR-PN31-5p
AGAP000149-RA	-	3608	3671	3UTR	3.6293	0.1	0.1	7.02728	24N,36P		|let-7-3p|miR-10-3p|miR-2940-3p|miR-8-3p|miR-932-5p
AGAP000149-RA	-	3461	3563	3UTR	11.7952	8.73894	14.0994	25.2982	24N,24P,36N,36P		|let-7-3p|miR-315|miR-PN19-5p
AGAP000149-RA	-	4515	4589	3UTR	3.6293	0.1	3.81064	0.1	24N,36N		|miR-31-3p|miR-79-3p|miR-988-5p|miR-PN9-3p
AGAP000149-RA	-	3235	3297	3UTR	10.6611	7.32181	12.5751	22.9558	24N,24P,36N,36P	|miR-137-3p|miR-315	|miR-283-5p|miR-8-3p|miR-965-5p|miR-980-5p
AGAP000149-RA	-	3347	3413	3UTR	18.3734	8.50275	27.8177	36.5419	24N,24P,36N,36P
AGAP000149-RA	-	3910	3975	3UTR	5.89762	4.48756	9.90766	13.1176	24N,24P,36N,36P	|miR-971-3p	|miR-137-3p|miR-190|miR-210|miR-283-5p|miR-7-3p|miR-988-5p|miR-PN6-3p
AGAP000149-RA	-	3824	3895	3UTR	2.04148	0.1	4.1917	0.1	24N,36N	|miR-988-5p	|miR-8-5p
AGAP000149-RA	-	3165	3228	3UTR	9.52692	6.37706	11.4319	19.2079	24N,24P,36N,36P		|miR-87|miR-965-5p
AGAP000149-RA	-	57	117	5UTR	0.1	2.59806	0.1	0.1	24P
AGAP000149-RA	-	4029	4089	3UTR	0.1	0.1	0.1	5.62183	36P	|miR-988-5p	|miR-375
AGAP000150-RA	-	465	613	3UTR	17.6929	8.50275	8.3834	30.92	24N,24P,36N,36P		|miR-137-3p|miR-2-1-5p|miR-375|miR-970
AGAP000150-RA	-	266	326	CDS	0.1	0.94475	0.1	0.1	24P		|miR-92a|miR-92b-3p
AGAP000151-RA	IRSP5	449	566	3UTR	5.67079	7.558	0.1	4.21637	24N,24P,36P	|miR-124	|miR-1175-3p|miR-137-3p|miR-1890-3p|miR-285-5p|miR-7-3p|miR-998-3p|miR-999-3p|miR-N12-5p
AGAP000151-RA	IRSP5	154	249	CDS	4.76346	6.37706	3.04851	5.15334	24N,24P,36N,36P	|miR-10-5p|miR-34-5p	|miR-1175-5p|miR-79-5p|miR-981|miR-PN9-3p
AGAP000151-RA	IRSP5	351	446	3UTR	7.03178	3.30663	4.95383	4.68485	24N,24P,36N,36P	|miR-PN31-5p	|miR-11-5p|miR-2-1-5p|miR-263a-3p|miR-375|miR-993|miR-PN9-3p
AGAP000153-RA	-	85	145	5UTR	2.26832	0.1	0.1	0.1	24N	|miR-281-3p	|miR-N4-3p
AGAP000153-RA	-	6803	6872	3UTR	13.8367	7.32181	20.5774	22.9558	24N,24P,36N,36P
AGAP000153-RA	-	3414	3474	CDS	2.04148	0.1	0.1	0.1	24N		|bantam-5p
AGAP000153-RA	-	7637	7705	3UTR	2.72198	3.30663	3.81064	5.15334	24N,24P,36N,36P		|miR-10-3p|miR-1889-5p
AGAP000153-RA	-	4780	4840	CDS	0.1	2.12569	0.1	0.1	24P		|miR-285-5p|miR-998-3p|miR-PN25-3p
AGAP000153-RA	-	7496	7556	3UTR	0.1	0.1	3.42957	0.1	36N		|miR-957
AGAP000154-RA	-	2109	2171	3UTR	4.53663	2.83425	10.2887	11.7121	24N,24P,36N,36P	|miR-125-3p	|miR-33-5p|miR-927-3p|miR-N13-3p|miR-PN21-3p
AGAP000154-RA	-	1994	2106	3UTR	4.53663	0.1	6.09702	3.2794	24N,36N,36P		|miR-2-1-5p|miR-929|miR-970
AGAP000155-RA	-	195	267	5UTR	0.1	1.8895	2.66745	0.1	24P,36N	|miR-12-3p|miR-33-3p|miR-79-5p|miR-PN27-3p|miR-PN7-3p	|miR-92b-5p|miR-9a-5p|miR-9b|miR-9c-5p|miR-N14-5p|miR-N7-3p|miR-PN17-3p|miR-PN9-3p
AGAP000156-RA	-	2615	2688	3UTR	6.35128	6.14088	12.194	14.523	24N,24P,36N,36P
AGAP000156-RA	-	1917	2084	3UTR	27.6734	21.2569	42.2981	1.87394	24N,24P,36N,36P	|miR-988-5p	|miR-275-5p|miR-282|miR-2940-5p|miR-315|miR-980-5p
AGAP000156-RA	-	1632	1700	3UTR	10.2074	4.72375	14.4804	16.8655	24N,24P,36N,36P		|miR-12-5p|miR-137-3p|miR-1889-3p|miR-279-3p|miR-286|miR-286b-3p|miR-2945-3p|miR-996
AGAP000156-RA	-	2698	2758	3UTR	3.6293	0.1	0.1	0.1	24N	|miR-14-3p|miR-33-5p
AGAP000156-RA	-	2525	2585	3UTR	0.1	0.1	0.1	7.49577	36P		|miR-1175-3p|miR-263a-3p|miR-375|miR-PN12-3p
AGAP000158-RA	-	2700	2769	3UTR	4.99029	6.37706	8.3834	10.3067	24N,24P,36N,36P		|bantam-5p|miR-11-3p|miR-13b|miR-2-1-3p|miR-2-2-3p|miR-2944a-3p|miR-2944b-3p|miR-2b-3p|miR-308|miR-989-3p|miR-PN16-5p|miR-PN23-3p
AGAP000158-RA	-	613	683	5UTR	5.67079	3.779	9.14553	11.7121	24N,24P,36N,36P		|miR-210|miR-279-5p|miR-957|miR-PN25-3p
AGAP000158-RA	-	2882	2951	3UTR	5.44396	2.36188	0.1	6.09031	24N,24P,36P	|miR-988-5p	|miR-124|miR-137-5p|miR-263a-3p|miR-375|miR-927-5p|miR-980-5p|miR-N2-5p|miR-PN1-5p|miR-PN9-3p
AGAP000158-RA	-	2217	2278	3UTR	22.4563	15.116	30.4851	47.7855	24N,24P,36N,36P		|miR-957|miR-980-3p|miR-9c-3p|miR-PN23-3p
AGAP000158-RA	-	2301	2361	3UTR	1.58782	0.1	0.1	0.1	24N		|miR-219|miR-8-3p|miR-999-3p|miR-N11-3p|miR-PN31-5p|miR-PN34-3p
AGAP000158-RA	-	2048	2108	CDS	1.81465	0.1	0.1	0.1	24N	|miR-PN34-3p|miR-PN6-3p	|miR-980-3p|miR-989-5p
AGAP000159-RA	-	3728	3825	3UTR	2.49515	4.72375	5.33489	5.15334	24N,24P,36N,36P		|miR-137-5p|miR-1889-3p|miR-277-3p|miR-92b-5p
AGAP000159-RA	-	3066	3126	3UTR	2.94881	0.1	0.1	0.1	24N	|miR-184-3p|miR-9c-3p	|miR-281-5p|miR-79-3p|miR-981|miR-9a-3p
AGAP000159-RA	-	467	527	5UTR	2.26832	0.1	0.1	0.1	24N	|miR-981|miR-N10-5p
AGAP000159-RA	-	3339	3413	3UTR	3.6293	2.83425	5.33489	5.15334	24N,24P,36N,36P		|bantam-5p|miR-1889-5p|miR-988-3p
AGAP000159-RA	-	3519	3585	3UTR	8.84643	6.14088	12.194	9.36971	24N,24P,36N,36P		|miR-2b-5p
AGAP000159-RA	-	3428	3488	3UTR	2.49515	0.1	0.1	0.1	24N	|miR-317-5p	|miR-133|miR-277-5p
AGAP000159-RA	-	3158	3270	3UTR	1.81465	5.90469	7.24021	4.68485	24N,24P,36N,36P	|miR-929|miR-N5-3p	|miR-1|miR-263a-5p|miR-278-3p|miR-2944a-5p|miR-2944b-5p|miR-34-5p|miR-PN13-5p|miR-PN16-5p
AGAP000159-RA	-	608	668	CDS	0.1	2.12569	0.1	0.1	24P		|miR-137-5p|miR-263a-5p|miR-N4-3p
AGAP000159-RA	-	357	417	5UTR	0.1	1.18094	0.1	0.1	24P		|miR-124
AGAP000159-RA	-	3886	3994	3UTR	0.1	2.83425	3.81064	10.7752	24P,36N,36P		|miR-184-5p|miR-988-5p|miR-N13-3p|miR-PN21-3p|miR-PN9-3p
AGAP000159-RA	-	295	355	5UTR	0.1	0.1	0.1	4.21637	36P		|miR-124|miR-305-3p|miR-317-3p|miR-PN35-3p
AGAP000161-RA	-	949	1009	CDS	1.81465	0.1	0.1	0.1	24N	|miR-125-3p	|miR-315|miR-PN28-3p|miR-PN36-5p|miR-PN8-3p
AGAP000161-RA	-	3342	3463	3UTR	4.99029	0.1	6.09702	4.68485	24N,36N,36P		|miR-1891-5p|miR-PN15-5p
AGAP000161-RA	-	2995	3058	CDS	12.0221	6.84944	15.6236	21.0818	24N,24P,36N,36P		|miR-137-3p|miR-989-5p
AGAP000161-RA	-	3339	3400	3UTR	3.40247	0.1	6.09702	0.1	24N,36N		|miR-1891-5p|miR-PN15-5p
AGAP000161-RA	-	3201	3261	CDS	0.1	1.8895	0.1	0.1	24P	|miR-PN6-3p	|miR-7-5p|miR-989-3p|miR-PN3-3p
AGAP000162-RA	-	2360	2426	3UTR	2.26832	0.1	2.28638	4.68485	24N,36N,36P		|miR-N12-5p|miR-PN10-5p|miR-PN27-3p|miR-PN28-3p|miR-PN36-5p
AGAP000162-RA	-	1657	1717	CDS	1.81465	0.1	0.1	0.1	24N	|miR-34-5p|miR-988-5p	|miR-137-5p|miR-965|miR-965-3p|miR-989-3p|miR-N13-3p|miR-PN21-3p
AGAP000162-RA	-	2185	2246	3UTR	0.1	0.1	4.1917	2.81091	36N,36P		|bantam-5p|miR-N14-5p
AGAP000165-RA	-	1137	1205	3UTR	4.53663	1.41713	8.3834	7.49577	24N,24P,36N,36P		|miR-263b|miR-275-5p|miR-281-5p
AGAP000165-RA	-	455	515	CDS	0.1	1.8895	0.1	0.1	24P	|miR-1891-3p	|miR-1|miR-1174-3p|miR-263a-3p|miR-286b-5p
AGAP000166-RA	-	1536	1600	3UTR	2.94881	0.1	3.04851	2.81091	24N,36N,36P		|miR-1174-5p|miR-184-3p|miR-210
AGAP000166-RA	-	2096	2156	3UTR	0.1	0.1	0.1	2.81091	36P	|miR-92a|miR-92b-3p	|miR-184-3p|miR-278-5p|miR-307|miR-N14-5p|miR-N9-3p
AGAP000167-RA	-	2131	2218	3UTR	6.35128	11.1008	0.1	5.15334	24N,24P,36P		|miR-11-3p|miR-13b|miR-2-1-3p|miR-2-2-3p|miR-275-5p|miR-2944a-3p|miR-2944b-3p|miR-2b-3p|miR-308|miR-929|miR-PN31-5p
AGAP000167-RA	-	802	862	5UTR	3.85614	0.1	0.1	0.1	24N	|miR-PN6-3p	|miR-375|miR-980-3p
AGAP000167-RA	-	2363	2438	3UTR	9.52692	10.1561	0.1	7.02728	24N,24P,36P	|miR-317-3p|miR-9a-3p|miR-9c-3p	|miR-7-3p|miR-79-3p|miR-N4-3p|miR-N8-3p|miR-PN2-3p
AGAP000167-RA	-	2440	2506	3UTR	13.6099	12.0456	24.3881	37.9473	24N,24P,36N,36P		|let-7-3p|let-7-5p|miR-275-3p|miR-306|miR-iab-4
AGAP000167-RA	-	2759	2875	3UTR	3.85614	4.48756	9.14553	9.83819	24N,24P,36N,36P		|miR-125-3p|miR-1889-5p|miR-263a-3p|miR-375|miR-988-3p|miR-PN31-5p
AGAP000167-RA	-	1857	1979	3UTR	4.99029	27.6339	15.2425	63.714	24N,24P,36N,36P	|miR-988-5p	|miR-932-5p|miR-PN9-3p
AGAP000167-RA	-	1558	1675	CDS	3.85614	6.14088	0.1	0.1	24N,24P	|miR-1891-3p|miR-275-3p|miR-306	|miR-279-5p|miR-309|miR-980-3p|miR-981|miR-989-5p|miR-PN17-3p|miR-PN37-3p
AGAP000167-RA	-	2009	2118	3UTR	2.49515	16.2969	25.9123	22.9558	24N,24P,36N,36P	|miR-277-3p	|miR-2940-3p|miR-33-5p|miR-988-5p|miR-N13-3p|miR-PN21-3p|miR-PN5-5p
AGAP000167-RA	-	2653	2715	3UTR	3.85614	0.1	5.33489	0.1	24N,36N		|miR-1000|miR-315
AGAP000167-RA	-	1798	1917	CDS	6.12445	7.558	3.81064	0.1	24N,24P,36N		|miR-14-3p|miR-PN9-3p
AGAP000167-RA	-	662	739	5UTR	4.53663	3.30663	0.1	4.68485	24N,24P,36P	|miR-957	|miR-133|miR-278-3p|miR-2b-5p|miR-PN29-3p
AGAP000167-RA	-	541	601	5UTR	0.1	0.1	3.81064	0.1	36N		|miR-14-5p
AGAP000167-RA	-	2277	2337	3UTR	0.1	0.1	0.1	4.68485	36P		|miR-278-3p|miR-929|miR-965-5p|miR-PN11-5p
AGAP000168-RA	-	3592	3654	3UTR	1.81465	0.1	3.04851	2.81091	24N,36N,36P		|miR-N14-5p|miR-PN9-3p
AGAP000168-RA	-	448	509	5UTR	2.72198	0.1	2.66745	0.1	24N,36N	|miR-1000	|miR-219|miR-307
AGAP000168-RA	-	3431	3538	3UTR	1.36099	11.8094	20.9585	26.7037	24N,24P,36N,36P	|miR-277-3p|miR-2940-5p	|miR-100-3p|miR-11-5p|miR-278-3p|miR-N3-3p|miR-N6-3p
AGAP000168-RA	-	1882	1942	CDS	0.1	0.1	2.66745	0.1	36N		|miR-2796-3p|miR-34-3p
AGAP000169-RA	-	686	750	CDS	4.53663	1.41713	5.33489	8.43274	24N,24P,36N,36P
AGAP000169-RA	-	3974	4042	CDS	0.1	3.07044	2.28638	0.1	24P,36N		|miR-993|miR-PN37-3p
AGAP000169-RA	-	4412	4472	3UTR	0.1	1.41713	0.1	0.1	24P	|miR-970|miR-PN13-5p	|miR-219|miR-263b|miR-305-5p|miR-79-5p|miR-PN8-3p
AGAP000169-RA	-	4611	4674	3UTR	0.1	0.1	3.04851	3.2794	36N,36P	|miR-305-5p|miR-79-3p|miR-9a-3p	|let-7-3p|miR-12-3p|miR-12-5p|miR-1889-3p|miR-31-3p|miR-33-3p|miR-9c-3p|miR-PN7-3p|miR-PN9-3p
AGAP000169-RA	-	4291	4351	3UTR	0.1	0.1	0.1	4.21637	36P	|miR-277-3p|miR-7-3p|miR-PN11-5p	|miR-283-5p|miR-980-5p
AGAP000169-RA	-	2112	2172	CDS	0.1	0.1	0.1	4.21637	36P
AGAP000170-RA	-	938	1003	3UTR	6.80495	5.6685	11.813	20.1449	24N,24P,36N,36P		|miR-278-3p|miR-283-5p|miR-PN33-5p
AGAP000170-RA	-	152	218	5UTR	5.89762	3.779	7.62127	9.36971	24N,24P,36N,36P	|miR-PN23-3p	|miR-133|miR-79-3p|miR-9a-3p|miR-9c-3p|miR-PN25-3p|miR-PN31-5p
AGAP000170-RA	-	870	936	3UTR	2.72198	0.1	0.1	11.2437	24N,36P	|miR-957	|miR-100-3p|miR-11-5p|miR-278-5p|miR-71-3p|miR-PN35-3p
AGAP000171-RA	-	4719	4781	CDS	4.3098	1.41713	6.09702	6.09031	24N,24P,36N,36P		|miR-278-3p|miR-PN25-3p
AGAP000171-RA	-	1118	1178	CDS	1.81465	0.1	0.1	0.1	24N		|miR-87|miR-981
AGAP000171-RA	-	2763	2873	CDS	0.1	2.59806	1.90532	0.1	24P,36N	|miR-PN23-3p	|miR-10-5p|miR-8-3p|miR-N1-3p
AGAP000171-RA	-	793	853	CDS	0.1	2.12569	0.1	0.1	24P	|bantam-5p|miR-8-3p	|miR-263a-3p|miR-375|miR-988-5p
AGAP000171-RA	-	3739	3799	CDS	0.1	0.1	0.1	2.34243	36P		|miR-11-3p|miR-13b|miR-2-1-3p|miR-2-2-3p|miR-2944a-3p|miR-2944b-3p|miR-2b-3p|miR-308|miR-309|miR-N1-3p
AGAP000171-RA	-	2180	2240	CDS	0.1	0.1	0.1	7.96425	36P	|miR-1891-3p|miR-305-5p	|miR-12-3p|miR-33-3p|miR-34-3p|miR-375|miR-N3-3p|miR-PN25-3p|miR-PN7-3p
AGAP000172-RA	-	708	772	CDS	2.04148	0.1	0.1	2.34243	24N,36P		|miR-92b-5p|miR-N5-3p|miR-PN6-3p
AGAP000172-RA	-	206	266	5UTR	1.58782	0.1	0.1	0.1	24N	|miR-276-3p	|miR-277-3p|miR-2944a-5p|miR-2944b-5p|miR-980-3p|miR-PN37-3p
AGAP000173-RA	-	496	578	CDS	1.36099	1.41713	0.1	0.1	24N,24P	|miR-277-3p|miR-PN24-3p	|miR-2-1-5p|miR-2b-5p|miR-PN17-3p|miR-PN3-3p|miR-PN34-3p
AGAP000173-RA	-	1443	1506	3UTR	5.44396	2.36188	8.00234	12.1806	24N,24P,36N,36P	|miR-1890-5p	|miR-980-5p|miR-PN9-3p
AGAP000173-RA	-	1144	1204	CDS	0.1	3.779	0.1	0.1	24P	|miR-184-5p	|miR-275-5p|miR-8-5p|miR-N1-3p|miR-PN20-5p|miR-PN28-3p|miR-PN36-5p
AGAP000173-RA	-	159	225	5UTR	0.1	3.30663	3.42957	4.68485	24P,36N,36P
AGAP000175-RA	-	325	431	5UTR	1.13416	1.18094	3.42957	2.81091	24N,24P,36N,36P	|miR-277-5p|miR-279-5p	|miR-278-3p|miR-N9-3p|miR-PN15-5p|miR-PN23-3p
AGAP000175-RA	-	94	164	5UTR	2.94881	0.1	4.57276	4.68485	24N,36N,36P		|miR-375|miR-92b-5p|miR-N11-3p|miR-PN11-5p
AGAP000175-RA	-	762	822	CDS	0.1	0.1	0.1	2.81091	36P	|miR-279-5p|miR-971-3p	|miR-PN14-5p|miR-PN17-3p|miR-PN6-3p
AGAP000178-RA	-	4110	4170	CDS	0.1	1.41713	0.1	0.1	24P	|miR-305-5p	|miR-34-3p|miR-71-3p|miR-9c-3p
AGAP000178-RA	-	253	313	CDS	0.1	1.8895	0.1	0.1	24P		|bantam-3p|miR-184-5p|miR-252-5p
AGAP000178-RA	-	80	140	5UTR	0.1	0.1	2.66745	0.1	36N		|miR-12-3p|miR-305-5p|miR-33-3p|miR-9a-5p|miR-9b|miR-9c-5p|miR-PN32-5p|miR-PN7-3p
AGAP000178-RA	-	2363	2423	CDS	0.1	0.1	2.28638	0.1	36N		|miR-285-5p|miR-2945-5p|miR-998-3p
AGAP000179-RA	-	997	1057	5UTR	4.3098	2.59806	7.62127	10.3067	24N,24P,36N,36P	|miR-9a-5p|miR-9b|miR-9c-5p	|bantam-5p|miR-14-5p|miR-79-5p|miR-PN9-3p
AGAP000179-RA	-	3237	3384	CDS	32.2101	0.472375	47.633	61.3716	24N,24P,36N,36P	|miR-PN13-5p	|miR-282|miR-2944a-5p|miR-2944b-5p|miR-317-3p|miR-993
AGAP000179-RA	-	1604	1671	CDS	7.03178	6.61325	11.4319	16.397	24N,24P,36N,36P		|miR-1175-5p|miR-137-3p|miR-317-5p
AGAP000179-RA	-	139	205	5UTR	6.57811	2.36188	9.14553	10.3067	24N,24P,36N,36P		|miR-278-3p|miR-281-5p|miR-2944a-5p|miR-2944b-5p|miR-71-3p|miR-PN35-3p
AGAP000179-RC	-	469	531	5UTR	3.40247	0.1	4.1917	10.3067	24N,36N,36P		|let-7-3p|miR-1891-5p|miR-219|miR-PN12-3p|miR-iab-4
AGAP000179-RC	-	703	774	5UTR	4.99029	4.48756	9.90766	4.68485	24N,24P,36N,36P	|miR-PN31-5p	|miR-281-5p|miR-31-5p|miR-71-3p|miR-PN35-3p
AGAP000179-RC	-	264	324	5UTR	0.1	0.1	3.42957	0.1	36N		|miR-278-3p|miR-281-5p|miR-2944a-5p|miR-2944b-5p|miR-71-3p|miR-PN35-3p
AGAP000180-RA	-	1817	1877	3UTR	2.26832	0.1	0.1	0.1	24N		|miR-N12-5p
AGAP000180-RA	-	459	521	5UTR	3.17564	0.1	7.24021	0.1	24N,36N	|miR-281-5p|miR-PN35-3p	|miR-71-3p|miR-iab-4
AGAP000180-RA	-	1262	1337	CDS	0.1	2.59806	6.47808	0.1	24P,36N		|miR-275-3p|miR-306|miR-993|miR-PN34-3p
AGAP000180-RA	-	714	774	CDS	0.1	0.1	6.09702	0.1	36N		|bantam-3p|miR-317-3p|miR-PN2-3p|miR-PN31-5p
AGAP000181-RA	-	2286	2346	3UTR	0.1	1.41713	0.1	0.1	24P	|miR-9c-3p|miR-PN35-3p	|miR-10-3p|miR-137-3p|miR-263a-5p|miR-79-3p|miR-9a-3p|miR-PN15-5p
AGAP000181-RA	-	1939	1999	3UTR	0.1	2.12569	0.1	0.1	24P		|miR-124|miR-1890-3p|miR-2796-3p|miR-71-3p|miR-79-5p
AGAP000181-RA	-	2512	2596	3UTR	0.1	0.708563	0.1	4.68485	24P,36P	|miR-PN27-3p	|miR-263a-3p|miR-375|miR-PN9-3p
AGAP000181-RA	-	2154	2214	3UTR	0.1	0.1	0.1	9.83819	36P	|miR-932-5p	|miR-184-5p|miR-1890-3p|miR-263a-3p
AGAP000182-RA	-	2052	2112	3UTR	4.08297	0.1	4.95383	0.1	24N,36N		|miR-100-3p|miR-11-5p|miR-965-5p
AGAP000182-RA	-	1665	1728	3UTR	2.72198	0.1	3.81064	0.1	24N,36N	|miR-932-5p	|miR-1889-5p|miR-315|miR-7-3p|miR-71-3p|miR-N8-3p|miR-PN22-3p
AGAP000182-RA	-	165	231	5UTR	0.1	2.83425	0.1	3.2794	24P,36P	|miR-278-3p	|miR-PN31-5p|miR-PN32-5p
AGAP000183-RA	-	720	818	3UTR	5.21713	0.1	4.95383	8.43274	24N,36N,36P		|miR-1889-5p|miR-263a-3p|miR-283-5p|miR-375|miR-7-3p|miR-92a|miR-92b-3p|miR-PN9-3p
AGAP000183-RA	-	142	207	5UTR	8.6196	4.72375	10.6698	13.1176	24N,24P,36N,36P		|miR-71-3p|miR-989-3p|miR-PN10-5p
AGAP000183-RA	-	1044	1108	3UTR	3.17564	2.36188	4.1917	5.62183	24N,24P,36N,36P	|miR-100-3p	|miR-11-5p|miR-999-3p|miR-PN24-3p
AGAP000183-RA	-	646	708	CDS	0.1	0.1	3.81064	4.68485	36N,36P	|miR-100-5p	|miR-277-3p
AGAP000184-RA	-	326	386	5UTR	1.58782	0.1	0.1	0.1	24N	|miR-11-3p|miR-13b|miR-2-1-3p|miR-2-2-3p|miR-2944a-3p|miR-2944b-3p|miR-2b-3p|miR-308	|let-7-3p|miR-12-5p|miR-317-3p|miR-PN22-3p
AGAP000184-RA	-	2887	2947	3UTR	2.26832	0.1	0.1	0.1	24N	|miR-375|miR-N11-3p	|miR-988-5p
AGAP000184-RA	-	3029	3089	3UTR	1.58782	0.1	0.1	0.1	24N		|miR-1175-3p|miR-N7-3p|miR-PN9-3p
AGAP000184-RB	-	4030	4091	3UTR	6.57811	5.6685	10.6698	12.6491	24N,24P,36N,36P		|miR-375|miR-980-5p
AGAP000184-RB	-	3768	3836	3UTR	11.1147	7.08563	15.2425	23.4243	24N,24P,36N,36P		|miR-8-3p|miR-PN9-3p
AGAP000184-RB	-	2322	2397	CDS	9.07326	8.97513	8.00234	13.1176	24N,24P,36N,36P		|miR-8-5p|miR-87
AGAP000184-RB	-	3215	3329	3UTR	9.52692	5.43231	12.5751	20.1449	24N,24P,36N,36P	|miR-277-3p	|miR-100-3p|miR-11-5p|miR-1175-5p|miR-281-5p|miR-307|miR-317-3p
AGAP000184-RB	-	2415	2588	3UTR	4.53663	4.95994	7.62127	14.0546	24N,24P,36N,36P		|miR-1174-5p|miR-1889-3p|miR-7-3p|miR-7-5p|miR-92a|miR-92b-3p|miR-PN2-3p|miR-PN26-5p
AGAP000184-RB	-	3028	3110	3UTR	6.12445	7.32181	7.24021	8.90122	24N,24P,36N,36P	|miR-317-3p	|miR-1|miR-184-3p|miR-278-3p|miR-965-5p|miR-N9-3p|miR-PN2-3p
AGAP000184-RB	-	2725	2788	3UTR	7.03178	5.43231	8.3834	14.0546	24N,24P,36N,36P	|miR-375|miR-N11-3p	|miR-988-5p
AGAP000184-RB	-	799	859	CDS	1.13416	0.1	0.1	0.1	24N	|miR-34-5p	|miR-375
AGAP000184-RB	-	113	205	5UTR	6.57811	13.6989	4.1917	8.90122	24N,24P,36N,36P	|miR-11-3p|miR-13b|miR-2-1-3p|miR-2-2-3p|miR-2944a-3p|miR-2944b-3p|miR-2b-3p|miR-308	|let-7-3p|miR-12-5p|miR-92a|miR-92b-3p|miR-N4-3p|miR-N8-3p|miR-PN22-3p
AGAP000184-RB	-	2145	2205	CDS	1.58782	0.1	0.1	0.1	24N		|miR-989-3p
AGAP000184-RB	-	2605	2686	3UTR	0.1	4.48756	3.81064	0.1	24P,36N	|miR-PN11-5p|miR-PN35-3p	|miR-1891-5p|miR-31-5p
AGAP000184-RB	-	515	575	CDS	0.1	4.01519	0.1	0.1	24P		|miR-N14-5p|miR-PN24-3p
AGAP000184-RB	-	3309	3386	3UTR	0.1	2.59806	4.1917	0.1	24P,36N	|miR-PN35-3p	|miR-100-3p|miR-11-5p|miR-133|miR-281-5p
AGAP000184-RB	-	1046	1106	CDS	0.1	0.1	3.42957	0.1	36N		|miR-1891-3p|miR-285-5p|miR-998-3p|miR-PN11-5p|miR-PN31-5p
AGAP000184-RB	-	1457	1517	CDS	0.1	0.1	3.04851	0.1	36N		|miR-276-5p|miR-989-3p|miR-PN29-3p
AGAP000185-RA	-	3729	3805	3UTR	5.44396	0.1	0.1	4.68485	24N,36P	|miR-N8-3p	|miR-N4-3p
AGAP000185-RA	-	3007	3081	CDS	2.26832	3.30663	0.1	0.1	24N,24P	|miR-PN19-5p	|bantam-5p|miR-8-3p|miR-N5-3p|miR-PN22-3p|miR-PN23-3p
AGAP000185-RA	-	3918	3984	3UTR	6.80495	3.54281	8.3834	15.9285	24N,24P,36N,36P		|miR-927-5p|miR-N2-5p|miR-PN1-5p
AGAP000185-RA	-	4609	4669	3UTR	2.04148	0.1	0.1	0.1	24N	|miR-210	|let-7-3p|miR-124|miR-190|miR-31-5p
AGAP000185-RA	-	3810	3878	3UTR	7.71227	5.90469	11.0508	15.9285	24N,24P,36N,36P	|miR-2940-5p
AGAP000185-RA	-	220	323	5UTR	5.89762	1.65331	6.47808	9.83819	24N,24P,36N,36P	|miR-PN16-5p	|miR-137-3p|miR-2940-5p|miR-307|miR-980-3p|miR-PN29-3p
AGAP000185-RA	-	5761	5826	3UTR	3.17564	0.1	0.1	6.09031	24N,36P		|miR-71-3p|miR-N13-3p|miR-PN10-5p|miR-PN11-5p|miR-PN21-3p
AGAP000185-RA	-	4176	4269	3UTR	4.53663	0.1	0.1	5.15334	24N,36P		|miR-263a-5p|miR-31-3p|miR-375|miR-980-5p|miR-PN9-3p
AGAP000185-RA	-	4365	4506	3UTR	2.04148	3.54281	3.81064	0.1	24N,24P,36N		|miR-1890-3p|miR-275-5p|miR-277-3p|miR-2940-3p|miR-980-3p|miR-PN11-5p|miR-PN29-3p
AGAP000185-RA	-	4108	4175	3UTR	9.98059	6.37706	10.2887	15.46	24N,24P,36N,36P		|bantam-5p|miR-10-3p|miR-980-5p
AGAP000185-RA	-	1443	1503	CDS	0.1	2.83425	0.1	0.1	24P		|miR-989-3p
AGAP000185-RA	-	5225	5301	3UTR	0.1	4.25138	4.95383	5.62183	24P,36N,36P		|miR-1000|miR-307
AGAP000185-RA	-	6116	6176	3UTR	0.1	1.65331	0.1	0.1	24P		|miR-11-3p|miR-13b|miR-2-1-3p|miR-2-2-3p|miR-2944a-3p|miR-2944b-3p|miR-2b-3p|miR-308|miR-31-3p|miR-PN10-5p
AGAP000185-RA	-	5693	5753	3UTR	0.1	1.8895	0.1	0.1	24P		|miR-219|miR-281-5p
AGAP000185-RA	-	2927	2987	CDS	0.1	0.1	5.33489	0.1	36N		|bantam-5p|miR-375|miR-965-5p|miR-988-3p|miR-N1-3p|miR-PN4-5p
AGAP000185-RA	-	5039	5099	3UTR	0.1	0.1	2.66745	0.1	36N	|miR-190	|miR-277-3p|miR-71-3p
AGAP000185-RA	-	46	106	5UTR	0.1	0.1	3.81064	0.1	36N	|miR-309|miR-315	|miR-1175-5p|miR-125-3p|miR-14-5p
AGAP000185-RA	-	5896	5956	3UTR	0.1	0.1	0.1	4.68485	36P		|miR-275-5p
AGAP000186-RA	-	998	1064	CDS	2.04148	0.1	2.28638	0.1	24N,36N	|miR-981	|miR-988-3p
AGAP000186-RA	-	1151	1211	CDS	1.81465	0.1	0.1	0.1	24N		|miR-283-5p
AGAP000186-RA	-	555	615	CDS	0.1	0.1	2.28638	0.1	36N		|miR-971-3p|miR-988-3p
AGAP000186-RA	-	804	864	CDS	0.1	0.1	2.66745	0.1	36N		|bantam-5p|miR-1890-5p|miR-31-3p|miR-315
AGAP000187-RA	-	3679	3753	3UTR	2.26832	4.25138	0.1	0.1	24N,24P		|miR-137-3p|miR-8-3p|miR-N12-5p|miR-N14-5p|miR-PN35-3p
AGAP000187-RA	-	865	925	CDS	2.49515	0.1	0.1	0.1	24N	|miR-2940-3p	|miR-14-5p|miR-989-3p
AGAP000187-RA	-	290	350	CDS	2.04148	0.1	0.1	0.1	24N	|miR-2940-3p	|miR-N11-3p
AGAP000187-RA	-	1453	1513	CDS	1.58782	0.1	0.1	0.1	24N		|miR-315|miR-PN24-3p|miR-PN9-3p
AGAP000187-RA	-	3323	3394	3UTR	11.7952	6.14088	11.4319	15.9285	24N,24P,36N,36P	|miR-285-5p|miR-307|miR-998-3p	|miR-2940-3p|miR-34-3p|miR-7-3p|miR-9a-3p|miR-N6-3p
AGAP000187-RA	-	3912	3975	3UTR	8.84643	4.95994	12.9562	20.6134	24N,24P,36N,36P		|let-7-5p|miR-932-5p|miR-N12-5p
AGAP000187-RA	-	3199	3315	3UTR	5.21713	4.25138	5.33489	7.49577	24N,24P,36N,36P	|miR-33-5p	|miR-137-3p
AGAP000187-RA	-	1755	1815	CDS	2.49515	0.1	0.1	0.1	24N		|miR-1174-3p|miR-285-5p|miR-998-3p
AGAP000187-RA	-	3596	3656	3UTR	0.1	2.12569	0.1	0.1	24P
AGAP000187-RA	-	3847	3907	3UTR	0.1	1.8895	0.1	4.21637	24P,36P		|bantam-5p|miR-283-5p|miR-315
AGAP000187-RA	-	2346	2406	CDS	0.1	2.12569	0.1	0.1	24P		|miR-1174-3p|miR-988-3p|miR-N12-5p
AGAP000188-RA	-	1613	1725	3UTR	6.80495	14.4074	5.33489	9.83819	24N,24P,36N,36P	|miR-PN9-3p	|miR-137-3p
AGAP000188-RA	-	199	299	5UTR	36.9735	29.7596	57.1596	75.8946	24N,24P,36N,36P		|miR-927-3p|miR-PN24-3p|miR-PN9-3p
AGAP000188-RA	-	1420	1480	3UTR	0.1	1.18094	0.1	0.1	24P		|miR-965-5p
AGAP000188-RA	-	1510	1570	3UTR	0.1	0.1	5.71596	0.1	36N	|miR-283-5p	|miR-10-5p|miR-282|miR-307|miR-317-3p|miR-PN34-3p
AGAP000188-RB	-	55	119	5UTR	1.81465	0.1	3.04851	5.15334	24N,36N,36P		|miR-278-5p|miR-7-3p|miR-71-3p|miR-PN22-3p
AGAP000189-RA	-	2355	2462	CDS	0.680495	2.83425	9.14553	11.2437	24N,24P,36N,36P	|miR-N5-3p	|miR-305-3p
AGAP000189-RA	-	5790	5906	3UTR	0.1	1.8895	0.1	2.81091	24P,36P	|miR-1889-3p	|let-7-5p|miR-1175-5p|miR-1890-3p|miR-277-3p|miR-317-3p|miR-989-5p|miR-993
AGAP000189-RA	-	213	273	5UTR	0.1	2.36188	0.1	0.1	24P	|miR-79-5p	|let-7-3p|miR-285-5p|miR-989-5p|miR-998-3p|miR-9a-5p|miR-9b|miR-9c-5p
AGAP000189-RA	-	5881	5941	3UTR	0.1	0.1	2.66745	0.1	36N		|let-7-3p|miR-277-3p|miR-315
AGAP000189-RA	-	1991	2051	CDS	0.1	0.1	2.66745	0.1	36N	|miR-375	|miR-N3-3p
AGAP000189-RA	-	4452	4512	CDS	0.1	0.1	1.90532	0.1	36N
AGAP000189-RA	-	4291	4351	CDS	0.1	0.1	0.1	5.15334	36P
AGAP000190-RA	-	4915	4977	3UTR	11.1147	4.48756	15.6236	21.0818	24N,24P,36N,36P		|miR-279-5p|miR-989-3p|miR-N9-3p|miR-PN15-5p
AGAP000190-RA	-	5661	5758	3UTR	2.04148	2.12569	7.24021	5.62183	24N,24P,36N,36P	|miR-12-5p	|miR-79-5p|miR-989-5p|miR-N14-5p
AGAP000190-RA	-	5598	5659	3UTR	3.17564	0.1	0.1	11.2437	24N,36P		|miR-1889-5p
AGAP000190-RA	-	3582	3648	3UTR	9.07326	4.95994	12.5751	15.46	24N,24P,36N,36P		|miR-PN28-3p|miR-PN36-5p
AGAP000190-RA	-	1138	1202	CDS	3.17564	0.1	2.66745	3.2794	24N,36N,36P		|miR-100-5p
AGAP000190-RA	-	1723	1824	CDS	2.49515	2.36188	0.1	2.81091	24N,24P,36P	|miR-PN34-3p	|miR-184-5p|miR-980-3p|miR-993|miR-PN23-3p|miR-PN37-3p
AGAP000190-RA	-	4471	4536	3UTR	3.40247	0.1	4.57276	4.68485	24N,36N,36P	|miR-315	|miR-219|miR-9a-5p|miR-9b|miR-9c-5p|miR-PN17-3p
AGAP000190-RA	-	4213	4273	3UTR	3.17564	0.1	0.1	0.1	24N		|miR-1889-5p|miR-283-5p|miR-317-3p
AGAP000190-RA	-	3243	3307	3UTR	4.99029	3.30663	4.57276	8.90122	24N,24P,36N,36P		|miR-184-5p|miR-317-3p|miR-8-5p
AGAP000190-RA	-	4645	4775	3UTR	5.89762	2.36188	8.3834	3.74788	24N,24P,36N,36P	|let-7-5p|miR-7-3p	|miR-1890-3p|miR-1891-5p|miR-317-5p|miR-34-5p|miR-PN2-3p
AGAP000190-RA	-	3399	3486	3UTR	0.1	1.18094	0.1	3.74788	24P,36P	|miR-283-5p|miR-981|miR-PN27-3p	|miR-10-3p|miR-277-3p|miR-281-3p|miR-305-5p|miR-79-5p|miR-971-3p|miR-9a-5p|miR-9b|miR-9c-5p|miR-N10-5p|miR-PN6-3p
AGAP000190-RA	-	2853	2913	3UTR	0.1	2.36188	0.1	0.1	24P		|miR-N14-5p|miR-PN6-3p
AGAP000190-RA	-	5472	5532	3UTR	0.1	0.1	4.1917	0.1	36N	|bantam-3p	|miR-87|miR-PN9-3p
AGAP000190-RA	-	1674	1734	CDS	0.1	0.1	0.1	3.2794	36P		|miR-N5-3p|miR-PN25-3p|miR-PN6-3p
AGAP000191-RA	-	1482	1581	3UTR	10.8879	7.32181	1.90532	20.1449	24N,24P,36N,36P	|miR-79-3p|miR-9a-3p	|miR-307|miR-31-3p|miR-9a-5p|miR-9b|miR-9c-3p|miR-9c-5p|miR-PN35-3p
AGAP000191-RA	-	1415	1478	3UTR	14.9709	8.03038	20.9585	28.5776	24N,24P,36N,36P	|miR-210	|miR-1000|miR-12-5p|miR-137-5p
AGAP000192-RA	-	1663	1754	3UTR	0.907326	1.65331	0.1	2.81091	24N,24P,36P	|miR-281-5p|miR-8-3p|miR-PN35-3p	|miR-14-5p|miR-1890-5p|miR-71-3p
AGAP000192-RA	-	1596	1656	CDS	0.1	0.1	0.1	2.34243	36P
AGAP000194-RA	-	2238	2304	3UTR	9.07326	5.90469	12.194	13.5861	24N,24P,36N,36P		|miR-1891-5p
AGAP000195-RA	-	44	106	5UTR	7.9391	7.32181	13.7183	17.334	24N,24P,36N,36P		|bantam-5p
AGAP000195-RA	-	5153	5217	3UTR	2.26832	0.1	3.81064	7.02728	24N,36N,36P		|miR-988-5p
AGAP000195-RA	-	5822	5893	3UTR	4.3098	4.01519	9.90766	13.1176	24N,24P,36N,36P		|miR-315|miR-71-3p
AGAP000195-RA	-	5023	5091	3UTR	5.21713	0.1	4.95383	7.02728	24N,36N,36P		|miR-283-3p|miR-79-5p|miR-965-5p|miR-971-3p|miR-9a-5p|miR-9b|miR-9c-5p
[truncated: 53,669 more rows]
