# Supplementary material for: Broad spectrum immunomodulatory effects of Anopheles gambiae microRNAs and their use for transgenic suppression of Plasmodium
Source: PLoS Pathog. 2020 Apr 24;16(4):e1008453. doi: 10.1371/journal.ppat.1008453 (PMC7202664; doi:10.1371/journal.ppat.1008453)
Supplement: S3 Table — Eggs of An. gambiae docking line (X1) females were co-injected with a mixture of miRNA sponge constructs and the Φ31 integrase helper plasmid. Surviving G0 larvae were individually screened under the fluorescence microscope, and the positive G0 larvae were backcrossed with X1; and positive offspring (G1) were confirmed under the fluorescence microscope. (XLSX) [file ppat.1008453.s007.xlsx]

## Sheet: Sheet1
Plasmids	pDSAT/Cp-miR-14-SP	pDSAG/Vg-miR-14-SP	pDSAT/Cp-miR-305-SP	pDSAG/Vg-miR-305-SP	pDSAG/Cp-miR-8-SP	pDSAT/Vg-miR-8-SP
No. of embryos injected	580	632	840	622	1017	1078
No. of G0 suvivors	60	57	163	107	160	125
No. of positive G0	23	21	85	35	58	54
Percentage positive	38.3	36.8	52.1	32.7	36.3	43.2
No. of positive G1	16	33	88	104	73	85
