# Supplementary material for: Broad spectrum immunomodulatory effects of Anopheles gambiae microRNAs and their use for transgenic suppression of Plasmodium
Source: PLoS Pathog. 2020 Apr 24;16(4):e1008453. doi: 10.1371/journal.ppat.1008453 (PMC7202664; doi:10.1371/journal.ppat.1008453)
Supplement: S4 Table — Q20: Percentages of bases whose correct base recognition rates were greater than 99% for total bases. Q30: percentages of bases whose correct base recognition rates were greater than 99.9% for total bases. (XLSX) [file ppat.1008453.s008.xlsx]

## Sheet: datatable
Sample name	Raw reads	Clean reads	clean bases	Error rate(%)	Q20(%)	Q30(%)	GC content(%)
X1MG1	55864020	54614068	8.2G	0.02	98.94	96.55	54.41
X1MG2	54464556	53493564	8G	0.02	98.99	96.63	54.11
X1MG3	55952828	55070980	8.3G	0.02	99	96.66	54.13
C14MG1	64651416	63562012	9.5G	0.02	98.92	96.37	53.98
C14MG2	55600364	54711850	8.2G	0.02	99.02	96.7	54.16
C14MG3	60926146	59961250	9G	0.02	99.01	96.66	54.07
C305MG1	64441146	63224326	9.5G	0.02	99.03	96.7	54.17
C305MG2	65511922	63881122	9.6G	0.02	99	96.69	54.36
C305MG3	65855746	64375876	9.7G	0.02	98.98	96.6	54.33
Raw reads: the number of original sequencing reads in each sample, each four lines as a unit.
Clean reads: the number of filtered reads, following analysis is based on the Clean Reads.
Clean bases: sequence number *sequence length (transformed into G bases)
Error rate: average sequencing error rate.
Q20, Q30: calculation of the percentage of the base number of Phred score greater than 20, 30 respectively accounted for the total base number.
GC content: Calculation of the percentage of the base G and C number accounted for the total base number.
