# Supplementary material for: Broad spectrum immunomodulatory effects of Anopheles gambiae microRNAs and their use for transgenic suppression of Plasmodium
Source: PLoS Pathog. 2020 Apr 24;16(4):e1008453. doi: 10.1371/journal.ppat.1008453 (PMC7202664; doi:10.1371/journal.ppat.1008453)
Supplement: S5 Table — DE genes: differentially expressed (DE) genes with fold change >1.5 and P<0.05. (XLSX) [file ppat.1008453.s009.xlsx]

## Sheet: Cp14-UP
	X1MG_RPKM			Cp14MG_RPKM			Average_RPKM		Cp14MG vs X1MG_ReadCounts
Gene_id	X1MG1	X1MG2	X1MG3	C14MG1	C14MG2	C14MG3	X1MG	Cp14MG	Cp14MG_RC	X1MG_RC	log2FC	pval	Gene name	Gene description	Functional Goup	Chimeric
AGAP003895	0.0257	0.0262417	0.0502467	0.244768	0.26056	0.191655	0.0340628	0.232328	9.29267	1.38188	2.7495	0.018983		kelch-like protein 10 [Source:VB Community Annotation]	CS
AGAP009790	0.311039	0.408337	0.130311	0.884858	0.540595	1.11835	0.283229	0.847935	19.1969	6.61616	1.5368	0.01846	CPAP3-B	cuticular protein [Source:VB Community Annotation]	CS
AGAP007384	3.74483	2.44501	3.41441	6.17296	7.46564	7.80405	3.20142	7.14755	405.835	186.031	1.1254	9.8302e-08		Connectin precursor	CS
AGAP003751	0.147298	0.169203	0.37798	0.557959	0.373345	0.617883	0.231494	0.516396	28.3342	13.1017	1.1128	0.029576		Peritrophin-like	CS
AGAP006732	1.29055	1.14772	1.20733	2.31888	2.91231	1.92742	1.2152	2.38621	177.367	91.3579	0.95713	0.0033111		Cadherin-like	CS
AGAP010971	1.53341	1.25259	3.03549	3.5515	2.48745	4.32397	1.9405	3.45431	90.9655	52.8625	0.78307	0.037822		Tubulin alpha chain (Fragment) [Source:UniProtKB/TrEMBL;Acc:Q7PSI5]	CS
AGAP006259	0	0	0	11.2531	0	25.7221	0	12.3251	60.1386	0	/	0.0023204		Antennal carrier AP 2	CSR
AGAP011368	0	0	0	1.01966	0	4.7141	0	1.91126	26.7956	0	/	0.030267	OBP57	odorant-binding protein 57 [Source:VB Community Annotation]	CSR
AGAP012320	0.139466	0.640825	0.272673	0.362258	6.29219	12.0256	0.350988	6.22669	90.3069	5.17296	4.1258	0.017727	OBP25	odorant-binding protein 25 [Source:VB Community Annotation]	CSR
AGAP008054	2.79935	3.52191	12.8031	134.821	5.22012	65.7964	6.37479	68.6124	1360.67	132.933	3.3555	0.041876	SAP3	sensory appendage protein 3 [Source:VB Community Annotation]	CSR
AGAP028955	2.18432	4.83246	6.2873	15.0248	14.3948	13.9138	4.43469	14.4445	121.667	37.8898	1.6831	6.3469e-09	LSU_rRNA_eukarya	Eukaryotic large subunit ribosomal RNA [Source:RFAM;Acc:RF02543]	CSR
AGAP006143	11.315	23.9773	20.0397	28.6936	39.8872	34.7762	18.444	34.4524	747.376	403.4	0.88962	0.0056971	Gr56	gustatory receptor 56 [Source:VB Community Annotation]	CSR
AGAP008059	1.45909	2.71365	2.13953	3.2034	3.53975	4.22611	2.10409	3.65642	71.4969	41.8418	0.77293	0.017751	CSP1	chemosensory protein 1 [Source:VB Community Annotation]	CSR
AGAP008775	0	0	0	0.183278	0.134133	0.0986617	0	0.138691	5.36781	0	/	0.012537		RasGEF domain family, member 1B [Source:VB Community Annotation]	DIV
AGAP011091	0	0	0	6.78986	0	3.49144	0	3.4271	28.931	0	/	0.0046025		RNA recognition motif	DIV
AGAP013097	0.962402	3.73422	1.9757	7.9369	11.7332	24.6037	2.22411	14.7579	617.795	95.1843	2.6983	0.0019059		carbohydrate derivative binding//binding//molecular_function//chitin binding	DIV
AGAP002268	0.0320625	0.00654768	0.00626863	0.0610731	0.0260053	0.113574	0.0149596	0.0668842	10.3595	2.46835	2.0693	0.036553		EGF-like calcium-binding domain	DIV
AGAP011205	0.120994	0.0882458	0.135176	0.419036	0.350484	0.644499	0.114805	0.47134	27.5134	6.94192	1.9867	0.00067917		PDZ domain-containing protein	DIV
AGAP000359	0.10074	0.171439	0.0328265	0.523338	0.170226	0.438235	0.101669	0.377266	11.2523	3.13155	1.8453	0.039132		venom allergen [Source:VB Community Annotation]	DIV
AGAP011462	0.358404	0	0.200207	0.842281	0.311458	0.954559	0.186204	0.702766	13.712	3.85912	1.8291	0.021962		Tetratricopeptide repeat-containing domain	DIV
AGAP008972	0.468704	0.239292	0.744554	1.47108	1.48499	1.9115	0.484183	1.62252	28.1624	8.65693	1.7018	0.0024881		chromatin remodeling	DIV
AGAP011623	0.373298	0.294538	0.464446	1.61605	1.15261	0.98067	0.377428	1.24978	75.2555	23.2328	1.6956	3.894e-06		double-strand break repair via homologous recombination	DIV
AGAP009734	0.269522	0.196574	0.112918	0.800085	0.468437	0.610159	0.193004	0.626227	16.4869	5.23948	1.6538	0.021555		wingless-type MMTV integration site family, member 1 [Source:VB Community Annotation]	DIV
AGAP008193	0.0986687	0.138529	0.0602843	0.24561	0.200071	0.482877	0.0991608	0.309519	25.1825	8.34222	1.5939	0.0080324		nidogen (entactin) [Source:VB Community Annotation]	DIV
AGAP006215	0.2054	0.244685	0.100396	0.50388	0.659442	0.478672	0.183493	0.547331	16.4706	5.57108	1.5639	0.03419	GPRMTH1	methuselah receptor 1 [Source:VB Community Annotation]	DIV
AGAP006257	0.177737	0.241978	0.521246	1.05157	0.630695	0.745568	0.313653	0.809278	27.7389	11.0226	1.3315	0.012669		Mucin 3A fragments	DIV
AGAP011765	0.608202	0.51395	0.307529	1.05319	0.722942	1.54445	0.47656	1.10686	53.0726	23.7128	1.1623	0.0043217		Spondin-1 [Source:VB Community Annotation]	DIV
AGAP005235	0.321093	0.765011	0.439444	1.13057	1.30216	0.937856	0.508516	1.12353	54.0132	24.5473	1.1377	0.0036437		PDZ domain-containing protein	DIV
AGAP002428	0.292569	0.682825	0.817155	1.04944	1.05936	1.75324	0.597516	1.28735	31.161	14.8136	1.0728	0.029509		rotein snakeskin (Ssk) family, required for septate junction assembly	DIV
AGAP010024	0.0824036	0.213156	0.306108	0.542237	0.306332	0.414799	0.200556	0.421123	77.644	37.8373	1.0371	0.013389		EGF domain	DIV
AGAP000421	0.63273	0.861424	0.854165	1.33045	1.61901	1.48858	0.782773	1.47935	50.3229	27.0024	0.89813	0.021928		protein phosphatase 2A binding	DIV
AGAP008429	1.21351	1.28675	1.41441	1.73767	2.50796	2.91503	1.30489	2.38689	52.2122	29.1229	0.84223	0.027387		Zinc finger C2H2 type	DIV
AGAP008340	1.11882	1.50589	1.24285	2.06949	2.21707	2.51252	1.28919	2.26636	45.4492	26.3414	0.78693	0.048836		Zinc finger C2H2 type	DIV
AGAP004377	1.3072	1.76659	1.76646	2.72964	2.61163	3.11803	1.61342	2.81977	74.6714	43.6197	0.77558	0.014364		Zinc finger THAP-type	DIV
AGAP008325	3.87805	2.54136	3.39496	5.46253	5.34016	6.25885	3.27145	5.68718	100.086	59.1301	0.75927	0.0062363		U3 small nucleolar RNA-associated protein 23 [Source:VB Community Annotation]	DIV
AGAP001656	2.72293	1.83249	1.5729	3.21488	2.50968	5.01882	2.04278	3.58113	58.2802	34.5301	0.75515	0.042242		ribosomal RNA-processing protein 7 [Source:VB Community Annotation]	DIV
AGAP004678	1.66432	1.40385	2.0514	3.06996	1.87078	3.81114	1.70652	2.91729	81.1342	49.2367	0.72058	0.020745		Zinc finger, HIT-type	DIV
AGAP013420	2.24629	3.1219	2.98884	3.40355	4.99763	5.06035	2.78568	4.48718	73.6513	46.3908	0.66687	0.040919		mRNA splicing, via spliceosome	DIV
AGAP001561	2.28565	2.59315	3.19196	4.64902	4.00932	4.43037	2.69025	4.3629	122.533	77.2103	0.66631	0.0087742	GPRNNA5	putative GPCR class a orphan receptor 5 [Source:VB Community Annotation]	DIV
AGAP003488	5.0948	6.15593	4.92514	9.16548	5.30885	10.7913	5.39196	8.42189	299.382	198.128	0.59555	0.031587		nucleotide exchange factor SIL1 [Source:VB Community Annotation]	DIV
AGAP008091	0.0546457	0.0557976	0	1.60866	0.110805	3.92234	0.0368144	1.8806	33.6449	0.700908	5.585	0.014376	CLIPA14	CLIP-domain serine protease [Source:VB Community Annotation]	IMM
AGAP005716	0	0	0.0631362	0.615114	0.0873066	0.501708	0.0210454	0.401376	18.5077	1.02146	4.1794	0.0028028	SCRB16	Class B Scavenger Receptor (CD36 domain) [Source:VB Community Annotation]	IMM
AGAP010816	2.24572	3.03494	1.85958	58.9954	10.8304	38.568	2.38008	32.7979	3049.33	187.114	4.0265	0.021448	TEP3	thioester-containing protein 3 [Source:VB Community Annotation]	IMM
AGAP010814	0	0.0404658	0	0.297379	0.0133931	0.172399	0.0134886	0.161057	12.0733	1.03251	3.5476	0.040353	TEP6	thioester-containing protein 6 [Source:VB Community Annotation]	IMM
AGAP010815	0.052486	0.0133981	0.0256542	0.465796	0.0266065	0.550419	0.0305127	0.347607	26.0697	2.4521	3.4103	0.01716	TEP1	thioester-containing protein 1 [Source:VB Community Annotation]	IMM
AGAP003252	0.48403	0.261653	0.278335	3.30337	0.115467	4.51201	0.341339	2.64362	91.1346	12.567	2.8584	0.036941	CLIPB3	CLIP-domain serine protease [Source:VB Community Annotation]	IMM
AGAP003249	0.13652	0.046466	0	0.433408	0.0922741	0.763565	0.0609953	0.429749	9.31578	1.41439	2.7195	0.038771	CLIPB4	CLIP-domain serine protease [Source:VB Community Annotation]	IMM
AGAP009221	0.115763	0.0591014	0.0848739	0.425977	0.205391	1.16005	0.0865793	0.597138	20.4034	3.13676	2.7015	0.039078	SRPN5	serine protease inhibitor (serpin) 5 [Source:VB Community Annotation]	IMM
AGAP002738	0.0645722	0.0329667	0.0631233	0.363402	0.0981999	0.541734	0.0535541	0.334445	10.2649	1.73862	2.5617	0.015174	SCRB5	Class B Scavenger Receptor (CD36 domain). [Source:VB Community Annotation]	IMM
AGAP004846	0.137787	0.218854	0.224492	0.980905	0.26387	1.96944	0.193711	1.07141	69.0588	13.1363	2.3943	0.038542	SCRB9	Class B Scavenger Receptor (CD36 domain). [Source:VB Community Annotation]	IMM
AGAP011788	0.401646	0.23435	0.504815	2.68268	0.465382	2.3534	0.38027	1.83382	31.7531	6.93824	2.1943	0.018639	CLIPB6	CLIP-domain serine protease [Source:VB Community Annotation]	IMM
AGAP009844	0.530288	0.295345	0.0471263	0.542615	1.36852	1.5279	0.29092	1.14635	24.3609	6.32963	1.9444	0.010266	CLIPB5	CLIP-domain serine protease [Source:VB Community Annotation]	IMM
AGAP003250	0.681621	0.347995	0.592291	3.11475	0.614278	2.68276	0.540635	2.13726	56.1562	14.9666	1.9077	0.021768	CLIPE1	CLIP-domain serine protease [Source:VB Community Annotation]	IMM
AGAP007385	2.36756	0.358143	1.62868	4.93491	5.95643	5.96702	1.45146	5.61945	65.5674	17.4779	1.9074	8.1727e-07	LYSC4	C-type lysozyme [Source:VB Community Annotation]	IMM
AGAP007583	1.74265	0.518987	1.98747	3.52059	3.68081	6.09171	1.41637	4.43104	61.7448	20.5046	1.5904	0.00029401		golgi-associated plant pathogenesis-related protein 1 [Source:VB Community Annotation]	IMM
AGAP008441	0.541016	0.841784	0.906647	2.45365	0.940304	3.7464	0.763149	2.38012	91.9122	30.7625	1.5791	0.024944		CUB domain (for complement C1r/C1s, Uegf, Bmp1)	IMM
AGAP008360	0.108661	0.133142	0.169957	0.35751	0.220333	0.688783	0.137254	0.422209	19.3977	6.57262	1.5613	0.024135	SPZ3	spaetzle-like cytokine 3 [Source:VB Community Annotation]	IMM
AGAP011780	0.263281	0.336038	0.418231	1.42471	0.367025	1.31915	0.339183	1.03696	31.4146	10.7219	1.5509	0.024291	CLIPB15	CLIP-domain serine protease [Source:VB Community Annotation]	IMM
AGAP007500	0.336994	0.245784	0.376495	1.00038	0.683325	1.07705	0.319758	0.92025	38.6596	13.8838	1.4774	0.0013269		lachesin [Source:VB Community Annotation]	IMM
AGAP011789	0.657791	0.5877	1.04493	2.20693	1.08372	3.14253	0.763473	2.14439	52.1511	19.3789	1.4282	0.010208	CLIPA4	CLIP-domain serine protease [Source:VB Community Annotation]	IMM
AGAP004148	0.203499	0.457136	0.557014	1.55051	0.412636	1.32788	0.405883	1.09701	26.9123	10.3364	1.3805	0.041828	CLIPA6	CLIP-domain serine protease [Source:VB Community Annotation]	IMM
AGAP011792	0.248368	0.331635	0.130736	0.860171	0.271178	0.747997	0.236913	0.626449	32.8078	12.8719	1.3498	0.02435	CLIPA7	CLIP-domain serine protease [Source:VB Community Annotation]	IMM
AGAP002325	3.35621	3.6385	6.60231	9.57865	10.4181	10.8921	4.53234	10.2963	253.852	113.994	1.155	1.4709e-06		Class B Scavenger Receptor member 1	IMM
AGAP010763	1.12034	0.471041	0.70866	1.71179	1.93764	1.53581	0.76668	1.72842	26.9402	12.2191	1.1406	0.03423	FBN20	FBN20	IMM
AGAP005888	2.46045	2.28392	1.31195	5.32578	2.26775	5.52542	2.01877	4.37298	39.2035	18.8175	1.0589	0.018874		High-molecular-weight kininogen	IMM
AGAP007386	109.035	75.7576	74.1951	164.329	191.052	189.119	86.3291	181.5	3704.22	1800.78	1.0405	2.2958e-07	LYSC7	C-type lysozyme [Source:VB Community Annotation]	IMM
AGAP009146	0.5586	0.570376	0.8191	1.41064	1.55743	1.04143	0.649359	1.3365	29.571	14.5397	1.0242	0.046591		Beta-1,3-glucan-binding protein, N-terminal	IMM
AGAP008364	1.26281	1.15562	2.25932	3.57923	2.29488	3.72027	1.55925	3.19813	271.26	136.565	0.99009	0.0011764	TEP15	thioester-containing protein 15 [Source:VB Community Annotation]	IMM
AGAP001893	3.45553	3.11054	3.15576	5.55072	4.65583	8.90058	3.24061	6.36904	141.226	74.3462	0.92568	0.004526		Arrestin-like; Immunoglobulin E-set	IMM
AGAP007292	43.8761	42.0619	57.2926	84.5599	97.8184	91.7608	47.7435	91.3797	2058.32	1094.96	0.91059	6.9897e-07	IAP3	inhibitor of apoptosis 3 [Source:VB Community Annotation]	IMM
AGAP012226	0.377524	0.284922	0.369054	0.653739	0.582451	0.73444	0.343833	0.656877	40.6859	21.8871	0.89445	0.032921		Ig-like; Fibronectin type-III	IMM
AGAP011503	4.65159	4.26935	3.98521	7.64764	7.20651	9.54918	4.30205	8.13444	158.126	85.8414	0.88133	0.00017631	LRRD8	LRR	IMM
AGAP004810	31.5036	28.4017	37.6321	44.5073	66.7624	58.5906	32.5125	56.6201	757.095	441.437	0.77827	0.0083857	CTL3	C-type lectin (CTL) [Source:VB Community Annotation]	IMM
AGAP001956	85.4689	106.237	106.701	163.366	164.375	194.093	99.4689	173.945	2775.91	1620.9	0.77616	6.5566e-09		Niemann-Pick Type C-2 [Source:VB Community Annotation]	IMM
AGAP012677	17.4794	21.2984	24.2638	28.7547	37.6877	38.019	21.0139	34.8205	305.844	187.641	0.70482	0.0013421		inhibition of cysteine-type endopeptidase activity involved in apoptotic process	IMM	Yes
AGAP013257	3.72619	4.29795	3.1704	7.22913	5.31692	6.11074	3.73151	6.21893	91.6727	56.2612	0.70435	0.012427		FKBP_N_2 domain	IMM
AGAP002852	493.095	499.724	570.606	764.961	870.233	838.347	521.142	824.514	11670.1	7510.36	0.63587	4.3646e-06	AgMDL8	MD-2-related lipid-recognition (ML) domain; Ig_E-set	IMM
AGAP013260	0.0345922	0.141286	0.0338161	0.329458	1.54314	1.93476	0.069898	1.26912	37.5309	2.07391	4.1777	0.001298	Cht5-5	chitinase [Source:VB Community Annotation]	MET
AGAP002291	0.0380772	0.01296	0.0124076	0.142862	0.128682	0.567915	0.0211483	0.27982	21.8641	1.75487	3.6391	0.022756		ebony [Source:VB Community Annotation]	MET
AGAP011614	0.240217	0.0613203	0.293534	2.59982	2.00924	1.51149	0.198357	2.04019	34.7994	3.47356	3.3246	9.4143e-08		chitin metabolic process	MET
AGAP011617	0.580576	0.623215	0.727627	4.12452	2.73179	2.27581	0.643806	3.04404	208.845	45.0482	2.2129	1.1708e-06		chitin metabolic process	MET
AGAP001449	0.314963	0.192961	0.123158	1.25443	0.957976	0.763362	0.210361	0.991923	16.1147	3.49718	2.2041	0.0055781		N-acetyltransferase activity	MET
AGAP002925	0.111543	0.170842	0.218081	0.845045	0.197904	1.11776	0.166822	0.720237	25.598	6.21588	2.042	0.023574		poly(U)-specific endoribonuclease [Source:VB Community Annotation]	MET
AGAP000521	0.122194	0.0249539	0.143343	0.359714	0.173441	0.637875	0.0968301	0.390343	15.9056	4.17079	1.9311	0.019854		NOSE RESISTANT TO FLUOXETINE 6 PRECURSOR NRF 6;	MET
AGAP005009	0.0646117	0.197921	0.157905	0.447538	0.327533	0.662524	0.140146	0.479199	14.9336	4.48094	1.7367	0.025027		Pyrroline-5-carboxylate reductase [Source:UniProtKB/TrEMBL;Acc:Q7PPH9]	MET
AGAP005457	0.194073	0.165136	0.189718	0.560108	0.721456	0.54273	0.182976	0.608098	19.3517	5.90421	1.7126	0.013284		Ser/Thr protein phosphatase/nucleotidase [Source:VB Community Annotation]	MET
AGAP028207	0.209892	0.303615	0.307773	1.0298	0.851196	0.73371	0.27376	0.871568	50.9705	16.2605	1.6483	8.7141e-05		chitin metabolic process	MET
AGAP002872	3.3516	2.52166	1.93997	6.49108	3.66629	13.3604	2.60441	7.83927	177.012	61.7076	1.5203	0.041606		lipase [Source:VB Community Annotation]	MET
AGAP006490	0.104504	0.0400152	0.0638497	0.113103	0.158928	0.340958	0.0694564	0.204329	15.7451	5.58886	1.4943	0.048463		receptor protein-tyrosine kinase [Source:VB Community Annotation]	MET
AGAP001010	0.118891	0.161863	0.193706	0.325973	0.421884	0.609552	0.158154	0.45247	23.1891	8.29867	1.4825	0.014429		chondroitin sulfate synthase [Source:VB Community Annotation]	MET
AGAP011937	0.299312	0.250054	0.718191	1.41355	0.800026	1.39506	0.422519	1.20288	44.5936	16.2148	1.4595	0.00065686		hydrolase activity, acting on carbon-nitrogen (but not peptide) bonds;carbohydrate metabolism;extracellular region;chitin binding;chitin metabolism	MET
AGAP006393	0.48808	0.805057	0.587236	1.72287	1.02775	2.20489	0.626791	1.65184	44.2284	17.313	1.3531	0.0013289		nuclear membrane proteasome ancho	MET
AGAP011736	0.853533	1.07265	1.41203	2.89919	1.49773	3.48859	1.11274	2.6285	80.3569	35.2701	1.188	0.0040846		Fatty acyl-CoA reductase [Source:UniProtKB/TrEMBL;Acc:Q7PZ52]	MET
AGAP002449	0.536907	0.672822	1.12129	1.69042	1.60829	1.79722	0.777007	1.69865	70.9515	33.1438	1.0981	0.0011798		3-OH androgenic UDPGT [Source:VB Community Annotation]	MET
AGAP011821	0.903212	0.922252	0.882947	1.88265	1.66187	1.80864	0.902804	1.78439	54.3747	28.1177	0.95146	0.01029		cysteinyl-tRNA synthetase [Source:VB Community Annotation]	MET
AGAP008978	0.617401	1.2083	0.80473	1.91551	1.66921	1.53474	0.876809	1.70648	33.9066	17.6446	0.94234	0.043644		S-adenosylmethionine sensor upstream of mTORC1 [Source:UniProtKB/TrEMBL;Acc:A0A1S4H0J8]	MET
AGAP001406	2.00244	1.91414	2.41565	4.79551	4.23314	3.3361	2.11075	4.12158	99.1541	51.6585	0.94067	0.0010833	wuho	tRNA (guanine-N(7)-)-methyltransferase subunit wuho [Source:VB Community Annotation]	MET
AGAP012426	1.5144	1.32542	1.19844	2.49753	2.48585	2.82338	1.34609	2.60226	36.7833	19.4749	0.91744	0.039041		G-PROTEIN COUPLED RECEPTOR-RELATED	MET
AGAP002406	2.56433	2.61839	2.5068	5.74018	4.18513	4.2561	2.56317	4.72714	77.0277	42.6973	0.85123	0.0061433		COMM domain-containing protein 2 [Source:VB Community Annotation]	MET
AGAP004412	1.45909	1.48985	1.63011	2.61686	2.37745	2.86598	1.52635	2.6201	51.1667	30.521	0.7454	0.044671		diphthine synthase [Source:VB Community Annotation]	MET
AGAP007550	44.7026	53.1527	44.9023	81.518	57.4096	107.508	47.5859	82.1453	2827.01	1689.86	0.74238	0.0037018		carbonic anhydrase [Source:VB Community Annotation]	MET
AGAP002355	1.28241	0.517689	0.874633	1.36856	1.33041	1.89046	0.891578	1.52981	52.0506	31.4053	0.72891	0.044267		Glutamine synthetase [Source:UniProtKB/TrEMBL;Acc:Q7QBX9]	MET	Yes
AGAP028626	16.5627	15.4732	16.8338	30.5241	26.1246	25.5961	16.2899	27.4149	894.027	542.561	0.72053	1.2889e-06		AB_hydrolase domain	MET
AGAP012395	129.374	134.515	209.73	253.802	277.757	261.753	157.873	264.437	5266.35	3201.21	0.71818	0.0012609		peptide-methionine (S)-S-oxide reductase [Source:VB Community Annotation]	MET
AGAP007421	10.1988	8.58202	15.9454	15.6472	18.7939	21.6154	11.5754	18.6855	573.831	363.773	0.65759	0.019243		Similar to mandelate racemase/muconate lactonizing protein [Source:VB Community Annotation]	MET
AGAP006020	1.95143	2.06011	1.58431	3.57964	1.97846	3.54565	1.86528	3.03458	92.5014	58.7258	0.65548	0.015187		tryptophan 5-monooxygenase [Source:VB Community Annotation]	MET
AGAP004205	1.31531	1.34304	1.80012	2.98625	1.5706	2.53394	1.48615	2.3636	81.6528	52.9916	0.62374	0.030062		N-sulfoglucosamine sulfohydrolase [Source:VB Community Annotation]	MET
AGAP002543	0	0	0	0.20846	0.12205	0.841633	0	0.390714	6.39608	0	/	0.027773		serine-type enodpeptidase [Source:VB Community Annotation]	PRO
AGAP002720	0	0	0	0.0848481	0.0993545	0.304502	0	0.162901	4.98013	0	/	0.017109		cathepsin O [Source:VB Community Annotation]	PRO
AGAP011737	0.024853	0	0.072886	0.796177	0.0503945	0.463347	0.0325797	0.43664	17.4189	1.3782	3.6598	0.025429		A disintegrin and metalloproteinase with thrombospondin motifs 16 [Source:VB Community Annotation]	PRO
AGAP013252	0.0812536	0.0829664	0.0794305	0.281405	0.988549	0.504951	0.0812168	0.591635	22.8497	3.12419	2.8706	0.015869		serine-type endopeptidase activity	PRO
AGAP013117	0.0635997	0.0324702	0.124345	0.220264	0.257923	0.444646	0.0734717	0.307611	9.78203	2.4196	2.0154	0.048998		Peptidase S1 domain	PRO
AGAP011319	7.80464	8.07783	12.7968	58.6976	9.02773	44.3463	9.55975	37.3572	1046.96	280.872	1.8982	0.036663		Pacifastin-related peptide [Source:VB Community Annotation]	PRO	Yes
AGAP012842	83.6995	53.2531	18.2859	256.386	89.1983	217.37	51.7461	187.652	1186.6	341.767	1.7957	0.0035744		Peptidase S1 and S6, chymotrypsin/Hap	PRO
AGAP008291	9.01367	6.32458	1.76229	26.9747	8.71675	22.9233	5.70018	19.5382	423.213	128.962	1.7144	0.0077903	TRYP5	trypsin 5 [Source:VB Community Annotation]	PRO
AGAP008961	22.794	20.6512	80.0187	107.938	107.704	120.053	41.1546	111.898	3819.56	1438.13	1.4092	0.00033857		maltase [Source:VB Community Annotation]	PRO
AGAP013155	4.86367	4.1294	5.92141	10.2578	14.3416	15.2289	4.97149	13.2761	762.195	291.282	1.3877	1.2568e-06		Protease m1 zinc metalloprotease [Source:VB Community Annotation]	PRO
AGAP011434	0.213026	1.3051	0.916282	2.10264	1.8574	1.82691	0.811468	1.92898	46.2361	19.5995	1.2382	0.0032209		zinc carboxypeptidase A 1 [Source:VB Community Annotation]	PRO
AGAP006144	4.90478	11.7066	9.34973	16.3497	18.5856	20.9175	8.65371	18.6176	309.841	146.015	1.0854	1.7261e-05		Envelysin [Source:VB Community Annotation]	PRO
AGAP001979	0.210403	0.286451	0.457071	0.998571	0.537244	0.515756	0.317975	0.683857	89.2927	42.4513	1.0727	0.028803	SCRASP3	Class A Scavenger Receptor (SRCR domain) with Serine Protease domain. [Source:VB Community Annotation]	PRO	Yes
AGAP008292	1722.06	1521.04	614.776	2873.81	1697.53	3421.84	1285.96	2664.4	48153.4	24085.2	0.99949	0.010803	TRYP4	trypsin 4 [Source:VB Community Annotation]	PRO
AGAP000476	20.1121	19.7815	25.105	34.9642	49.505	34.0516	21.6662	39.5069	1544.62	855.75	0.85199	0.013228		Xaa-Pro aminopeptidase [Source:VB Community Annotation]	PRO
AGAP008371	1.15241	1.1767	2.28944	2.83241	3.12822	2.46037	1.53952	2.807	77.5561	43.1789	0.84491	0.013303		Carboxypeptidase	PRO
AGAP007423	0.768927	0.858172	0.978925	1.36248	1.59542	1.48356	0.868675	1.48048	84.8132	50.5831	0.74563	0.014566		chromosome transmission fidelity protein 4 [Source:VB Community Annotation]	PRO
AGAP006120	0.392664	0.801883	0.884533	1.22688	1.02122	1.14584	0.693027	1.13131	67.4867	42.0827	0.68138	0.037646		Peptidase S1, PA clan	PRO
AGAP003926	48.7349	36.958	39.9725	67.6626	58.6857	72.5301	41.8884	66.2928	3359.93	2181.31	0.62323	1.4104e-06		Aminopeptidase [Source:UniProtKB/TrEMBL;Acc:Q7Q2B5]	PRO
AGAP003513	0	0.0164632	0.0157616	0.125639	0.0163467	0.240476	0.0107416	0.127488	7.76696	0.684658	3.5039	0.041827		DOMON domain and DM13 domain	RSM
AGAP002518	0.397898	0.473999	0.38897	1.66513	1.47917	6.73821	0.420289	3.29417	196.944	26.3702	2.9008	0.039804		delta-1-pyrroline-5-carboxylate synthetase [Source:VB Community Annotation]	RSM	Yes
AGAP008255	0.0909685	0.676742	0.177855	0.450072	2.06856	2.98007	0.315188	1.8329	143.702	24.8167	2.5337	0.021966		nitric-oxide synthase, invertebrate [Source:VB Community Annotation]	RSM
AGAP002864	0.0380041	0.0776105	0.371514	0.460668	1.04033	0.460545	0.162376	0.653846	17.9806	4.44996	2.0146	0.046537	CYP4AR1	cytochrome P450 [Source:VB Community Annotation]	RSM
AGAP002417	1.95405	2.71816	2.15937	6.4487	8.01062	6.33573	2.27719	6.93168	251.634	83.525	1.591	1.4778e-08	CYP4D15	cytochrome P450 [Source:VB Community Annotation]	RSM
AGAP008350	0.101858	0.117005	0.0995723	0.407882	0.116177	0.439141	0.106145	0.321067	25.12	8.67534	1.5338	0.021423	DBLOX	Double Oxidase: Two Peroxidase domains. [Source:VB Community Annotation]	RSM
AGAP001076	1.291	1.31822	0.921488	3.30012	1.39199	3.72495	1.1769	2.80569	137.069	59.8197	1.1962	0.010359	CYP6P15P	cytochrome P450 [Source:VB Community Annotation]	RSM
AGAP011826	5.76322	3.83785	4.57245	10.92	8.63755	13.7034	4.72451	11.087	134.289	59.1699	1.1824	3.9159e-06		cytochrome c oxidase assembly protein subunit 17 [Source:VB Community Annotation]	RSM
AGAP002863	0.693746	0.450781	0.123305	1.20132	0.767297	0.793669	0.422611	0.920763	29.7205	14.0286	1.0831	0.027056	COEAE6O	carboxylesterase alpha esterase [Source:VB Community Annotation]	RSM
AGAP012890	2.98799	2.54248	4.62483	6.35987	8.9619	5.4546	3.3851	6.92546	57.5273	28.3837	1.0192	0.023463		oxidation-reduction process, heme oxidation	RSM
AGAP011994	4.22714	4.9479	4.78742	9.2838	7.94422	11.1966	4.65415	9.47488	186.427	93.9509	0.98863	1.0051e-05		phosphopantothenoylcysteine decarboxylase [Source:VB Community Annotation]	RSM
AGAP002867	1.21471	1.45294	1.39102	2.0734	2.04083	4.14106	1.35289	2.75176	79.8664	40.5568	0.97765	0.024156	CYP6P4	cytochrome P450 [Source:VB Community Annotation]	RSM
AGAP013128	4.9097	6.81103	7.18276	12.4889	10.9853	12.5938	6.30116	12.0227	361.601	193.414	0.9027	7.597e-07	CYP6P1	cytochrome P450 [Source:VB Community Annotation]	RSM
AGAP010282	0.382388	0.650748	0.498411	1.02477	0.719986	1.13726	0.510516	0.960671	53.3541	29.0711	0.87601	0.016202		DNA mismatch repair protein MSH2 [Source:VB Community Annotation]	RSM
AGAP013318	15.2609	27.9295	18.0163	27.1485	33.312	53.0943	20.4022	37.8516	459.853	253.419	0.85965	0.028075		outer membrane lipoprotein Blc [Source:VB Community Annotation]	RSM
AGAP007475	32.767	27.8073	30.1475	59.2171	51.6909	50.2508	30.2406	53.7196	882.41	507.63	0.79767	9.9754e-08		dehydrogenase/reductase SDR family member 4 [Source:VB Community Annotation]	RSM
AGAP012394	30.4718	31.5229	52.4838	63.8135	66.3534	66.7916	38.1595	65.6528	1340.98	794.95	0.75435	0.00082075		peptide-methionine (S)-S-oxide reductase [Source:VB Community Annotation]	RSM
AGAP010961	27.3156	27.3438	25.9819	54.9039	47.1307	33.9922	26.8804	45.3422	1388.13	835.741	0.73201	0.0076328	CYP6AK1	Cytochrome P450 [Source:UniProtKB/TrEMBL;Acc:A0A1S4H5D4]	RSM
AGAP011478	1.84143	1.67133	1.65011	2.39153	2.59297	3.57613	1.72096	2.85354	56.6697	35.0921	0.69143	0.049704		response to reactive oxygen species	RSM
AGAP002418	29.7931	33.192	27.3375	52.4072	50.3043	45.0536	30.1075	49.2551	1764.93	1097.08	0.68594	8.3436e-07	CYP6AK1	cytochrome P450 [Source:VB Community Annotation]	RSM
AGAP002868	48.4532	66.4235	74.6951	91.177	102.303	97.4753	63.1906	96.985	2954.51	1955	0.59575	0.001248	CYP6AA2	cytochrome P450 [Source:VB Community Annotation]	RSM
AGAP008198	0.202835	0.155333	0.346996	0.768333	0.796872	1.29991	0.235055	0.955038	38.1227	9.68576	1.9767	8.0098e-05		transcription factor activity, transcription factor binding	RTT
AGAP002581	0.513	0.392861	0.651937	1.35471	2.28847	1.86501	0.519266	1.83606	73.7228	21.15	1.8015	6.1846e-05		DNA replication initiation	RTT
AGAP012894	3.37842	0.574939	3.44022	5.24082	4.42423	11.4161	2.46453	7.02707	50.0268	18.4506	1.439	0.037195		Histone H2B [Source:UniProtKB/Swiss-Prot;Acc:Q27442]	RTT
AGAP000179	0.351416	0.666388	0.588911	0.999726	0.814364	2.22288	0.535572	1.34566	53.6634	22.1145	1.2789	0.046297		Amidophosphoribosyltransferase [Source:UniProtKB/TrEMBL;Acc:Q7QEW3]	RTT
AGAP006065	0.563069	0.287469	0.240816	0.883627	0.49951	1.08256	0.363785	0.821901	23.4715	10.8446	1.1139	0.041615		DNA primase small subunit [Source:VB Community Annotation]	RTT
AGAP004408	0.507131	0.494284	0.608423	1.33722	0.490785	1.48267	0.536613	1.10356	47.8363	24.269	0.97899	0.045584		DNA replication licensing factor MCM5 [Source:VB Community Annotation]	RTT
AGAP005902	0.566468	0.578409	0.657588	1.13419	1.22042	1.15511	0.600822	1.16991	33.8185	17.6838	0.93538	0.046895		forkhead protein/ forkhead protein domain [Source:VB Community Annotation]	RTT
AGAP010200	0.847996	1.38539	0.994763	2.67988	1.84845	1.73906	1.07605	2.08913	50.2539	26.3199	0.93308	0.014357		Proline-rich region;RNA-binding region RNP-1 (RNA recognition motif)	RTT
AGAP004275	0.33634	0.234979	0.276879	0.766346	0.376894	0.511547	0.282733	0.551595	31.5357	16.7	0.91713	0.04635		DNA replication licensing factor MCM2 [Source:VB Community Annotation]	RTT
AGAP000479	1.34565	2.70877	1.42821	2.59649	3.27428	3.33306	1.82754	3.06795	81.639	49.1721	0.73142	0.019209		pre-rRNA-processing protein IPI3 [Source:VB Community Annotation]	RTT
AGAP011960	1.37892	1.22747	1.00234	2.29596	1.68479	2.10936	1.20291	2.03004	58.3159	35.4887	0.71653	0.035776		tRNA-specific 2-thiouridylase [Source:VB Community Annotation]	RTT
AGAP005415	0.878575	1.04661	0.811148	1.14104	1.41035	1.95647	0.912112	1.50262	62.5717	38.8743	0.68669	0.043283		FtsJ methyltransferase domain-containing protein 1 [Source:VB Community Annotation]	RTT
AGAP004615	0.523122	0.615081	0.519133	1.02253	0.739301	0.953118	0.552445	0.904982	115.899	72.5143	0.67653	0.0078882		DNA polymerase epsilon subunit 1 [Source:VB Community Annotation]	RTT
AGAP028091	0.91096	1.32181	1.1483	1.702	1.84716	1.89947	1.12702	1.81621	77.4191	48.8251	0.66506	0.033303		High mobility group (HMG) box domain	RTT
AGAP004339	0	0	0	0.44202	0	0.6028	0	0.348273	10.0261	0	/	0.0084778		cellular retinaldehyde binding protein [Source:VB Community Annotation]	TRP
AGAP002060	0.0238751	0	0	0.124029	0.0968231	0.244813	0.00795835	0.155222	6.51769	0.356739	4.1914	0.014841	ABCH3	ATP-binding cassette transporter (ABC transporter) family H member 3 [Source:VB Community Annotation]	TRP
AGAP013503	0.0501308	0	0	0.173618	0.203301	0.467308	0.0167103	0.281409	5.64066	0.356739	3.9829	0.030045		lipid transport	TRP
AGAP007655	0.024853	0.0253769	0.0485907	0.236701	0.201578	0.324343	0.0329402	0.254207	10.3479	1.38188	2.9046	0.0090055	bw	protein brown [Source:VB Community Annotation]	TRP
AGAP008165	0.331304	0.140953	0.0809676	0.884456	0.559822	2.39346	0.184408	1.27925	46.0032	7.02318	2.7115	0.019456		cellular retinaldehyde binding protein [Source:VB Community Annotation]	TRP
AGAP001690	0.220913	0.30076	0.287942	1.29336	1.17319	1.31403	0.269872	1.2602	244.146	53.3239	2.1949	6.1864e-21		regulating synaptic membrane exocytosis protein 2 [Source:VB Community Annotation]	TRP	Yes
AGAP005055	1.08045	0.472811	0.905321	2.6728	2.50381	3.45316	0.819528	2.87659	18.9193	5.57261	1.7634	0.01054	ITP	ion-transport peptide CHH-like [Source:VB Community Annotation]	TRP
AGAP001826	2.51056	2.53234	1.4308	7.94676	2.40621	12.3504	2.1579	7.5678	1476.61	442.244	1.7394	0.03295	Lp	lipophorin [Source:VB Community Annotation]	TRP
AGAP010582	0.109224	0.0892208	0.170837	0.406644	0.12181	0.397081	0.123094	0.308512	28.1951	11.7686	1.2605	0.039173		ATP-binding cassette transporter (ABC transporter) family E member 2 [Source:VB Community Annotation]	TRP
AGAP028006	2.79075	2.05266	1.24847	4.27971	4.22013	6.04071	2.03063	4.84685	207.936	89.7359	1.2124	1.6887e-05		transmembrane transport	TRP
AGAP012936	4.17903	3.1442	3.22521	7.42704	7.35886	10.0465	3.51614	8.27748	38.2218	16.7037	1.1942	0.0079628		L-cystine transmembrane transporter activity	TRP
AGAP002324	7.17621	8.56944	8.20421	16.2705	16.2777	17.7442	7.98329	16.7641	562.439	273.156	1.042	3.949e-10		mitochondrial sodium/hydrogen exchanger NHA2 [Source:VB Community Annotation]	TRP
AGAP005238	3.96468	4.14619	4.37581	7.08688	8.68751	8.3155	4.16223	8.02996	257.217	135.613	0.92349	6.9381e-06		facilitated glucose transporter (solute carrier family 2) [Source:VB Community Annotation]	TRP
AGAP005447	1.00288	0.605101	0.980374	1.7761	1.57137	1.61475	0.862784	1.65407	37.0268	19.8132	0.90211	0.04088		trimethyllysine dioxygenase [Source:VB Community Annotation]	TRP
AGAP004763	34.8105	37.6024	50.698	68.4394	62.0798	66.2702	41.037	65.5964	1228.11	784.759	0.64612	6.3272e-06		CRAL-TRIO domain	TRP
AGAP002099	22.962	18.9544	22.5383	35.8183	33.5917	33.3285	21.4849	34.2462	1121.3	718.961	0.64118	8.8721e-06		Amino acid transporter, transmembrane domain	TRP
AGAP012626	6.64527	8.21887	5.39822	10.6158	10.6279	10.7314	6.75412	10.6584	116.344	75.0158	0.63313	0.015057		Transporter [Source:UniProtKB/TrEMBL;Acc:A0NB45]	TRP
AGAP006731	16.4724	19.4675	23.5135	30.632	35.1673	26.9602	19.8178	30.9198	5601.35	3635.35	0.62368	0.010969		calcium ion binding, cell adhesion	TRP
AGAP005982	0	0	0	0.0572026	0.133965	0.277139	0	0.156102	4.76362	0	/	0.021669			UKN
AGAP006504	0	0	0	0.494998	0.257612	0	0	0.25087	4.08505	0	/	0.048525	SG2b	salivary gland protein 2-like [Source:VB Community Annotation]	UKN
AGAP010502	0	0	0	5.70397	0.0856303	1.41718	0	2.40226	28.2795	0	/	0.02174			UKN
AGAP011604	1.13251	0.899413	1.23011	30.8331	0.765468	30.7327	1.08735	20.7771	324.931	18.0494	4.1701	0.0069286			UKN
AGAP002085	0.524599	1.00436	1.66669	17.9413	2.65933	23.534	1.06522	14.7115	221.517	16.8691	3.715	0.0032762			UKN	Yes
AGAP008144	0.0115585	0	0.0112992	0.140107	0.0351559	0.11852	0.00761923	0.0979277	8.45449	0.697227	3.6	0.0074133			UKN
AGAP013028	0	0.198651	0.380368	0.954524	0.920473	2.90167	0.193006	1.59222	24.5062	3.07544	2.9943	0.0099902			UKN
AGAP008782	0.59901	0.917455	0.731962	5.05671	1.44235	11.9354	0.749476	6.14483	80.8523	10.3888	2.9603	0.031617		23.4 kDa salivary protein [Source:VB Community Annotation]	UKN
AGAP013258	0.0196383	0	0.115186	0.238046	0.159283	0.457659	0.0449414	0.284996	14.5121	2.39967	2.5964	0.0039124			UKN
AGAP005952	0.0433991	0.0886279	0.0848506	0.601215	0.0440002	0.552893	0.0722925	0.399369	27.2623	5.17816	2.3964	0.040924			UKN
AGAP008004	4.44841	5.57174	5.10235	41.6479	4.99109	26.1519	5.04083	24.2636	406.75	88.382	2.2023	0.040633			UKN	Yes
AGAP005611	0.714834	1.29137	0.430028	1.42828	1.78397	4.45943	0.812076	2.55722	46.6471	15.2774	1.6104	0.049724			UKN
AGAP012703	2.8467	3.28585	3.3273	9.48389	9.59953	9.97995	3.15328	9.68779	159.861	53.0336	1.5918	5.3978e-10	TO2	takeout 2, Haemolymph_juvenile_hormone-bd	UKN
AGAP002853	2.21151	2.35631	1.59792	6.07733	5.45913	6.54307	2.05524	6.02651	63.7848	22.2534	1.5192	4.0867e-05			UKN
AGAP028639	2.07757	2.09148	4.09051	9.77942	6.0817	8.42856	2.75319	8.09656	280.298	98.1101	1.5145	6.1437e-07			UKN
AGAP008014	0.887935	1.45064	0.998214	2.53702	2.25059	5.00766	1.11226	3.26509	73.9262	25.9794	1.5087	0.0047488			UKN
AGAP004814	0.492576	0.335306	1.0433	2.13242	1.08203	2.06626	0.623728	1.76024	21.589	7.94345	1.4425	0.017581			UKN
AGAP005987	0.231019	0.141533	0.293586	0.580062	0.37475	0.839865	0.222046	0.598226	26.0145	10.0587	1.3709	0.012228			UKN
AGAP010033	0.582646	0.594928	0.341744	1.96743	0.767932	1.19488	0.506439	1.31008	22.687	9.05201	1.3256	0.020912			UKN
AGAP010849	3.46962	3.45841	5.16841	9.08375	5.19276	15.9405	4.03214	10.0723	121.781	50.8852	1.259	0.033325			UKN
AGAP005475	1.38645	1.41567	1.75692	3.42342	3.27986	3.87724	1.51968	3.52684	69.9416	30.8416	1.1813	0.00055743			UKN
AGAP005361	0.376383	0.624516	0.827861	1.385	1.28789	1.44728	0.609587	1.37339	29.7495	13.4569	1.1445	0.025254			UKN
AGAP005241	7.89738	6.55483	4.55987	15.075	13.0637	14.9388	6.33736	14.3591	316.618	143.231	1.1444	2.4171e-09			UKN
AGAP002582	0.496659	1.2316	3.19053	3.68588	4.10024	3.10854	1.63959	3.63155	52.6088	24.0105	1.1316	0.036547			UKN
AGAP001355	205.602	59.641	230.252	270.752	424.673	412.581	165.165	369.335	5187.54	2378.33	1.1251	0.010809			UKN
AGAP007731	0.182136	0.169804	0.0928953	0.246831	0.305089	0.43553	0.148278	0.32915	42.2142	19.5184	1.1129	0.0090327			UKN
AGAP006063	1.76326	1.66915	4.27334	6.6633	3.4264	6.66031	2.56859	5.58334	305.999	145.914	1.0684	0.017177			UKN
AGAP005396	0.452036	0.71799	0.810138	1.43507	1.24759	1.54505	0.660054	1.40924	57.0622	27.2942	1.0639	0.0039346			UKN
AGAP002382	1.86623	2.61638	2.9682	6.15554	2.86816	6.6825	2.48361	5.2354	354.693	174.29	1.0251	0.010481			UKN
AGAP001486	0.784408	0.608124	0.823608	1.59728	0.972001	1.8551	0.738713	1.47479	102.279	53.1231	0.9451	0.0012125			UKN	Yes
AGAP010236	1.37111	1.22501	2.09429	3.33883	2.17204	3.43494	1.56347	2.98193	35.1787	19.0384	0.88579	0.045244			UKN
AGAP002950	1.55258	1.5536	0.819582	3.01114	1.63705	2.57616	1.30859	2.40812	78.3499	43.8944	0.83589	0.010028			UKN
AGAP009982	4.35363	5.81607	8.97295	9.17238	10.5199	13.2911	6.38088	10.9945	308.485	182.987	0.75346	0.011184			UKN
AGAP012674	2.8769	4.23553	3.7934	5.61897	5.01952	7.60876	3.63528	6.08242	92.0988	56.4266	0.70681	0.012768		Haemolymph_juvenile_hormone-bd	UKN
AGAP006236	3.98735	1.82302	2.90887	4.27678	4.52528	4.99287	2.90641	4.59831	78.835	51.251	0.62126	0.039917			UKN
AGAP008579	1.79731	2.10708	1.62684	4.09211	4.85922	3.35083	1.84374	4.10072	63.4613	28.8134	1.1391	0.0016909			UNK
AGAP000691	2.39712	2.86428	2.19376	3.62106	4.39528	6.51346	2.48506	4.84326	96.359	50.6775	0.92707	0.0030771			UNK
AGAP008640	1.31165	1.56673	2.05639	2.24989	2.05746	3.39123	1.64492	2.56619	104.879	69.1871	0.60015	0.029234			UNK

## Sheet: Cp14-Down
	X1MG			Cp14MG			Average		Cp14MGvsX1MG
Gene_id	X1MG1	X1MG2	X1MG3	C14MG1	C14MG2	C14MG3	X1MG	Cp14MG	Cp14MG_RC	X1MG_RC	log2FC	pval	Gene name	Gene description	Functional Goup	Chimeric
AGAP002629	322.333	436.51	840.03	46.5263	300.366	287.285	532.958	211.393	10114.7	25724.1	-1.3467	0.048352		Chitin binding Peritrophin-A	CS
AGAP003292	1.98106	1.58714	2.11538	0.949985	1.1742	1.36372	1.89453	1.16264	38.9158	64.9153	-0.7382	0.024278		DISHEVELED ASSOCIATED ACTIVATOR OF MORPHOGENESIS	CS
AGAP009232	0.101476	0.290122	0.495995	0.0351441	0.123458	0.0567561	0.295864	0.071786	3.70834	15.1143	-2.0271	0.040946		Actin	CS
AGAP010364	20.335	42.908	60.653	4.68306	27.3658	18.1316	41.2986	16.7268	335.192	823.776	-1.2973	0.046405		Peritrophin-like	CS
AGAP007286	1.40767	2.29976	0.61924	0.12188	0.0713586	0	1.44222	0.0644127	0.949114	21.2126	-4.4822	0.00019929	Obp48	odorant-binding protein 48 [Source:VB Community Annotation]	CSR
AGAP007287	0.537866	1.33378	0.600912	0.0665282	0	0	0.824187	0.0221761	0.288591	11.072	-5.2617	0.00029534	OBP47	odorant-binding protein 47 [Source:VB Community Annotation]	CSR
AGAP007289	1.75959	3.05436	1.5481	0.685573	0.891983	0.492075	2.12068	0.689877	8.11577	24.9653	-1.6211	0.0047906	OBP46	odorant-binding protein 46 [Source:VB Community Annotation]	CSR
AGAP008062	0.852791	0.870768	1.33385	0.22151	0.259381	0.317981	1.01914	0.26629	3.18099	12.4569	-1.9694	0.024774	CSP4	chemosensory protein 4 [Source:VB Community Annotation]	CSR
AGAP002757	3.63224	4.70355	3.57426	1.73905	1.28036	1.54719	3.97002	1.5222	128.628	343.06	-1.4153	3.4204e-13		FAM43A/B, phosphotyrosine-binding domain	DIV	Yes
AGAP007307	4.89656	5.52134	7.12839	3.11104	3.96437	4.15399	5.84876	3.74313	217.305	345.795	-0.6702	0.0026939		Rap guanine nucleotide exchange factor (GEF) 4 [Source:VB Community Annotation]	DIV	Yes
AGAP007548	2.7148	2.81053	2.24843	1.73026	0.841012	1.9683	2.59125	1.51319	40.2698	71.5793	-0.82985	0.014274	GPROP10	Rh7-like sensitivity opsin [Source:VB Community Annotation]	DIV	Yes
AGAP009662	14.3	14.2713	9.93674	6.76072	8.59582	6.97734	12.836	7.44463	331.196	578.859	-0.80553	0.00077715		Zinc finger C2H2-type	DIV	Yes
AGAP001874	49.1	49.6329	42.6766	35.7003	26.3856	32.7068	47.1365	31.5975	913.964	1398.28	-0.61344	1.7169e-05		Ras-related protein Rap-1A [Source:VB Community Annotation]	DIV
AGAP004581	0.695147	0.532351	0.424719	0	0.088097	0.081	0.550739	0.0563657	1.34358	13.2427	-3.3011	0.00094989		heat shock protein 70kDa [Source:VB Community Annotation]	DIV
AGAP004583	0.419283	0.256873	0.614813	0.072605	0.212545	0.0781692	0.430323	0.121107	3.03655	10.7397	-1.8225	0.042769		heat shock 70kDa protein [Source:VB Community Annotation]	DIV
AGAP006122	152.492	155.935	167.257	93.6188	100.659	101.047	158.561	98.4417	4062.57	6669.64	-0.71521	1.2999e-08		Cadherin-like	DIV
AGAP006685	6.93942	7.29049	6.86214	4.79276	4.3108	5.01049	7.03069	4.70468	119.431	182.563	-0.61222	0.0050151		Protein sarah [Source:VB Community Annotation]	DIV
AGAP007107	17.4704	19.4657	21.2701	3.58715	2.76113	2.75476	19.4021	3.03435	106.815	697.284	-2.7066	4.1176e-51		DnaJ homolog subfamily B member 4 [Source:VB Community Annotation]	DIV
AGAP007373	2.78623	1.96072	1.98757	1.92339	0.801639	1.05294	2.24484	1.25932	33.8331	62.3377	-0.88167	0.025142		Tetraspanin [Source:UniProtKB/TrEMBL;Acc:Q7QJ96]	DIV
AGAP007545	4.87728	6.7123	5.12716	3.70878	3.32523	4.24339	5.57225	3.75913	270.285	409.435	-0.59915	0.00050841		Contactin associated protein-like 2 [Source:VB Community Annotation]	DIV
AGAP008228	5.25324	6.77947	4.85007	3.28494	2.663	3.46867	5.62759	3.13887	87.3779	160.316	-0.87557	0.00021478		dual specificity phosphatase [Source:VB Community Annotation]	DIV
AGAP008769	23.2303	25.6033	16.8435	10.3094	8.61605	12.6664	21.8924	10.5306	457.081	975.873	-1.0942	6.7191e-06		very long chain acyl-CoA dehydrogenase [Source:VB Community Annotation]	DIV
AGAP008864	6.59198	7.10194	4.61741	4.85361	4.47307	2.37086	6.10377	3.89918	77.475	122.409	-0.65991	0.039929		Cyclic nucleotide-binding domain	DIV
AGAP009052	63.4053	109.21	63.5659	46.0165	43.4841	52.283	78.727	47.2612	801.989	1359.82	-0.76176	0.019495	LL2	lipopolysaccharide-induced TNF-alpha transcription factor (LITAF-like 2) [Source:VB Community Annotation]	DIV
AGAP009315	0.672269	0.850589	0.914345	0.392262	0.533411	0.585804	0.812401	0.503826	35.2297	57.8189	-0.71475	0.03524		adenylate cyclase 3 [Source:VB Community Annotation]	DIV
AGAP010596	16.9892	38.2053	51.801	4.74998	11.5855	9.85093	35.6652	8.72881	356.077	1462.76	-2.0384	0.0030999		Alkaline phosphatase [Source:UniProtKB/TrEMBL;Acc:Q7Q8R8]	DIV
AGAP010934	30.2796	23.413	22.8094	18.9643	12.1161	16.9322	25.5007	16.0042	1769.05	2906.66	-0.71639	0.0021425		Ankyrin repeats (ANK)	DIV
AGAP011384	8.57	7.94981	10.9303	4.8446	7.26322	6.11639	9.15003	6.07473	653.104	997.822	-0.61147	0.010269		PDZ superfamily	DIV
AGAP012476	4.08251	2.71441	3.38763	2.34278	1.87701	2.38957	3.39485	2.20312	47.1473	74.8087	-0.66603	0.034955		Transforming growth factor, beta receptor 1 b [Source:VB Community Annotation]	DIV
AGAP012598	0.217234	0.0739376	0.495505	0	0	0	0.262225	0	0	3.7978	/	0.044141		Zinc finger C2H2-type	DIV
AGAP013098	0.739324	1.05687	0.578188	0	0.149913	0	0.791462	0.049971	0.371931	5.55483	-3.9006	0.027215		neuropeptide signaling pathway	DIV
AGAP007039	5.34816	6.16934	1.9217	2.05246	1.58271	1.61689	4.47973	1.75069	61.7402	161.081	-1.3835	0.028032	LRIM4	leucine-rich immune protein (Long) [Source:VB Community Annotation]	IMM
AGAP007684	40.4314	35.4187	29.6911	22.3672	14.3172	28.0775	35.1804	21.5873	775.88	1309.94	-0.7556	0.002762		Tubulointerstitial nephritis antigen [Source:VB Community Annotation]	IMM
AGAP008287	33.1978	28.3957	33.1225	20.2034	18.3335	23.3693	31.572	20.6354	459.376	721.59	-0.6515	2.4276e-05		Programmed cell death protein [Source:VB Community Annotation]	IMM
AGAP008167	7.24381	7.86645	8.45058	4.88581	3.22574	4.77525	7.85361	4.2956	217.283	408.736	-0.91159	3.9329e-07		abhydrolase domain containing 4 [Source:VB Community Annotation]	MET	Yes
AGAP000731	0.306743	0.427104	1.03588	0.0241441	0.28272	0.0779834	0.58991	0.128283	4.90747	22.0252	-2.1661	0.032867		metal ion binding;zinc ion binding;nucleus;locomotor rhythm;wing morphogenesis;leg disc development;leg segmentation;response to cocaine	MET
AGAP001650	3.82837	4.60154	2.92982	2.57599	1.57474	3.3444	3.78657	2.49837	114.832	179.975	-0.64827	0.032833		cation transport regulator-like protein 2 [Source:VB Community Annotation]	MET
AGAP001699	51.9887	60.3729	47.021	44.6441	10.558	20.979	53.1275	25.3937	957.517	2075.33	-1.116	0.0059058		fatty-acid amide hydrolase 2 [Source:VB Community Annotation]	MET
AGAP002008	3.37227	5.93212	4.439	0.693812	1.65872	0.342367	4.58113	0.898298	28.4492	142.223	-2.3217	8.8606e-08		CHK kinase-like	MET
AGAP002483	3.77452	3.79741	2.49606	1.73015	1.35064	2.01797	3.35599	1.69959	31.01	62.98	-1.0222	0.0040037		ketohexokinase [Source:VB Community Annotation]	MET
AGAP003749	0.592097	0.976627	0	0.0394347	0	0	0.522908	0.0131449	0.288591	11.8652	-5.3616	0.02103		pancreatic triacylglycerol lipase [Source:VB Community Annotation]	MET
AGAP003757	1.01011	2.59761	1.53603	0.161959	0.986175	1.04623	1.71459	0.731453	20.1089	47.336	-1.2351	0.04556		CHK kinase-like	MET
AGAP006123	201.333	211.534	205.44	87.8371	108.048	93.5075	206.102	96.4641	695.741	1508.8	-1.1168	1.0663e-15		ubiquitin-protein transferase activity	MET
AGAP007288	0.329923	1.05274	0.685357	0.0714138	0.167247	0.0384434	0.689341	0.092368	2.36476	17.2464	-2.8665	0.00090562		HotDog domain superfamily	MET
AGAP007400	6.09388	8.28324	7.1334	5.10819	3.81716	5.60821	7.17017	4.84452	126.421	191.951	-0.6025	0.0057358		acid phosphatase activity	MET
AGAP007402	3.09001	3.68101	1.76206	0.520218	1.74045	0.640098	2.84436	0.966923	11.8576	34.448	-1.5386	0.003807		SUMO transferase activity	MET
AGAP007593	41.7181	55.8612	44.1315	35.0121	27.5611	31.0618	47.237	31.2117	843.854	1303.59	-0.62742	2.1218e-05		glycerol-3-phosphate dehydrogenase (NAD+) [Source:VB Community Annotation]	MET
AGAP007700	2.26043	2.93262	3.48355	1.49663	2.12997	1.95838	2.8922	1.86166	71.8297	113.119	-0.65518	0.0086455		N-acetylneuraminate lyase [Source:VB Community Annotation]	MET
AGAP007929	1.05999	0.865872	1.7961	0.611845	0.429871	0.461114	1.24066	0.500944	7.2165	18.3338	-1.3451	0.04328		methyltransferase activity	MET
AGAP007946	2.36057	4.71586	6.58837	0.710899	2.7748	2.23236	4.55493	1.90602	57.6706	138.154	-1.2604	0.036937		CHK kinase-like	MET
AGAP008631	12.2917	12.8752	12.668	9.12997	6.53691	8.29007	12.6116	7.98565	255.274	413.612	-0.69623	7.5473e-05		ethanolaminephosphotransferase [Source:VB Community Annotation]	MET
AGAP008742	1.84404	1.05584	2.76296	0.343197	0.506709	0.321303	1.88761	0.390403	23.4207	114.661	-2.2915	0.00079044		Discoidin domain receptor family, member 1 [Source:VB Community Annotation]	MET
AGAP009414	4.05389	5.83069	2.72718	2.71738	2.25389	2.11296	4.20392	2.36141	55.3396	100.054	-0.8544	0.030251		1-acyl-sn-glycerol-3-phosphate acyltransferase alpha [Source:VB Community Annotation]	MET
AGAP009783	5.72499	5.45882	7.32487	3.24381	4.35322	4.98353	6.16956	4.19352	101.703	152.833	-0.58759	0.0088444		short/branched chain acyl-CoA dehydrogenase [Source:VB Community Annotation]	MET
AGAP009830	3823.22	3204.58	2031.7	2124.9	1694.62	1510.64	3019.83	1776.72	12590.2	21852	-0.79547	0.026491		extracellular region;chitin binding;chitin metabolism	MET
AGAP010365	11.4136	20.0011	34.3394	2.33699	12.7836	10.3519	21.918	8.49082	228.182	590.617	-1.372	0.048603		GTPase regulator activity	MET
AGAP011047	5.60229	7.61375	5.12948	5.12386	0.479991	2.16984	6.11517	2.59123	65.4434	160.99	-1.2987	0.017015		dsRNase [Source:VB Community Annotation]	MET
AGAP012167	69.6423	97.1304	84.268	64.6828	48.0041	50.4814	83.6802	54.3894	2067.81	3244.32	-0.64981	0.00016524	Pgi	phosphoglucose isomerase (glucose-6-phosphate isomerase) [Source:VB Community Annotation]	MET
AGAP012731	0.444954	0.123909	0.316342	0.0700458	0	0.0377069	0.295069	0.0359175	0.877039	7.68054	-3.1305	0.023855		COMPASS component SWD3 [Source:VB Community Annotation]	MET
AGAP013201	1.3767	2.85537	2.98601	0.409742	1.78833	1.24322	2.40602	1.1471	27.7192	57.9613	-1.0642	0.038918		CHK kinase-like	MET
AGAP013738	0.428219	0.516745	0.951389	0	0.355214	0.181444	0.632118	0.178886	4.84666	16.9105	-1.8029	0.011713		CHK kinase-like	MET
AGAP028059	0.416661	0.425444	0.971283	0.0832511	0.324948	0.209139	0.604463	0.20578	6.68408	19.6669	-1.557	0.033404		AMP-binding	MET
AGAP028204	9.8977	6.77321	9.33433	5.63754	6.01734	4.52371	8.66842	5.39286	317.461	519.302	-0.70999	0.0056355		Alpha-mannosidase [Source:UniProtKB/TrEMBL;Acc:A0A1S4HD42]	MET
AGAP028206	11.1842	15.2514	10.6127	9.39962	5.79881	5.53542	12.3494	6.91128	193.27	352.094	-0.86534	0.0013412		carboxylic ester hydrolase activity	MET
AGAP028564	1.73108	0.852593	3.80256	0.0881652	0.0619432	0.0189844	2.12874	0.0563643	2.85861	109.467	-5.259	0.00041067		nucleic acid binding, zinc ion binding	MET
AGAP028618	0.27337	0.390786	0.374131	0.023669	0.166294	0	0.346095	0.063321	2.52018	13.1526	-2.3837	0.0051514		Carboxylic ester hydrolase [Source:UniProtKB/TrEMBL;Acc:A0A1S4HDU1]	MET
AGAP006819	16.3786	18.3812	9.44799	11.4342	6.69454	9.00934	14.7359	9.04603	248.454	415.555	-0.74206	0.046182		abhydrolase domain-containing protein 1/3 [Source:VB Community Annotation]	PRO	Yes
AGAP006707	242.763	314.539	258.801	216.794	80.9907	87.6567	272.035	128.48	2594.12	5635.17	-1.1192	0.001245		serine-type enodpeptidase [Source:VB Community Annotation]	PRO
AGAP009593	7678.18	6820.44	7479.07	5315.52	4589.48	4696.29	7325.9	4867.1	122487	188514	-0.62204	5.6992e-07	CP	Zinc carboxypeptidase A 1 [Source:UniProtKB/Swiss-Prot;Acc:O02350]	PRO
AGAP028696	5.56234	8.21315	4.85114	2.28996	3.7596	3.7109	6.20888	3.25349	122.355	236.274	-0.94938	0.0034437	COE09895	carboxylesterase [Source:VB Community Annotation]	PRO
AGAP028697	3.49763	15.6359	5.37295	1.83227	1.78794	1.12333	8.16884	1.58118	55.3886	285.436	-2.3655	0.044221		carboxylesterase [Source:VB Community Annotation]	PRO
AGAP002862	136.968	178.981	147.75	94.5127	93.9245	99.9724	154.566	96.1365	3641.21	5961.92	-0.71136	2.0822e-08	CYP6AA1	cytochrome P450 [Source:VB Community Annotation]	RSM
AGAP005222	1.00128	1.10418	1.29204	0.242742	0.771518	0.67203	1.1325	0.562096	14.4842	29.4472	-1.0236	0.03092		oxidoreductase activity	RSM
AGAP005499	18.5538	35.3383	35.6032	14.4417	19.5708	10.5403	29.8318	14.8509	246.255	495.126	-1.0076	0.010448		dehydrogenase/reductase SDR family member 11 precursor [Source:VB Community Annotation]	RSM
AGAP008246	0.606059	0.990136	0.799822	0.26237	0.368672	0.338972	0.798672	0.323338	10.9474	27.3414	-1.3205	0.012417		gamma-butyrobetaine dioxygenase [Source:VB Community Annotation]	RSM
AGAP008356	0.494431	0.237578	0.0284316	0	0	0	0.25348	0	0	9.1584	/	0.014414	CYP4H16	cytochrome P450 [Source:VB Community Annotation]	RSM
AGAP008731	305.968	227.313	287.963	161.877	97	122.562	273.748	127.146	5262.41	11673	-1.1494	2.2771e-06		Laccase-like multicopper oxidase 2 [Source:VB Community Annotation]	RSM
AGAP009241	1.52547	2.82321	3.60384	0.0825494	1.03107	0.977632	2.65084	0.697084	22.6628	86.5628	-1.9334	0.0011222	CYP4C36	cytochrome P450 [Source:VB Community Annotation]	RSM
AGAP011052	133.938	126.277	121.529	84.4612	74.6941	92.235	127.248	83.7968	1709.7	2661.62	-0.63856	1.7651e-06		aldose reductase [Source:VB Community Annotation]	RSM
AGAP011391	15.4779	9.0666	13.4583	5.71311	4.62509	1.29094	12.6676	3.87638	49.3016	162.837	-1.7237	0.00012119		oxidoreductase activity	RSM
AGAP012477	0.421964	0.904805	0.618745	0	0.256686	0.236007	0.648505	0.164231	4.03073	15.9023	-1.9801	0.0079717		gamma-butyrobetaine dioxygenase [Source:VB Community Annotation]	RSM
AGAP012852	16.8375	16.2631	13.3457	10.2442	9.22741	10.8172	15.4821	10.0963	45.1767	70.9198	-0.65061	0.041166		Aldo/keto reductase	RSM
AGAP013327	221.218	330.196	189.184	148.939	105.085	101.516	246.866	118.513	4141.41	8776.64	-1.0835	0.0014151	HPX15	heme peroxidase 15 [Source:VB Community Annotation]	RSM
AGAP001536	7.23147	11.6694	7.95527	5.95408	5.23403	5.80424	8.95204	5.66412	292.919	471.163	-0.68572	0.0054119		Basic-leucine zipper (bZIP) of eukaryotic DNA-binding transcription	RTT
AGAP007533	0.110899	0.17421	0.158446	0.0443163	0.051893	0.0397604	0.147851	0.0453232	5.46242	17.9903	-1.7196	0.01307		DNA polymerase theta [Source:VB Community Annotation]	RTT
AGAP009088	4.07484	4.95506	4.99737	3.20736	2.02809	2.48627	4.67576	2.57391	70.5331	131.315	-0.89666	0.0004971		LIM/homeobox protein Lhx3 [Source:VB Community Annotation]	RTT
AGAP012559	1.54125	1.04916	0.251111	0	0	0	0.947172	0	0	7.7152	/	0.0021144		Histone H3 [Source:UniProtKB/TrEMBL;Acc:Q7PD39]	RTT
AGAP012586	3.8914	4.83723	1.15777	1.02543	0.34307	1.26173	3.29547	0.876743	5.16285	20.2252	-1.9699	0.025358		Histone H4 [Source:UniProtKB/TrEMBL;Acc:Q7PCX0]	RTT
AGAP013033	2.83065	3.43713	2.16884	1.85469	1.08589	1.35499	2.81221	1.43186	18.9849	38.217	-1.0094	0.024897		transcription by RNA polymerase III	RTT
AGAP002358	11.3454	20.0317	14.2872	4.46816	8.02784	13.0363	15.2214	8.51077	219.013	400.458	-0.87064	0.027773		ADP,ATP carrier protein 2 [Source:UniProtKB/Swiss-Prot;Acc:Q7PQV7]	TRP	Yes
AGAP010959	17.0989	19.8447	16.6666	11.1895	8.86943	8.94261	17.8701	9.66718	198.366	374.076	-0.91517	4.3132e-07		PRELI domain-containing protein 1, mitochondrial [Source:VB Community Annotation]	TRP	Yes
AGAP000361	0.3591	0.440004	0.386147	0	0.200241	0.234321	0.395084	0.144854	8.28923	22.8856	-1.4651	0.011084		ion channel activity	TRP
AGAP000689	117.584	101.649	87.0205	69.7283	60.5828	76.8294	102.085	69.0468	1712.37	2599.01	-0.60197	0.00058956		secondary active transmembrane transporter	TRP
AGAP000732	0.464068	1.30309	0.725849	0.0602701	0.211723	0.454223	0.831002	0.242072	10.5101	36.9597	-1.8142	0.014408		Synaptic vesicle protein [Source:VB Community Annotation]	TRP
AGAP001858	2.29415	3.184	3.30958	1.27279	2.05495	1.01737	2.92924	1.44837	67.5857	136.682	-1.016	0.00080943		ATP-binding cassette transporter (ABC transporter) family G member 3 [Source:VB Community Annotation]	TRP
AGAP001966	0.657545	0.939969	1.61984	0.113864	0.613321	0.465841	1.07245	0.397675	15.6946	42.4151	-1.4343	0.024847		sodium-coupled monocarboxylate transporter 1 [Source:VB Community Annotation]	TRP
AGAP001974	0.749015	0.327773	0.313804	0.123527	0.216969	0.0997449	0.463531	0.146747	4.28552	13.6534	-1.6717	0.035664		organic solute transporter subunit alpha [Source:VB Community Annotation]	TRP
AGAP002804	2005.37	1039.92	2370.11	625.967	995.485	926.325	1805.13	849.259	10751.5	23325.9	-1.1174	0.017633		Ecdysteroid-regulated protein [Source:VB Community Annotation]	TRP
AGAP003151	0.24676	0.387634	0.501003	0.0821734	0.134711	0.21233	0.378466	0.143072	7.64475	20.7142	-1.4381	0.020855		Rab GTPase binding, SNARE binding	TRP
AGAP004107	2.10396	3.41526	5.08914	0.186836	1.36737	2.439	3.53612	1.33107	49.9914	136.217	-1.4462	0.023564		transmembrane transporter activity	TRP
AGAP005394	15.0878	20.6073	12.9816	10.7571	8.33831	13.7745	16.2255	10.9566	569.628	866.631	-0.6054	0.020888		monocarboxylic acid transmembrane transporter activity	TRP
AGAP006349	3.00344	4.80148	4.47822	1.94377	1.63017	2.7149	4.09438	2.09628	69.8543	140.077	-1.0038	0.00020712		solute carrier family 19 (thiamine transporter), member 2/3 [Source:VB Community Annotation]	TRP
AGAP006637	0.632189	1.31408	1.10358	0.0195487	0.366255	0.673499	1.01662	0.353101	15.8349	46.6308	-1.5582	0.0058836		Oatp58Dc [Source:VB Community Annotation]	TRP
AGAP007484	0.290842	0.556823	0.533092	0	0.0737176	0	0.460252	0.0245725	0.743862	13.1238	-4.141	0.00017102		Sugar transporter ERD6-like 4 [Source:VB Community Annotation]	TRP
AGAP007755	1.93081	2.00871	4.55847	0.0315423	0.812572	0.441475	2.83267	0.42853	12.3692	81.0748	-2.7125	0.0013809		Sodium/glucose symporter superfamily	TRP
AGAP008310	103.761	101.544	88.1396	42.4711	41.9725	43.5684	97.8146	42.6707	1656.49	3875.83	-1.2264	1.504e-20		Protein fuseless family	TRP
AGAP008387	3.74007	2.99874	8.78459	0.499863	0.89071	1.02954	5.17447	0.806705	32.8489	215.317	-2.7125	0.0049973		Sodium/glucose symporter superfamily	TRP
AGAP008436	158.026	164.639	123.201	105.366	44.7802	76.0949	148.622	75.4137	6315.31	12857.3	-1.0257	0.00020449	ABCC11	ATP-binding cassette transporter (ABC transporter) family C member 11 [Source:VB Community Annotation]	TRP
AGAP008843	74.1635	72.9764	70.3334	37.5795	38.6746	40.338	72.4911	38.864	913.515	1738.96	-0.92872	1.4739e-11	AQP1	Aquaporin 1 [Source:UniProtKB/TrEMBL;Acc:D1MYR4]	TRP
AGAP010048	3.17325	3.91263	8.27214	0.397433	2.40785	2.3441	5.11934	1.71646	88.6793	267.169	-1.5911	0.030622		Major facilitator superfamily associated domain	TRP
AGAP010370	0.501986	0.863271	0.82648	0.228753	0.375008	0.344797	0.730579	0.316186	12.2909	28.6871	-1.2228	0.015475		solute carrier family 17 (anion/sugar transporter), member 5 [Source:VB Community Annotation]	TRP
AGAP010725	1.26273	1.68176	3.32752	0.261442	0.86276	0.71649	2.09067	0.613564	23.1004	79.2807	-1.7791	0.013885		Prestin [Source:VB Community Annotation]	TRP
AGAP010861	0.447354	1.10389	0.692417	0.161387	0.415755	0.417013	0.747889	0.331385	9.13248	20.7311	-1.1827	0.043529		solute carrier family 6 (neurotransmitter transporter, serotonin) [Source:VB Community Annotation]	TRP
AGAP010892	27.7341	33.4016	60.3376	2.82596	19.0783	17.4053	40.4911	13.1032	742.544	2312.59	-1.639	0.0074819		Synaptic vesicle glycoprotein 2B [Source:VB Community Annotation]	TRP
AGAP010975	14.5795	25.9991	38.5652	1.81795	12.2029	10.4755	26.3812	8.16547	285.811	926.413	-1.6966	0.0079075		potassium-dependent sodium/calcium exchanger protein family	TRP
AGAP011745	3.07352	2.92909	3.58043	2.10673	1.84369	2.50693	3.19435	2.15245	85.3082	130.045	-0.60826	0.014183		Bestrophin homolog [Source:UniProtKB/TrEMBL;Acc:Q7PZ58]	TRP
AGAP011846	163.649	219.987	194.207	171.951	115.344	98.5382	192.614	128.611	1987.74	3029.83	-0.60811	0.0089662		cytochrome b-561 domain containing protein 2 [Source:VB Community Annotation]	TRP
AGAP012628	4.57494	6.07279	3.95625	2.49853	2.71163	3.9366	4.86799	3.04892	87.914	143.697	-0.70886	0.0047748		transporter activity;membrane;transport	TRP
AGAP012772	9.6605	8.05865	10.4977	2.83788	5.64048	4.50265	9.40563	4.327	103.496	227.674	-1.1374	1.1037e-05		ZIP zinc transporter protein	TRP
AGAP013063	1.64013	2.79117	4.83967	0.131487	1.04698	1.30238	3.09032	0.826949	27.882	105.739	-1.9231	0.011637		Synaptic vesicle protein [Source:VB Community Annotation]	TRP
AGAP013429	0.475565	0.97118	1.17591	0.0726627	0.368705	0.521542	0.874219	0.32097	11.698	32.4073	-1.4701	0.013884		sodium-coupled monocarboxylate transporter 1 [Source:VB Community Annotation]	TRP
AGAP000605	741.968	925.583	1944.8	79.5561	712.741	510.359	1204.12	434.219	10304.3	28579	-1.4717	0.044305			UKN
AGAP002621	12.7701	13.3182	8.74519	10.1698	4.43106	5.53823	11.6112	6.71302	99.5288	177.05	-0.83097	0.023596			UKN
AGAP002643	415.731	459.641	371.953	351.869	172.517	202.885	415.775	242.424	3292.52	5796.45	-0.81598	0.001578			UKN
AGAP006106	1.59495	1.68111	1.65976	0.490013	0.886766	0.815329	1.64527	0.730703	14.5949	33.3084	-1.1904	0.010965			UKN
AGAP006152	0.150072	0.268162	0.330085	0.0324839	0	0	0.24944	0.010828	0.288591	6.90053	-4.5796	0.0092464			UKN
AGAP006197	204.43	211.13	226.863	134.63	122.274	60.5414	214.141	105.815	1446.06	2954.35	-1.0307	6.7325e-06			UKN
AGAP006198	78.1899	85.9137	107.084	1.98142	1.46945	2.70215	90.396	2.05101	27.119	1234.22	-5.5081	1.8443e-58			UKN
AGAP006199	20.7952	21.0414	27.3194	0	0	0	23.052	0	0	255.337	/	1.3542e-63			UKN
AGAP006200	20.271	19.0736	26.85	0	0	0	22.0649	0	0	332.624	/	6.6813e-53			UKN
AGAP006201	13.2354	13.4358	20.8369	2.06538	2.26246	1.21943	15.8361	1.84909	24.8299	214.527	-3.111	1.8842e-11			UKN
AGAP007401	7.59979	9.78738	8.23244	4.32744	3.47075	4.02085	8.53987	3.93968	58.5547	129.662	-1.1469	1.28e-05			UKN
AGAP007510	0.733163	0.782646	0.814446	0.375103	0.270298	0.46598	0.776752	0.37046	11.225	24.2764	-1.1128	0.049388			UKN
AGAP008799	2.11697	2.71943	2.06947	0.827772	1.24624	1.01853	2.30196	1.03084	15.5327	35.0366	-1.1736	0.010132			UKN
AGAP009165	21.0566	20.4553	15.4381	7.40646	7.93148	9.54162	18.9833	8.29319	115.542	270.589	-1.2277	3.252e-09		Transmembrane protein 242	UKN
AGAP010349	0.751045	0.766877	1.43343	0.40255	0.725189	0.233369	0.983783	0.453702	13.2893	28.6791	-1.1097	0.04442			UKN
AGAP010726	0.323355	1.23814	0.6322	0	0.327834	0.150712	0.731233	0.159515	2.08744	9.3134	-2.1576	0.032123			UKN
AGAP012062	9.28428	10.0217	9.07596	6.1246	6.09596	5.19275	9.46065	5.80444	67.2696	111.412	-0.72787	0.0052618			UKN
AGAP013245	46.5151	56.1464	41.2508	26.4496	27.9157	25.8187	47.9708	26.728	335.886	612.385	-0.86647	7.9293e-08			UKN
AGAP013459	56.214	66.6493	57.7912	38.9673	43.5688	36.7026	60.2181	39.7462	702.19	1078.79	-0.61948	9.7624e-06			UKN
AGAP028591	3.20879	4.94677	3.81336	1.47084	0.318945	1.2903	3.98964	1.02669	16.2485	65.805	-2.0179	4.2016e-07			UKN
AGAP028636	0.680505	0.565806	0.836297	0.395604	0.374534	0.516543	0.694203	0.428894	44.789	74.5523	-0.73511	0.01921			UKN
AGAP029060	1.02643	3.1442	1.0034	0	0	0.273375	1.72467	0.091125	0.599713	12.1082	-4.3356	0.0043793			UKN

## Sheet: Cp305-UP
	X1MG			Cp305MG			Average		Cp305MGvsX1MG
Gene_id	X1MG1	X1MG2	X1MG3	C305MG1	C305MG2	C305MG3	X1MG	Cp305MG	Cp305MG_FC	X1MG_FC	log2Fold	pval	Gene name	Gene description	Functional Goup
AGAP006516	1.95379	2.12192	1.94467	3.77468	4.72087	6.38559	2.00679	4.96038	303.548	123.298	1.2998	7.1671e-05		Collagen triple helix repeat;Collagenase NC10 and endostatin;Proline-rich region;Protein prenyltransferase, alpha subunit	CS
AGAP007384	3.74483	2.44501	3.41441	5.47251	5.05614	5.08785	3.20142	5.2055	313.692	194.994	0.68592	0.00013864		Connectin precursor	CS
AGAP001669	0.255013	0	0.0623229	0.917644	1.17229	0.533029	0.105779	0.874322	15.0119	1.854	3.0174	0.0006715	CPR6	cuticular protein RR-2 family 6 [Source:VB Community Annotation]	CS
AGAP010336	1.71161	1.03273	1.59716	3.88649	1.98333	2.14657	1.44717	2.67213	73.8792	40.8221	0.85582	0.04261		tubulin polyglutamylase TTLL1 [Source:VB Community Annotation]	CS
AGAP006515	1.82433	0.841257	1.15058	2.591	2.45936	3.49339	1.27205	2.84791	52.4266	23.7841	1.1403	0.0019195		Multiplexin transcript 1, Collagen alpha-1(XV) chain like [Source:VB Community Annotation]	CSR
AGAP007289	1.75959	3.05436	1.5481	6.40624	4.48562	5.66397	2.12068	5.51861	67.7361	26.1633	1.3724	5.4086e-05	OBP46	odorant-binding protein 46 [Source:VB Community Annotation]	CSR
AGAP007286	1.40767	2.29976	0.61924	4.11191	3.52967	5.47272	1.44222	4.37143	67.1774	22.2328	1.5953	1.5152e-05	Obp48	odorant-binding protein 48 [Source:VB Community Annotation]	CSR
AGAP028370	1694.56	1809.66	1662.37	4218.95	3830.09	3604.67	1722.2	3884.57	54375.4	24249.6	1.165	1.511e-20	ATP6	adenosine triphosphatase subunit 6 [Source:European Nucleotide Archive;Acc:ATP6]	DIV
AGAP003733	0.0411761	0.252264	0.281765	0.766991	0.653897	0.240986	0.191735	0.553958	14.6316	5.03365	1.5394	0.044295		alpha-tocopherol transfer protein-like protein [Source:VB Community Annotation]	DIV
AGAP013450	0.826099	0.885689	0.524916	1.85354	1.4845	1.69218	0.745568	1.67674	43.9327	19.6936	1.1576	0.0039217		juvenile hormone-inducible protein [Source:VB Community Annotation]	DIV
AGAP011657	2.85064	4.05423	1.14453	4.9996	3.70156	6.55426	2.68313	5.08514	107.805	57.2854	0.91218	0.02946		metal ion binding	DIV
AGAP011091	0	0	0	10.1083	5.96757	16.6362	0	10.904	100.14	0	/	1.1859e-10		nucleic acid binding	DIV
AGAP005235	0.321093	0.765011	0.439444	1.39558	1.73549	2.29086	0.508516	1.80731	91.7784	25.7219	1.8352	2.486e-06		PDZ domain-containing protein	DIV
AGAP000421	0.63273	0.861424	0.854165	1.98983	1.28434	1.05803	0.782773	1.44407	51.7631	28.2972	0.87126	0.015535		protein phosphatase 2A binding	DIV
AGAP003718	0.0233264	0	0.0228031	0.118501	0.0584899	0.214531	0.0153765	0.130507	6.0004	0.730953	3.0372	0.041746		regulator of G-protein signaling [Source:VB Community Annotation]	DIV
AGAP008325	3.87805	2.54136	3.39496	5.24378	5.03133	4.83934	3.27145	5.03815	94.5074	61.9797	0.60863	0.02313		U3 small nucleolar RNA-associated protein 23 [Source:VB Community Annotation]	DIV
AGAP011858	0.454088	0.927321	0.554874	2.30682	1.7079	1.04405	0.645428	1.68626	16.0919	6.16452	1.3843	0.044386		zinc finger HIT domain-containing protein 3 [Source:VB Community Annotation]	DIV
AGAP004764	0.981445	0.71581	0.308386	1.24647	1.28906	1.11363	0.668547	1.21638	37.7388	20.9015	0.85245	0.038771		Zinc finger, C2H2-subtype;Zinc finger, C2H2-type	DIV
AGAP007385	2.36756	0.358143	1.62868	4.60311	3.51794	2.63929	1.45146	3.58678	44.3083	18.325	1.2738	0.0083056	LYSC4	C-type lysozyme [Source:VB Community Annotation]	IMM
AGAP007386	109.035	75.7576	74.1951	225.129	189.054	166.187	86.3291	193.456	4183.76	1887.67	1.1482	4.8236e-08	LYSC7	C-type lysozyme [Source:VB Community Annotation]	IMM
AGAP010759	1.67928	1.56557	2.14122	4.57456	4.51583	6.6538	1.79536	5.24806	77.8875	26.8789	1.5349	2.7629e-06	FREP32	Fibrinogen, alpha/beta/gamma chain, C-terminal globular	IMM
AGAP013257	3.72619	4.29795	3.1704	8.17942	5.76743	6.28849	3.73151	6.74511	105.622	58.9665	0.84095	0.0013774		FKBP_N_2 domain	IMM
AGAP007583	1.74265	0.518987	1.98747	3.81165	4.85512	3.39966	1.41637	4.02214	60.4899	21.4929	1.4928	0.00022334		golgi-associated plant pathogenesis-related protein 1 [Source:VB Community Annotation]	IMM
AGAP000217	0	0	0	0.0695366	0.0686439	0.120165	0	0.0861151	4.54012	0	/	0.021818		Irregular chiasm roughest precursor irrect, Ig-like_dom	IMM
AGAP011503	4.65159	4.26935	3.98521	8.85043	7.20786	7.51603	4.30205	7.85811	162.815	89.9732	0.85566	0.00013612	LRRD8	LRR	IMM
AGAP002154	0.442515	0.466419	0.488404	0.66474	0.608481	1.05026	0.465779	0.774494	58.6917	35.6224	0.72037	0.030058		myosin-light-chain kinase, Ig-like, Fibronectin type-III [Source:VB Community Annotation]	IMM
AGAP001956	85.4689	106.237	106.701	162.511	154.13	148.041	99.4689	154.894	2634.35	1698.68	0.63303	1.7718e-06		Niemann-Pick Type C-2 [Source:VB Community Annotation]	IMM
AGAP013106	81.0357	85.6394	83.9087	182.011	158.161	195.506	83.528	178.559	1773.04	836.023	1.0846	3.2353e-15		Niemann-Pick Type C-2 [Source:VB Community Annotation]	IMM
AGAP012938	1.13715	1.52779	2.98387	3.04045	5.30251	3.90308	1.88294	4.08201	74.7611	34.3123	1.1236	0.022511	SRPN9	Serpin 9 inhibitory serine protease inhibitor [Source:VB Community Annotation]	IMM
AGAP008123	6.50284	3.69279	7.1388	9.98122	9.27178	8.14081	5.77814	9.13127	285.101	182.383	0.6445	0.0090268		carbohydrate metabolic process, chitin metabolic process	MET
AGAP012908	2.63939	3.453	3.14458	6.00585	3.378	5.30997	3.07899	4.89794	63.9014	40.6678	0.65196	0.03863		dehydrodolichyl diphosphate synthase [Source:VB Community Annotation]	MET
AGAP003295	0	0	0	0.18408	0.181717	0.0727098	0	0.146169	3.66507	0	/	0.049927		deoxyribonuclease II [Source:VB Community Annotation]	MET
AGAP001732	8.17838	11.1217	7.81318	25.7467	15.9705	17.1877	9.03776	19.635	569.7	264.657	1.1061	0.00010034		hemomucin [Source:VB Community Annotation]	MET
AGAP002101	15.0785	15.9079	15.6442	28.6981	19.4518	23.9681	15.5435	24.0393	2020.47	1321.12	0.61293	3.7556e-05		isoleucyl-tRNA synthetase [Source:VB Community Annotation]	MET
AGAP011125	4.01046	4.19738	3.2344	6.96099	5.82412	8.63416	3.81408	7.13976	154.035	83.0458	0.89128	9.9994e-05		L-galactose dehydrogenase [Source:VB Community Annotation]	MET
AGAP001449	0.314963	0.192961	0.123158	0.640019	0.842403	2.73868	0.210361	1.40703	24.1301	3.66649	2.7184	0.044466		N-acetyltransferase activity	MET
AGAP013329	0.598501	0.305558	0.468057	1.26686	1.55073	3.35265	0.457372	2.05674	37.2167	8.39889	2.1477	0.0077708		N-acetyltransferase activity	MET
AGAP004205	1.31531	1.34304	1.80012	2.25206	1.71011	2.95698	1.48615	2.30638	85.1865	55.5348	0.61723	0.028477		N-sulfoglucosamine sulfohydrolase [Source:VB Community Annotation]	MET
AGAP006396	0.167182	0.0853531	0	0.318489	0.2096	0.559111	0.0841784	0.3624	9.33104	2.21842	2.0725	0.037997		phospholipase B, plb1 [Source:VB Community Annotation]	MET
AGAP000899	0.471319	0.320836	0.716713	1.37454	2.05722	1.48867	0.502956	1.64015	34.2686	10.5247	1.7031	0.00055001		phospholipid metabolic process, arachidonic acid secretion	MET
AGAP012125	1.35353	1.13078	1.56374	2.70877	2.21119	2.16045	1.34935	2.36013	41.5538	23.9966	0.79215	0.044602		ribonuclease P/MRP protein subunit POP1 [Source:VB Community Annotation]	MET
AGAP005457	0.194073	0.165136	0.189718	0.684661	1.08139	1.37921	0.182976	1.04842	35.3281	6.18828	2.5132	6.0489e-06		Ser/Thr protein phosphatase/nucleotidase [Source:VB Community Annotation]	MET
AGAP006162	2.25161	2.1458	1.90761	4.02464	2.50924	3.30488	2.10167	3.27959	70.6611	45.8948	0.62259	0.037666		TatD DNase family protein [Source:VB Community Annotation]	MET
AGAP005371	1.74158	1.99291	1.58509	4.11862	2.05797	3.18835	1.77319	3.12165	111.706	64.4022	0.79453	0.011467	COEBE2C	carboxylesterase beta esterase [Source:VB Community Annotation]	PRO
AGAP008176	280.263	274.842	214.265	395.87	358.676	421.91	256.457	392.152	18043.6	11891.8	0.60152	1.2336e-06		dipeptidyl-peptidase 4 [Source:VB Community Annotation]	PRO
AGAP012842	83.6995	53.2531	18.2859	71.1357	212.257	201.059	51.7461	161.484	1119.68	358.344	1.6437	0.023697		Peptidase S1 and S6, chymotrypsin/Hap	PRO
AGAP012984	32.7096	31.7283	30.6636	51.4666	50.5753	50.6067	31.7005	50.8829	3005.08	1883.6	0.67391	2.6267e-07		Protease m1 zinc metalloprotease [Source:VB Community Annotation]	PRO
AGAP007141	3.7952	5.07299	3.84495	8.23784	5.99813	5.48079	4.23771	6.57226	103.026	66.8726	0.62352	0.016348		Serine-type enodpeptidase [Source:VB Community Annotation]	PRO
AGAP008292	1722.06	1521.04	614.776	1734.65	4630.97	3843.27	1285.96	3402.96	67209.8	25249	1.4124	0.026624	TRYP4	trypsin 4 [Source:VB Community Annotation]	PRO
AGAP008291	9.01367	6.32458	1.76229	7.59262	24.9194	23.0722	5.70018	18.5281	440.997	135.214	1.7055	0.026725	TRYP5	trypsin 5 [Source:VB Community Annotation]	PRO
AGAP008290	3.48539	5.17652	3.22134	7.18978	16.8962	12.557	3.96108	12.2143	211.957	67.9736	1.6407	0.0060577	TRYP6	trypsin 6 [Source:VB Community Annotation]	PRO
AGAP000476	20.1121	19.7815	25.105	38.8173	49.1948	37.4484	21.6662	41.8202	1729.23	896.846	0.9472	0.00011136		Xaa-Pro aminopeptidase [Source:VB Community Annotation]	PRO
AGAP008991	2.67764	2.12651	1.86969	3.23874	3.87212	3.16264	2.22461	3.4245	87.8257	57.2963	0.6162	0.026576		CDK-activating kinase assembly factor MAT1 [Source:VB Community Annotation]	RSM
AGAP010961	27.3156	27.3438	25.9819	50.1999	46.6981	66.1882	26.8804	54.3621	1756.77	875.931	1.004	3.9284e-07	CYP6AK1	Cytochrome P450 [Source:UniProtKB/TrEMBL;Acc:A0A1S4H5D4]	RSM
AGAP004383	5.73438	4.73234	2.07335	13.0359	7.94438	9.32611	4.18002	10.1021	138.643	58.226	1.2516	0.00036208	GSTD10	glutathione S-transferase delta class 10 [Source:VB Community Annotation]	RSM
AGAP001929	0.723995	0.739257	0.863872	1.6587	1.31704	1.58451	0.775708	1.52008	154.46	79.5687	0.95696	3.6551e-05		DNA polymerase alpha subunit A [Source:VB Community Annotation]	RTT
AGAP005939	0.432005	0.661668	0.600983	1.11139	0.847143	0.819627	0.564886	0.926053	60.3155	36.9874	0.70549	0.032658		DNA repair protein REV1 [Source:UniProtKB/TrEMBL;Acc:Q7Q6B2]	RTT
AGAP005800	0.592322	0.290308	0.393742	0.982962	0.455467	1.03008	0.425457	0.822835	37.2575	19.7471	0.91589	0.04551		DNA replication licensing factor MCM7 [Source:VB Community Annotation]	RTT
AGAP007651	4.56817	3.70196	4.11125	7.61283	5.57571	8.00247	4.12713	7.06367	105.206	62.2927	0.75608	0.0035708		growth arrest and DNA-damage-inducible protein [Source:VB Community Annotation]	RTT
AGAP003387	5.28272	6.44069	6.28181	14.1194	9.95108	9.7235	6.00174	11.2647	308.86	165.971	0.89602	2.1991e-05		Homeobox protein, antennapedia type	RTT
AGAP008198	0.202835	0.155333	0.346996	0.493745	0.720514	0.551155	0.235055	0.588471	25.3773	10.1503	1.322	0.015178		transcription factor activity, transcription factor binding	RTT
AGAP000376	10.841	35.2651	18.8864	45.3263	61.2247	42.1599	21.6642	49.5703	2179.05	941.05	1.2114	0.0041257	Tsf1	Transferrin [Source:UniProtKB/TrEMBL;Acc:Q7QF98]	TRP
AGAP002140	8.11287	9.94067	8.88254	14.1045	14.6467	14.1991	8.97869	14.3168	143.85	90.4771	0.66894	0.0039244		cation transmembrane transporter activity	TRP
AGAP009050	0.372552	0.90712	0.672356	1.48012	0.934155	1.65326	0.650676	1.35584	50.965	24.6009	1.0508	0.0046008		cyclic nucleotide gated channel, invertebrate [Source:VB Community Annotation]	TRP
AGAP005237	17.2955	16.941	14.9798	26.855	21.7073	30.169	16.4054	26.2437	1007.53	636.185	0.6633	3.9741e-06		facilitated glucose transporter (solute carrier family 2) [Source:VB Community Annotation]	TRP
AGAP007340	3.58705	3.06872	3.60133	6.56671	4.8618	8.02451	3.41903	6.48434	288.807	154.311	0.90427	0.00023212	SLC2A1	facilitated glucose transporter (solute carrier family 2) [Source:VB Community Annotation]	TRP
AGAP012936	4.17903	3.1442	3.22521	8.56648	9.00801	5.70075	3.51614	7.75841	38.4294	17.5089	1.1341	0.0082768		L-cystine transmembrane transporter activity	TRP
AGAP011386	11.9572	10.667	7.85	21.5481	16.4322	16.9215	10.1581	18.3006	786.575	441.185	0.8342	5.1812e-06		solute carrier family 7	TRP
AGAP012080	2.18971	2.15602	1.75834	5.29715	3.39894	3.98848	2.03469	4.22819	58.3294	28.4175	1.0374	0.0027083		Trafficking protein particle complex 5 [Source:VB Community Annotation]	TRP
AGAP012674	2.8769	4.23553	3.7934	4.70172	9.28272	10.4044	3.63528	8.12962	132.866	59.1318	1.168	0.0142		Haemolymph_juvenile_hormone-bd	UKN
AGAP012703	2.8467	3.28585	3.3273	9.01229	9.9828	6.46759	3.15328	8.48756	149.525	55.5799	1.4277	5.6182e-06	TO2	takeout 2, Haemolymph_juvenile_hormone-bd [Source:VB Community Annotation]	UKN
AGAP004262	0	0.170212	0.162958	0.282282	1.02175	0.60395	0.111057	0.635993	12.6676	2.15135	2.5578	0.021175	TO3	takeout 3 [Source:VB Community Annotation]	UKN
AGAP007290	2.6823	2.19108	2.30747	5.0872	3.85609	3.76761	2.39362	4.23697	42.7312	24.4143	0.80756	0.037373			UKN
AGAP028423	1.55258	1.98164	1.64422	4.38183	4.1093	2.81251	1.72615	3.76788	31.6593	14.5357	1.123	0.017346			UKN
AGAP005241	7.89738	6.55483	4.55987	26.6682	18.4512	18.9591	6.33736	21.3595	499.703	150.142	1.7347	3.9833e-11			UKN
AGAP002950	1.55258	1.5536	0.819582	2.70797	3.08846	1.50578	1.30859	2.43407	85.6162	46.0109	0.89591	0.049585			UKN
AGAP004878	0.187857	0.383634	0	1.85565	0.471041	1.93712	0.190497	1.42127	24.1961	3.28612	2.8803	0.0032725			UKN
AGAP008924	2.52875	3.58619	2.81535	6.75029	4.60877	5.84353	2.97677	5.7342	176.246	92.2459	0.93403	2.2291e-05			UKN
AGAP013165	0.556637	0.568371	0.498802	1.76736	1.74467	0.736873	0.54127	1.4163	33.2834	12.741	1.3853	0.012156			UKN
AGAP028186	31.5097	62.961	47.0891	71.2968	76.0574	65.3316	47.1866	70.8953	851.884	565.496	0.59114	0.014332			UKN
AGAP000014	107.156	67.174	66.9088	121.618	99.9473	153.301	80.4128	124.955	1881	1228.6	0.61448	0.028033			UKN
AGAP001719	1.04713	1.44657	1.44513	4.32866	2.78008	1.75097	1.31295	2.95324	51.8112	23.2142	1.1583	0.022031			UKN
AGAP005475	1.38645	1.41567	1.75692	2.91298	3.69105	3.94981	1.51968	3.51794	74.5994	32.3224	1.2066	0.0001753			UKN
AGAP005982	0	0	0	0.223753	0	0.552376	0	0.25871	8.31052	0	/	0.040486			UKN
AGAP007760	1.37917	1.40824	0.876346	2.24787	2.33428	2.96923	1.22125	2.51713	79.2207	38.6662	1.0348	0.00065683			UKN
AGAP008144	0.0115585	0	0.0112992	0.0978644	0.048304	0.067647	0.00761923	0.0712718	6.62571	0.730953	3.1802	0.02679			UKN
AGAP008671	0.18109	0.246543	0.0885134	0.766633	0.782017	1.08508	0.172049	0.877908	31.5415	6.20001	2.3469	2.2643e-05			UKN
AGAP008921	4.23298	2.92385	4.138	6.43013	6.19149	7.28641	3.76494	6.63601	115.627	66.2884	0.80266	0.0015341			UKN
AGAP012443	140.536	156.83	125.425	265.781	161.293	246.132	140.93	224.402	5572.95	3544.3	0.65294	0.0026938			UKN

## Sheet: Cp305-Down
	X1MG			Cp305MG			Average		Cp305MGvsX1MG
Gene_id	X1MG1	X1MG2	X1MG3	C305MG1	C305MG2	C305MG3	X1MG	Cp305MG	Cp305MG_RC	X1MG_RC	log2FC	pval	Gene name	Gene description	Functional Goup	Chimeric
AGAP002629	322.333	436.51	840.03	136.165	138.545	119.099	532.958	131.27	6618.83	26953.6	-2.0258	0.0048134		Chitin binding Peritrophin-A	CS	Yes
AGAP007368	4.85827	4.5994	4.00428	2.56945	1.43316	3.2427	4.48732	2.4151	190.772	360.31	-0.91739	0.00016256		Chitin binding Peritrophin-A	CS
AGAP009871	0.778372	1.01154	0.62256	0.119825	0.0591433	0.059162	0.804156	0.0793767	1.20603	12.3745	-3.359	0.00084175	CPR75	cuticular protein RR-1 family 75 [Source:VB Community Annotation]	CS
AGAP010363	1.99092	11.6746	7.56256	2.35996	1.1886	1.18898	7.07601	1.57918	29.8563	134.063	-2.1668	0.028408		Chitin binding Peritrophin-A	CS
AGAP010364	20.335	42.908	60.653	11.7131	13.997	11.262	41.2986	12.324	258.32	863.093	-1.7404	0.007167		Peritophin-like	CS
AGAP002143	0.0966366	0.172679	0.212554	0	0.0201926	0.020199	0.160623	0.0134639	0.617348	7.23042	-3.5499	0.010349		cilium-dependent cell motility	CSR
AGAP008062	0.852791	0.870768	1.33385	0.288819	0.0712777	0.285201	1.01914	0.215099	2.68808	13.0543	-2.2799	0.0075473	CSP4	chemosensory protein 4 [Source:VB Community Annotation]	CSR
AGAP011989	0.553867	0.739555	0.458141	0.252512	0.14244	0.178107	0.583854	0.19102	4.82756	14.9179	-1.6277	0.025885	Or63	odorant receptor 63 [Source:VB Community Annotation]	CSR
AGAP002100	1.00855	1.4242	1.46839	1.09011	0.717412	0.753521	1.30038	0.853683	42.9499	65.99	-0.61959	0.046587		Armadillo-like helical	DIV	Yes
AGAP000130	0.719064	0.626248	1.38519	0.286504	0.194443	0.31828	0.910166	0.266409	13.5848	47.0752	-1.793	0.0048532		predicted G-protein coupled receptor GPCR [Source:VB Community Annotation]	DIV
AGAP000731	0.306743	0.427104	1.03588	0.0236105	0.116537	0.116574	0.58991	0.0855737	3.38108	23.0765	-2.7709	0.012533		Zinc finger, LIM-type	DIV
AGAP000964	33.7623	32.1912	33.1831	17.3834	22.4608	18.1956	33.0455	19.3466	462.718	791.446	-0.77436	1.705e-07		rotein snakeskin (Ssk) family, required for septate junction assembly	DIV
AGAP001272	7.99684	6.58075	5.81565	4.92755	3.83738	4.73967	6.79774	4.50153	225.856	345.1	-0.61161	0.0020485		Zinc finger C3H1-type	DIV
AGAP001706	1.19972	1.97672	3.43844	0.507894	0.866009	1.00306	2.20496	0.792322	31.7214	88.0697	-1.4732	0.027903		Leucine-rich repeat, protein binding	DIV
AGAP002757	3.63224	4.70355	3.57426	1.79227	2.76447	1.99104	3.97002	2.18259	198.645	359.537	-0.85595	0.00012681		FAM43A/B, phosphotyrosine-binding domain	DIV
AGAP004306	0.680505	0.562498	1.1404	0.301806	0.216677	0.487678	0.794469	0.335387	11.1544	26.8278	-1.2661	0.016195		SMAD binding	DIV
AGAP004675	0.045137	0.0691328	0.176497	0.0191085	0	0	0.0969223	0.00636948	0.294339	4.68307	-3.9919	0.03927	GPRMAC2	putative muscarinic acetylcholine receptor 2 [Source:VB Community Annotation]	DIV
AGAP005345	0.294904	0.0802987	0.230629	0.0499382	0.0492971	0.0328751	0.201944	0.0440368	2.43727	11.3365	-2.2176	0.014921		La-type HTH domain	DIV
AGAP007373	2.78623	1.96072	1.98757	0.286913	0.409109	0.472199	2.24484	0.389407	11.2702	65.3446	-2.5356	1.4337e-10		Tetraspanin [Source:UniProtKB/TrEMBL;Acc:Q7QJ96]	DIV
AGAP007545	4.87728	6.7123	5.12716	3.24378	3.74567	3.59319	5.57225	3.52754	271.594	429.089	-0.65983	0.00011641		Contactin associated protein-like 2 [Source:VB Community Annotation]	DIV
AGAP008271	3.0089	1.67092	3.56063	1.16206	1.85308	1.36818	2.74682	1.46111	30.3058	57.1195	-0.91439	0.039449		Zinc finger C2H2-type	DIV
AGAP008527	0.817297	0.932705	1.31593	0.488466	0.401829	0.361761	1.02198	0.417352	9.40776	23.1986	-1.3021	0.018514		CD63 antigen [Source:VB Community Annotation]	DIV
AGAP008575	0.280515	0.624933	0.897449	0.302283	0.277088	0.149248	0.600966	0.242873	10.3595	25.6079	-1.3056	0.046832		ubiquitin-conjugating enzyme E2 Q [Source:VB Community Annotation]	DIV
AGAP009662	14.3	14.2713	9.93674	7.21765	4.03556	6.54779	12.836	5.93367	276.35	606.738	-1.1346	2.137e-05		Zinc finger C2H2-type	DIV
AGAP009916	0.683354	0.589579	0.792304	0.551675	0.270083	0.34989	0.688412	0.390549	79.2222	142.147	-0.84341	0.0018194		Rhs repeat-associated core	DIV
AGAP011306	0.630678	0.321986	0.924791	0.320392	0.158139	0.10546	0.625818	0.194664	3.32029	10.8951	-1.7143	0.049532		Rasd1 protein [Source:VB Community Annotation]	DIV
AGAP012476	4.08251	2.71441	3.38763	1.64792	1.46805	2.302	3.39485	1.80599	41.1634	78.4148	-0.92976	0.0021378		Transforming growth factor, beta receptor 1 b [Source:VB Community Annotation]	DIV
AGAP027984	8.63679	8.33783	8.1683	5.97608	4.64903	5.07201	8.38097	5.23238	685.006	1107.91	-0.69365	1.1808e-06		Transaldolase, carbohydrate metabolic process	DIV
AGAP028088	0.648271	0.378249	0.0905321	0	0	0	0.372351	0	0	4.4191	/	0.018046		EF-hand domain pair, calcium ion binding	DIV
AGAP028545	0.236222	0.434163	0.477238	0.21334	0.171113	0.0658336	0.382541	0.150095	10.3526	26.4038	-1.3507	0.0091876		ATPase activity	DIV
AGAP002849	75.6057	35.7018	39.84	14.8982	28.9395	11.3896	50.3825	18.4091	178.823	488.375	-1.4495	0.022756	AgMDL7	Niemann-Pick Type C-2 [Source:VB Community Annotation]	IMM
AGAP003689	19.8642	16.4983	15.682	14.4896	8.3014	5.18094	17.3482	9.32398	347.29	655.528	-0.91652	0.0055265	CLIPC7	CLIP-domain serine protease [Source:VB Community Annotation]	IMM
AGAP004674	6.62743	6.10462	5.07425	4.04175	3.44755	2.75116	5.93544	3.41349	79.9007	139.978	-0.80892	0.000611		Phenoloxidase inhibitor protein [Source:VB Community Annotation]	IMM
AGAP005552	3.24407	3.62909	3.03137	2.30239	1.89403	2.03423	3.30151	2.07688	94.2873	150.986	-0.67928	0.0027152	PGRPLD	peptidoglycan recognition protein (long) [Source:VB Community Annotation]	IMM
AGAP007454	0.97872	1.45067	1.1728	0.481163	0.501373	0.844686	1.20073	0.609074	20.899	41.3789	-0.98546	0.014242	LRIM8A	leucine-rich immune protein (Short) [Source:VB Community Annotation]	IMM
AGAP008407	0.147699	0.100542	0.115508	0.041685	0.0411498	0.0411629	0.12125	0.0413326	4.55844	13.4996	-1.5663	0.040005	TEP13	thioester-containing protein 13 [Source:VB Community Annotation]	IMM
AGAP011791	0.742966	0.455177	0.145259	0.125812	0.124197	0.062118	0.447801	0.104042	3.05117	13.2396	-2.1174	0.047174	CLIPA1	CLIP-domain serine protease [Source:VB Community Annotation]	IMM
AGAP005971	17.3617	19.7364	18.819	12.7831	10.6094	13.2235	18.639	12.2053	846.088	1302.28	-0.62216	8.0634e-06		Phospholipase B-like [Source:UniProtKB/TrEMBL;Acc:Q7Q692]	MET	Yes
AGAP011972	23.3865	32.586	15.4602	16.5957	12.3609	13.7847	23.8109	14.2471	435.409	732.029	-0.74953	0.04255		Epoxide hydrolase [Source:VB Community Annotation]	MET	Yes
AGAP000327	0.680644	0.514809	0.418938	0.213442	0.0421403	0.126461	0.538131	0.127348	5.36925	23.38	-2.1225	0.000649		tyrosine aminotransferase [Source:VB Community Annotation]	MET
AGAP002058	400.634	181.861	299.27	146.12	163.819	139.564	293.922	149.834	6610.5	13102.7	-0.98703	0.030806		beta-galactosidase [Source:VB Community Annotation]	MET
AGAP002355	1.28241	0.517689	0.874633	0.479773	0.473614	0.174544	0.891578	0.375977	13.7486	32.9238	-1.2599	0.040209		Glutamine synthetase [Source:UniProtKB/TrEMBL;Acc:Q7QBX9]	MET
AGAP003297	3.9676	4.36775	3.09075	2.57198	1.37311	1.86595	3.8087	1.93701	67.2227	134.041	-0.99565	5.5304e-05		selenium binding	MET
AGAP003757	1.01011	2.59761	1.53603	0.475138	0.625384	0.281512	1.71459	0.460678	13.4864	49.5997	-1.8788	0.0030087		CHK kinase-like	MET
AGAP004501	0.823454	1.10633	1.39812	0.550427	0.615809	0.326119	1.1093	0.497452	12.5277	27.8934	-1.1548	0.018567		allantoicase [Source:VB Community Annotation]	MET
AGAP004802	0.755653	0.440904	0.914578	0.243734	0.240605	0.12034	0.703712	0.20156	6.10234	21.4592	-1.8142	0.003161		4-hydroxyphenylpyruvate dioxygenase [Source:UniProtKB/TrEMBL;Acc:Q7Q2T3]	MET
AGAP005509	2.7526	2.94662	2.51724	1.84192	2.07802	1.44765	2.73882	1.7892	43.9317	67.326	-0.6159	0.043994		Ufm1-specific protease 1 [Source:VB Community Annotation]	MET
AGAP007400	6.09388	8.28324	7.1334	4.17369	4.44453	4.54329	7.17017	4.38717	122.851	201.162	-0.71144	0.00049395		acid phosphatase activity	MET
AGAP007920	29.9496	37.8943	35.0085	23.0703	25.0111	19.1159	34.2841	22.3991	956.928	1465.8	-0.6152	1.7753e-05		glucuronosyltransferase [Source:VB Community Annotation]	MET
AGAP007946	2.36057	4.71586	6.58837	2.14349	1.37252	1.22994	4.55493	1.58198	49.9249	144.75	-1.5357	0.011068		CHK kinase-like	MET
AGAP008061	0.978801	1.10282	0.89085	0.60012	0.620626	0.33863	0.990825	0.519792	16.7849	32.0208	-0.93185	0.037804	IDGF4	imaginal disc growth factor 4 [Source:VB Community Annotation]	MET
AGAP008570	3.31095	1.75416	3.14505	1.85126	1.59253	1.2013	2.73672	1.54836	53.7951	96.2394	-0.83915	0.030439		Steroid dehydrogenase [Source:VB Community Annotation]	MET
AGAP008631	12.2917	12.8752	12.668	8.82061	7.27384	8.63046	12.6116	8.24163	280.884	433.491	-0.62603	0.0001658		ethanolaminephosphotransferase [Source:VB Community Annotation]	MET
AGAP008717	2.86223	3.34008	2.43827	1.35019	1.64044	1.23072	2.88019	1.40711	37.5385	76.7983	-1.0327	0.00070537		hydroxymethylglutaryl-CoA lyase [Source:VB Community Annotation]	MET
AGAP008742	1.84404	1.05584	2.76296	0.452346	0.662605	0.619588	1.88761	0.57818	36.6292	120.169	-1.714	0.0057463		Discoidin domain receptor family, member 1 [Source:VB Community Annotation]	MET
AGAP009414	4.05389	5.83069	2.72718	2.21443	1.71237	3.09782	4.20392	2.34154	57.9917	104.864	-0.8546	0.04334		1-acyl-sn-glycerol-3-phosphate acyltransferase alpha [Source:VB Community Annotation]	MET
AGAP009415	17.4688	18.8496	10.5518	8.62246	7.77853	12.9152	15.6234	9.77206	277.166	446.859	-0.68907	0.044212		lysophosphatidate acyltransferase [Source:VB Community Annotation]	MET
AGAP009609	1.07244	1.29783	1.43666	0.605345	0.531177	0.564554	1.26898	0.567025	15.4735	34.8382	-1.1709	0.0086136		homogentisate 1,2-dioxygenase [Source:VB Community Annotation]	MET
AGAP009648	3.5432	3.74054	3.63982	1.8305	2.81089	1.40589	3.64119	2.01576	36.8296	66.1873	-0.84569	0.0070883		2-oxo-4-hydroxy-4-carboxy-5-ureidoimidazoline decarboxylase [Source:VB Community Annotation]	MET
AGAP010365	11.4136	20.0011	34.3394	5.97453	6.89691	6.25431	21.918	6.37525	180.021	618.814	-1.7813	0.012135		GTPase regulator activity	MET
AGAP010645	0.446094	0.986911	1.30825	0.1259	0.559279	0.186485	0.913753	0.290555	4.35807	13.3516	-1.6153	0.031094		cysteine-type peptidase activity	MET
AGAP010766	0.683336	0.523306	0.793255	0.325447	0.285572	0.142831	0.666632	0.251283	6.39668	17.0912	-1.4179	0.030875		CHK kinase-like	MET
AGAP011615	43.2369	61.8736	76.8372	14.6432	36.0302	14.6217	60.6492	21.7651	373.049	1023.68	-1.4563	0.00077993		chitin metabolic process	MET
AGAP011736	0.853533	1.07265	1.41203	0.500314	0.411575	0.988093	1.11274	0.633327	20.8119	36.9601	-0.82856	0.047099		Fatty acyl-CoA reductase [Source:UniProtKB/TrEMBL;Acc:Q7PZ52]	MET
AGAP012913	16.8472	15.4183	21.8369	7.97742	8.03146	15.1811	18.0341	10.3967	180.314	315.983	-0.80933	0.010788		Ankyrin, protein binding	MET
AGAP013201	1.3767	2.85537	2.98601	0.509964	0.970875	0.503576	2.40602	0.661471	16.9179	60.7314	-1.8439	0.00036488		CHK kinase-like	MET
AGAP013738	0.428219	0.516745	0.951389	0.131843	0.2603	0.260382	0.632118	0.217508	6.11614	17.7196	-1.5347	0.017934		CHK kinase-like	MET
AGAP028029	11.4977	8.88613	10.0599	6.56167	4.08822	8.49768	10.1479	6.38252	108.162	174.917	-0.69348	0.0101		Acyl-CoA N-acyltransferase	MET
AGAP028059	0.416661	0.425444	0.971283	0.244233	0.107155	0.267971	0.604463	0.206453	6.90519	20.6079	-1.5774	0.031569		AMP-binding	MET
AGAP028564	1.73108	0.852593	3.80256	0.0689733	0.102132	0.119191	2.12874	0.0967654	5.17924	114.712	-4.4691	0.0012359		nucleic acid binding, zinc ion binding	MET
AGAP028637	0.273012	0.213175	0.376781	0.203961	0.0939599	0.174552	0.287656	0.157491	21.0465	39.2182	-0.89794	0.029547		dual specificity phosphatase [Source:VB Community Annotation]	MET
AGAP004531	3.58792	3.11612	3.7493	2.06015	0.896205	0.517205	3.48445	1.15785	30.1414	92.4105	-1.6163	6.2508e-07		cathepsin B precursor [Source:VB Community Annotation]	PRO	Yes
AGAP028426	2.54234	5.13604	4.46285	3.30986	2.12493	1.57706	4.04708	2.33728	92.3569	160.702	-0.79909	0.04405	COE09941	carboxylesterase [Source:VB Community Annotation]	PRO	Yes
AGAP003078	12.552	10.2179	13.3705	6.11272	6.61307	7.03494	12.0468	6.58691	413.504	761.497	-0.88094	9.9738e-07		endoplasmic reticulum metallopeptidase 1 [Source:VB Community Annotation]	PRO
AGAP006631	0.065461	0.347573	0.217574	0.02217	0.0109427	0.0547307	0.210202	0.0292811	2.39719	17.3073	-2.852	0.011649	SCRASP2	Class A Scavenger Receptor (SRCR domain) with Serine Protease domain. [Source:VB Community Annotation]	PRO
AGAP007038	1.17111	1.25559	0.744141	0.644516	0.464945	0.440614	1.05695	0.516692	19.0846	39.3872	-1.0453	0.012325		krueppel-like factor 6/7 [Source:VB Community Annotation]	PRO
AGAP011319	7.80464	8.07783	12.7968	5.82713	5.60406	6.28803	9.55975	5.90641	180.63	294.338	-0.70444	0.022672		Pacifastin-related peptide [Source:VB Community Annotation]	PRO
AGAP011909	0.81312	1.36163	0.858466	0.16523	0.761173	0.16316	1.01107	0.363188	12.5004	33.7681	-1.4337	0.012148		serine-type endopeptidase activity;proteolysis	PRO
AGAP001038	3.6625	4.59333	2.68524	2.86504	1.69696	1.8972	3.64702	2.15307	58.2903	99.7837	-0.77555	0.01218		cholesterol 7-dehydrogenase [Source:VB Community Annotation]	RSM	Yes
AGAP000088	1.16945	1.26044	1.20672	0.715115	0.488723	0.733317	1.21221	0.645718	21.4452	40.727	-0.92533	0.022303	CYP4H19	cytochrome P450 [Source:VB Community Annotation]	RSM
AGAP001893	3.45553	3.11054	3.15576	2.81026	1.33009	2.20484	3.24061	2.11506	49.9431	77.9238	-0.64178	0.030808		Arrestin-like	RSM
AGAP003714	0.0511014	0.221759	0.124887	0.0108167	0	0.0213625	0.132583	0.0107264	0.889919	11.1922	-3.6527	0.0035947	HPX3	heme peroxidase 3 [Source:VB Community Annotation]	RSM
AGAP005222	1.00128	1.10418	1.29204	0.406932	0.602561	0.334862	1.1325	0.448118	12.262	30.8605	-1.3316	0.0053611		oxidoreductase activity	RSM
AGAP005656	2.78123	3.37943	2.25663	1.50709	1.23204	2.06955	2.80576	1.60289	62.2776	109.934	-0.81985	0.0016352	CYP305A1	cytochrome P450 [Source:VB Community Annotation]	RSM
AGAP008731	305.968	227.313	287.963	107.691	141.744	147.546	273.748	132.327	5883.35	12235	-1.0563	3.6042e-06		Laccase-like multicopper oxidase 2 [Source:VB Community Annotation]	RSM
AGAP009241	1.52547	2.82321	3.60384	0.726524	0.690634	0.292284	2.65084	0.569814	19.5314	90.6994	-2.2153	0.00014705	CYP4C36	cytochrome P450 [Source:VB Community Annotation]	RSM
AGAP012293	0.616417	1.14438	1.09561	0.806592	0.18735	0.234261	0.952138	0.409401	7.77095	18.4602	-1.2483	0.045985	CYP9L3	cytochrome P450 [Source:VB Community Annotation]	RSM
AGAP001187	0.307906	0.323643	0.849875	0.107347	0.181661	0.0832875	0.493808	0.124098	15.0658	59.5798	-1.9835	0.027573		Homeobox protein cut-like [Source:UniProtKB/TrEMBL;Acc:Q380C3]	RTT
AGAP001536	7.23147	11.6694	7.95527	6.4064	4.77606	5.23885	8.95204	5.47377	300.395	493.761	-0.71695	0.0054669		DNA-binding transcription factor	RTT
AGAP009088	4.07484	4.95506	4.99737	2.44645	2.38407	3.46884	4.67576	2.76645	80.9169	137.617	-0.76614	0.0011426		LIM/homeobox protein Lhx3 [Source:VB Community Annotation]	RTT
AGAP011193	8.42139	8.03964	5.75601	4.34773	2.28902	5.95334	7.40568	4.1967	65.8279	118.172	-0.84411	0.013403		Histone H1/H5;Histone H5;Pollen allergen Poa pIX/Phl pVI, C-terminal;Treacher Collins syndrome protein Treacle	RTT
AGAP012411	3.37101	2.49644	3.72992	1.66233	1.98157	2.26094	3.19913	1.96828	57.7904	94.5898	-0.71086	0.0084229		T-cell specific transcription factor [Source:VB Community Annotation]	RTT
AGAP004203	46.1338	50.1354	41.0107	41.9984	17.49	15.2885	45.76	24.9256	3189.91	5958.2	-0.90136	0.0095722	Vg	vitellogenin [Source:VB Community Annotation]	TRP	Yes
AGAP009917	1.26962	1.56419	1.75973	1.02451	0.6377	0.971803	1.53118	0.878003	158.723	280.083	-0.81934	5.3751e-05	SGS4	Major facilitator superfamily domain	TRP	Yes
AGAP013109	15.2455	28.7557	23.4407	10.4616	11.7872	7.51806	22.4807	9.92229	501.826	1132.04	-1.1737	0.00075367		Lipid transport protein	TRP	Yes
AGAP000181	10.021	10.5786	13.142	6.6311	6.881	6.23868	11.2472	6.5836	232.149	398.275	-0.77871	4.3789e-06		riboflavin transporter 2 [Source:VB Community Annotation]	TRP
AGAP000361	0.3591	0.440004	0.386147	0.0912136	0.0750355	0.105083	0.395084	0.090444	5.44836	23.9846	-2.1382	0.0004382		ion channel activity	TRP
AGAP000732	0.464068	1.30309	0.725849	0.019646	0.232725	0.213399	0.831002	0.155257	7.40473	38.7265	-2.3868	0.0021433		Synaptic vesicle protein [Source:VB Community Annotation]	TRP
AGAP001281	4.01263	3.82038	5.59235	2.20374	1.63159	2.04013	4.47512	1.95849	78.0659	180.398	-1.2084	8.6297e-06		potassium inwardly-rectifying channel subfamily J [Source:VB Community Annotation]	TRP
AGAP001284	1.67822	1.51887	1.37957	0.516701	0.82886	0.701565	1.52555	0.682376	19.5693	43.7257	-1.1599	0.0036112		potassium inwardly-rectifying channel subfamily J [Source:VB Community Annotation]	TRP
AGAP001582	0.127008	0.113475	0.0931188	0.013442	0.0132694	0.0398209	0.111201	0.0221774	1.50727	7.65801	-2.345	0.042756		ion transmembrane transport	TRP
AGAP001627	2.26278	2.98909	5.29027	1.7417	0.965475	1.34945	3.51405	1.35221	91.9664	242.185	-1.3969	0.014926		solute carrier family 7 (cationic amino acid transporter, y+ system) [Source:VB Community Annotation]	TRP
AGAP001965	0.942143	1.69765	3.52149	0.750777	0.555853	0.370686	2.05376	0.559105	21.8529	80.7172	-1.8851	0.03818		sodium-coupled monocarboxylate transporter 1 [Source:VB Community Annotation]	TRP
AGAP001966	0.657545	0.939969	1.61984	0.244963	0.175868	0.263885	1.07245	0.228239	9.36768	44.4427	-2.2462	0.0011584		sodium-coupled monocarboxylate transporter 1 [Source:VB Community Annotation]	TRP
AGAP002826	2.41625	3.92736	4.38664	1.06466	1.23646	0.824565	3.57675	1.04189	46.0964	157.828	-1.7756	2.9502e-06		Synaptic vesicle 2	TRP
AGAP003000	2.01096	2.7378	4.52143	0.794572	2.04497	1.31704	3.09007	1.38553	45.5654	100.513	-1.1414	0.037636		MFS transporter, PCFT/HCP family, solute carrier family 46 (folate transporter [Source:VB Community Annotation]	TRP
AGAP003151	0.24676	0.387634	0.501003	0.128572	0.174516	0.158701	0.378466	0.15393	8.84775	21.7051	-1.2947	0.022366		Rab GTPase binding, SNARE binding	TRP
AGAP003205	1.18942	1.85066	3.22982	0.447586	0.36294	0.50512	2.08997	0.438549	25.1206	120.599	-2.2633	0.0021172		Major facilitator superfamily, major facilitator superfamily MFS_1	TRP
AGAP004107	2.10396	3.41526	5.08914	1.64436	1.37525	0.856987	3.53612	1.2922	52.0015	142.727	-1.4566	0.0076452		transmembrane transporter activity	TRP
AGAP004350	15.2705	27.2273	56.2256	9.31959	8.59525	9.89415	32.9078	9.26967	388.961	1387.09	-1.8344	0.036504		Synaptic vesicle protein [Source:VB Community Annotation]	TRP
AGAP005394	15.0878	20.6073	12.9816	12.0338	8.36915	12.0294	16.2255	10.8108	600.099	908.268	-0.59792	0.015526		monocarboxylic acid transmembrane transporter activity	TRP
AGAP006637	0.632189	1.31408	1.10358	0.439682	0.698234	0.169895	1.01662	0.435937	21.2736	48.8612	-1.1996	0.017081		Oatp58Dc [Source:VB Community Annotation]	TRP
AGAP006638	5.06496	9.8066	19.6168	3.69488	3.50096	2.53497	11.4961	3.2436	201.183	714.06	-1.8275	0.039029		Oatp58Dc [Source:VB Community Annotation]	TRP
AGAP007367	57.8076	49.2065	49.5888	28.3648	24.3349	37.4859	52.201	30.0619	1230.73	2161.33	-0.81241	6.668e-06		solute carrier family 6 (neurotransmitter transporter, dopamine) member 3 [Source:VB Community Annotation]	TRP
AGAP007753	0.907006	1.18544	1.56051	0.522206	0.485178	0.454998	1.21765	0.487461	14.5835	36.5857	-1.3269	0.0027196		Solute carrier family 2	TRP
AGAP007755	1.93081	2.00871	4.55847	0.77113	0.487187	0.578717	2.83267	0.612345	18.1294	84.9535	-2.2283	0.0045766		Sodium/glucose symporter superfamily	TRP
AGAP007818	0.844604	1.25049	1.44489	0.536336	0.388264	0.423694	1.18	0.449431	11.5037	30.423	-1.4031	0.0042142		potassium inwardly-rectifying channel [Source:VB Community Annotation]	TRP
AGAP008310	103.761	101.544	88.1396	46.8993	55.948	54.7562	97.8146	52.5345	2174.65	4062.34	-0.90153	4.2324e-12		Protein fuseless family	TRP
AGAP008387	3.74007	2.99874	8.78459	0.956377	0.671359	1.21722	5.17447	0.94832	40.743	225.622	-2.4693	0.0085442		Sodium/glucose symporter superfamily	TRP
AGAP008900	1.94288	2.39558	4.04943	0.744911	1.0111	1.25662	2.79596	1.00421	29.819	83.2096	-1.4805	0.0042358		facilitated trehalose transporter Tret1-2 homolog [Source:VB Community Annotation]	TRP
AGAP009472	0.476922	0.486976	0.588911	0.233781	0.14686	0.146906	0.517603	0.175849	7.55917	22.5209	-1.575	0.0070545	ABCG20	ATP-binding cassette transporter (ABC transporter) family G member 20 [Source:VB Community Annotation]	TRP
AGAP010048	3.17325	3.91263	8.27214	1.75737	1.41787	1.00117	5.11934	1.39214	75.6411	279.94	-1.8879	0.011786		Major facilitator superfamily associated domain	TRP
AGAP010269	0.326487	0.315823	0.571131	0.14549	0.114898	0.301703	0.40448	0.187364	11.7534	25.7264	-1.1302	0.030065		Ankyrin repeat, ion transport	TRP
AGAP010370	0.501986	0.863271	0.82648	0.134218	0.154578	0.242985	0.730579	0.17726	7.27863	30.0604	-2.0461	0.00013159		solute carrier family 17 (anion/sugar transporter), member 5 [Source:VB Community Annotation]	TRP
AGAP010481	1.09789	1.6664	2.84268	0.376852	0.868033	0.793881	1.86899	0.679589	25.1289	68.6263	-1.4494	0.02097		solute carrier family 6 (neurotransmitter transporter, amino acid) member 5/7/ [Source:VB Community Annotation]	TRP
AGAP010725	1.26273	1.68176	3.32752	0.65078	0.458875	0.596727	2.09067	0.568794	22.3752	83.0697	-1.8924	0.0094406		Prestin [Source:VB Community Annotation]	TRP
AGAP010892	27.7341	33.4016	60.3376	10.2358	6.6448	6.14381	40.4911	7.6748	454.484	2423.25	-2.4146	0.0001988		Synaptic vesicle glycoprotein 2B [Source:VB Community Annotation]	TRP
AGAP010975	14.5795	25.9991	38.5652	8.68854	10.7274	7.21981	26.3812	8.8786	327.779	970.665	-1.5663	0.0075274		potassium-dependent sodium/calcium exchanger protein family	TRP
AGAP012218	5.06145	9.40193	4.69629	3.82544	2.36618	2.72555	6.38656	2.97239	112.09	242.254	-1.1119	0.016007		sugar transporter ERD6-like 6 [Source:VB Community Annotation]	TRP
AGAP013063	1.64013	2.79117	4.83967	0.514323	0.355404	0.482487	3.09032	0.450738	16.0186	110.787	-2.79	0.0009072		Synaptic vesicle protein [Source:VB Community Annotation]	TRP
AGAP013429	0.475565	0.97118	1.17591	0.307912	0.233815	0.140333	0.874219	0.227354	8.80873	33.9553	-1.9466	0.0009204		sodium-coupled monocarboxylate transporter 1 [Source:VB Community Annotation]	TRP
AGAP003453	0.256827	0.282413	0.0965631	0.100362	0.0165123	0.033035	0.211934	0.0499699	2.68117	11.6967	-2.1252	0.017644			UKN	Yes
AGAP008699	66.9017	53.412	63.6857	11.2749	18.1949	8.60029	61.3331	12.69	174.809	841.921	-2.2679	2.76e-20			UKN	Yes
AGAP000385	2.43314	2.29033	3.45633	1.72212	1.97011	1.70055	2.7266	1.79759	102.983	156.786	-0.60639	0.018			UKN
AGAP000605	741.968	925.583	1944.8	289.902	331.548	286.858	1204.12	302.77	7513.96	29945.1	-1.9947	0.008278			UKN
AGAP000782	2.2165	2.97793	2.85101	1.8273	1.75508	1.41427	2.68181	1.66555	31.0306	50.0811	-0.69058	0.049668			UKN
AGAP001351	4.9476	4.23708	3.70545	2.83776	2.63458	3.00237	4.29671	2.8249	76.7707	117.79	-0.61759	0.01265			UKN
AGAP002328	3.43289	7.815	9.07734	3.62132	3.05742	2.07029	6.77508	2.91634	56.2438	130.705	-1.2165	0.020693			UKN
AGAP003287	0.345539	0.135701	0.44172	0.0225049	0.0666478	0.111115	0.307654	0.0667559	2.74196	12.7314	-2.2151	0.0092819			UKN
AGAP005399	0.150013	0.255291	0.35847	0.0423379	0.0835886	0.111487	0.254591	0.0791378	5.18269	16.6221	-1.6813	0.014074			UKN
AGAP007249	1.69845	1.24866	1.12903	0.517699	0.567836	0.73842	1.35871	0.607985	9.71591	21.9102	-1.1732	0.037965			UKN
AGAP007257	5.10358	3.9667	3.90934	2.41854	2.16466	2.54746	4.32654	2.37689	67.6286	124.379	-0.87903	0.00042625		THAP-type zinc finger	UKN
AGAP007298	35.3076	31.9148	27.7255	18.5248	17.5129	22.8417	31.6493	19.6265	183.749	298.883	-0.70185	0.0001359			UKN
AGAP007317	1.39108	1.27089	1.89665	0.464924	0.795522	0.9182	1.51954	0.726215	21.6573	45.3827	-1.0673	0.0056811			UKN
AGAP008004	4.44841	5.57174	5.10235	3.71619	3.22231	2.57866	5.04083	3.17239	58.0375	92.6245	-0.67441	0.012638		Salivary thrombin inhibitor anophelin, mosquito	UKN
AGAP008438	0.355772	0.658431	1.28248	0.075307	0.241605	0.260273	0.76556	0.192395	9.50067	37.4841	-1.9802	0.027968			UKN
AGAP008710	54.2912	52.1948	51.44	31.3994	32.6718	38.5481	52.642	34.2064	222.31	344.311	-0.63114	0.00031325			UKN
AGAP008715	8.44604	6.46806	10.011	4.55886	5.38275	4.67829	8.30838	4.8733	50.2872	86.1693	-0.77698	0.0057259			UKN
AGAP008752	0.238212	0.178371	0.388112	0.0403382	0.0663671	0.0531105	0.268232	0.0532719	3.67197	18.496	-2.3326	0.00096851		Cysteine-rich repeat	UKN
AGAP008826	0.136844	0.174661	0.300992	0.0289661	0	0	0.204166	0.00965536	0.294339	6.5094	-4.467	0.0079448			UKN
AGAP009165	21.0566	20.4553	15.4381	14.1141	13.6274	7.2743	18.9833	11.6719	173.808	283.62	-0.70646	0.01115		Transmembrane protein 242	UKN
AGAP009627	6.62394	9.78117	7.57114	5.34956	4.59947	5.02694	7.99209	4.99199	53.0748	85.3228	-0.6849	0.01471			UKN
AGAP009817	2.90194	2.25761	3.51227	1.98903	0.461999	1.61751	2.89061	1.35618	10.4511	22.9012	-1.1318	0.042127			UKN
AGAP010349	0.751045	0.766877	1.43343	0.363371	0.538059	0.418623	0.983783	0.440018	13.4532	30.0529	-1.1596	0.018782			UKN
AGAP010726	0.323355	1.23814	0.6322	0.273781	0	0.135176	0.731233	0.136319	1.77294	9.75792	-2.4604	0.021044			UKN
AGAP010805	30.0618	29.9755	26.365	16.5094	20.6268	18.672	28.8008	18.6027	1495.32	2319.73	-0.63351	1.5216e-06			UKN
AGAP011296	7.42263	7.96017	4.98602	4.7047	3.50056	4.88846	6.78961	4.36457	113.705	178.647	-0.65181	0.010624		Leucine-rich repeat;Leucine-rich repeat, cysteine-rich flanking region, N-terminal;Leucine-rich repeat, typical subtype	UKN
AGAP012421	12.604	8.71818	11.8575	8.37667	5.49387	7.19528	11.0599	7.02194	111.79	178.886	-0.67825	0.006173			UKN
AGAP012973	0.487084	1.08796	1.90462	0.335081	0.27989	0.356337	1.15989	0.323769	11.5106	41.4302	-1.8477	0.030723			UKN
AGAP028462	0.442603	0.436868	0.403827	0.274814	0.0616558	0.308376	0.427766	0.214949	15.518	31.6703	-1.0292	0.028697			UKN
AGAP028591	3.20879	4.94677	3.81336	0.426171	1.15692	1.3151	3.98964	0.966066	16.8297	68.9607	-2.0348	1.6836e-08			UKN
